# Supplementary material for: Construction of A High-Density Genetic Map and Mapping of Fruit Traits in Watermelon (Citrullus Lanatus L.) Based on Whole-Genome Resequencing
Source: Int J Mol Sci. 2018 Oct 21;19(10):3268. doi: 10.3390/ijms19103268 (PMC6214002; doi:10.3390/ijms19103268)
Supplement: Supplementary file 1 [file ijms-19-03268-s001.zip]

Archive with 10 entries (9 files):
- ijms-365276 suppl/
- ijms-365276 suppl/ijms-365276 supp..pdf
- ijms-365276 suppl/Supplementary Table 1.xlsx
- ijms-365276 suppl/Supplementary Table 2.xlsx
- ijms-365276 suppl/Supplementary Table 3.xlsx
- ijms-365276 suppl/Supplementary Table 4.xlsx
- ijms-365276 suppl/Supplementary Table 5.xlsx
- ijms-365276 suppl/Supplementary Table 6.xlsx
- ijms-365276 suppl/Supplementary Table 7.xlsx
- ijms-365276 suppl/Supplementary Table 8.xlsx
