# Supplementary material for: Construction of A High-Density Genetic Map and Mapping of Fruit Traits in Watermelon (Citrullus Lanatus L.) Based on Whole-Genome Resequencing
Source: Int J Mol Sci. 2018 Oct 21;19(10):3268. doi: 10.3390/ijms19103268 (PMC6214002; doi:10.3390/ijms19103268)
Supplement: Supplementary file 1 [file ijms-19-03268-s001.zip › ijms-365276 suppl/Supplementary Table 1.xlsx]

## Sheet: Sheet1
Supplementary Table 1 Mining results of the high-throughput sequencing data
Sample	Total Clean read	Total clean bases	Q30 Percentage (%)	GC percentage (%)
P1	25596810	7669557724	89.71	34.96
P2	29404072	8810402868	89.51	34.45
Offspring	4706057	1411092339	85.72	35.3
Total	647964107	194277595286	85.78	35.3
Supplementary Table 1 The coverage depth and ratio of the samples
Sample	Ave-depth	coverage ratio 1X (%)	Coverage tatio 5X (%)	Coverage ratio 10X (%)
P1	17	99.42	98.19	90.24
P2	19	99.52	98.61	93.95
Offspring	2.99	89.28	23.9	2.9
Supplementary Table 1 Results of the resequencing of the parents and 126 RILs population
SampleID	ReadSum	BaseSum	GC(%)	N(%)	Q20(%)	CycleQ20(%)	Q30(%)	Ave_depth	Cov_ratio_1X(%)	Cov_ratio_5X(%)	Cov_ratio_10X(%)	Total_reads	Mapped(%)	Properly_mapped(%)
R01	25596810	7669557724	34.96	0	95.39	100	89.71	17	99.42	98.19	90.24	51193620	99.22	85.29
R02	29404072	8810402868	35.45	0	95.27	100	89.51	19	99.52	98.61	93.95	58808144	98.41	84.97
R03	4582079	1378893288	34.88	0	95.4	100	89.67	3	90.16	24.53	2.63	9164158	99.07	86.67
R04	3421866	1032120148	34.6	0	95	100	88.79	2	84.88	14.24	1.48	6843732	99.07	87.22
R05	3404639	1026444606	34.71	0	95.27	100	89.28	2	84.44	14.41	1.52	6809278	99.33	87.35
R06	3488766	1052110950	34.92	0	95.56	100	89.74	2	81.79	14.55	1.6	6977532	99.2	89
R07	3493401	1053236274	34.89	0	95.47	100	89.67	2	83.65	13.97	1.56	6986802	99.26	86.44
R08	3419612	1030964292	35.25	0	95.34	100	89.44	2	81.72	12.22	1.39	6839224	99.2	85.48
R09	3369357	1015774924	35.37	0	95.08	100	88.85	2	79.98	11.11	1.33	6738714	99.11	84.96
R10	3379961	1018987986	34.96	0	95.26	100	89.21	2	83.42	13.95	1.51	6759922	99.34	88.05
R100	4816538	1443281306	35.43	0	93.07	100	85.05	3	90.41	22.96	2.35	9633076	99.23	83.28
R101	4987931	1494638970	35.5	0	93.16	100	85.32	3	90.77	24.88	2.66	9975862	99.17	83.75
R102	5192748	1556017962	35.42	0	93.24	100	85.45	3	91.81	28.42	3.28	10385496	99.24	84.77
R103	4221841	1265032414	35.32	0	93.47	100	85.89	3	87.44	20.66	2.28	8443682	99.28	86.46
R104	5044335	1511551884	35.41	0	93.1	100	85.09	3	91.59	26.52	2.89	10088670	99.32	84.7
R105	4399096	1318202436	35.36	0	93.27	100	85.43	3	88.83	20.6	2.21	8798192	99.26	84.18
R106	4714725	1412786958	35.27	0	93.08	100	85.02	3	90.97	24.63	2.6	9429450	99.39	85.29
R107	4651181	1393743712	35.39	0	93.05	100	85.03	3	90.31	22.9	2.36	9302362	99.23	84.1
R108	4510955	1351726042	35.38	0	93.05	100	85.07	3	89.45	21.62	2.24	9021910	99.25	84.52
R109	4509852	1351383050	35.47	0	93.01	100	85.04	3	89.18	20.74	2.03	9019704	98.93	82.47
R11	3406677	1027039320	34.94	0	95.11	100	88.91	2	83.47	13.53	1.46	6813354	98.09	86.4
R110	4298405	1288040112	35.03	0	93.12	100	85.19	3	89.71	21.41	2.15	8596810	99.3	85.33
R111	4292159	1286143174	35.6	0	93.07	100	85	3	87.42	17.77	1.87	8584318	99.19	82.33
R112	5355003	1604642994	35.36	0	93.21	100	85.37	3	92.22	28.87	3.28	10710006	99.17	83.72
R113	4718308	1413855350	35.31	0	93.05	100	85.08	3	90.8	24.65	2.58	9436616	99.32	85.49
R114	3841572	1151144562	35.43	0	92.99	100	85	3	85.48	15.87	1.68	7683144	99.14	84.01
R115	5446359	1632021638	35.34	0	93.2	100	85.32	3	92.22	28.31	3.1	10892718	99.24	83.74
R116	4901144	1468647228	35.14	0	93	100	85.03	3	91.63	27.05	3.01	9802288	99.31	85.34
R117	4717883	1413731650	35.22	0	93	100	85.02	3	90.8	24.32	2.49	9435766	99.21	84.65
R118	4806151	1440175504	35.18	0	93.03	100	85.03	3	90.36	23.7	2.52	9612302	99.15	83.43
R119	4845359	1451916572	35.72	0	93	100	85.01	3	89.48	21.86	2.31	9690718	99.11	82.64
R12	3748552	1130676204	34.8	0	95.22	100	89.18	3	86.37	16.89	1.77	7497104	99.42	87.79
R120	5150689	1543419874	35.4	0	93.01	100	85.03	3	91.96	27.4	2.94	10301378	99.15	83.91
R121	4403580	1319533672	35.27	0	92.99	100	85.04	3	89.27	20.85	2.11	8807160	99.18	83.74
R122	5597453	1677291334	35.43	0	93.01	100	85.07	3	92.71	30.72	3.53	11194906	99.11	83.68
R123	4833018	1448224056	35.34	0	93.18	100	85.29	3	90.22	23.43	2.53	9666036	99.17	83.55
R124	4858955	1456003816	35.32	0	93.16	100	85.29	3	91.25	26.77	3.08	9717910	99.33	85.74
R125	4441577	1330944182	35.21	0	93.06	100	85.14	3	89.56	21.48	2.26	8883154	99.22	84.25
R126	4618154	1383857374	35.14	0	93.16	100	85.32	3	90.73	24.75	2.64	9236308	99.26	85.82
R127	4743697	1421474816	35.33	0	93.29	100	85.5	3	90.99	25.12	2.7	9487394	99.24	85.78
R128	3909067	1171293354	35.67	0	93.16	100	85.36	3	84.35	16.81	1.94	7818134	99.13	84.48
R13	3525453	1063394232	35.17	0	94.86	100	88.54	2	84.64	13.55	1.48	7050906	99.29	85.98
R14	3904282	1177641558	34.8	0	95.01	100	88.78	3	87.56	17.45	1.76	7808564	99.34	86.8
R15	3355812	1012224164	34.88	0	94.97	100	88.71	2	83.92	13.29	1.46	6711624	99.25	86.9
R16	3530007	1064263214	34.96	0	94.99	100	88.71	2	84.46	13.59	1.38	7060014	99.19	85.84
R17	3388508	1022037032	35.01	0	95.03	100	88.83	2	83.46	13.09	1.42	6777016	99.24	86.84
R18	3544670	1068673594	34.85	0	95.07	100	88.88	2	84.72	14.91	1.61	7089340	99.34	87.13
R19	3432871	1035446074	35.04	0	94.99	100	88.73	2	83.91	13.35	1.48	6865742	99.23	86.68
R20	3636850	1096946802	34.88	0	94.59	100	88.06	3	85.58	15.64	1.64	7273700	99.28	87.46
R21	7460174	2235264664	35.09	0.01	92.88	100	85.03	5	96.8	50.64	8.42	14920348	98.7	84.8
R22	6533137	1957513784	34.97	0.01	93.01	100	85.2	4	95.04	40.1	5.52	13066274	98.94	84.61
R23	6524285	1954877136	34.91	0.01	92.95	100	85.14	4	95.23	41.65	6.12	13048570	98.94	85.13
R24	5513167	1651905302	34.83	0.01	92.91	100	85.09	4	93.07	32.43	3.99	11026334	98.97	85.49
R25	7905095	2368585508	34.99	0.01	92.87	100	85.05	5	96.96	53.73	10.16	15810190	98.53	85.49
R26	6541781	1960085196	35.08	0.01	92.86	100	85.01	4	94.81	39.45	5.38	13083562	98.83	85
R27	5967809	1788078992	35.42	0.01	92.98	100	85.14	3	92.21	29.86	3.58	11935618	98.74	82.31
R28	9416677	2821493578	34.82	0.01	92.85	100	85.07	6	98.22	66.95	17.11	18833354	98.6	84.67
R29	6872556	2059213280	34.68	0.01	92.94	100	85.14	5	96.43	48.66	8.09	13745112	98.97	86.84
R30	8428979	2525604690	34.84	0.01	92.9	100	85.09	5	97.69	60	12.56	16857958	98.79	85.88
R31	6660991	1995869042	34.72	0.01	92.9	100	85.12	4	95.89	45.37	6.93	13321982	98.97	86.21
R32	8597718	2576140802	35.1	0.01	92.89	100	85.08	5	97.7	60.11	12.71	17195436	98.75	84.91
R33	4868610	1458892396	35.29	0	93.15	100	85.2	3	90.58	24.65	2.73	9737220	99.23	84.81
R34	4539311	1360231488	35.55	0	93.13	100	85.24	3	89.68	22.32	2.32	9078622	99.29	85.77
R35	4548078	1362828888	35.45	0	93.15	100	85.27	3	88.81	21.51	2.31	9096156	98.98	85.02
R36	4542007	1361024566	35.42	0	93.15	100	85.28	3	88.12	20.01	2.13	9084014	99.03	82.84
R37	4575480	1370623616	35.68	0	93.49	100	85.93	3	86.99	21.48	2.51	9150960	99.12	84.82
R38	5047116	1512014506	35.81	0	93.04	100	85.03	3	91.92	27.23	2.92	10094232	99.24	84.86
R39	3588228	1075166594	35.48	0	92.9	100	85.09	2	82.4	12.91	1.44	7176456	98.99	82.7
R40	4575345	1370884802	35.6	0	93.27	100	85.43	3	89.41	23.03	2.54	9150690	99.11	85.24
R41	4434789	1328605686	35.02	0	93.44	100	85.84	3	87.18	21.01	2.4	8869578	99.16	85.03
R42	4405689	1320025810	36.11	0	93.12	100	85.05	3	88.93	20.74	2.23	8811378	99.39	84.05
R43	4600779	1378439552	35.5	0	93.07	100	85.01	3	89.87	22.33	2.34	9201558	99.29	84.24
R44	4843616	1451155742	35.57	0	92.99	100	85.01	3	90.84	26.26	3.02	9687232	98.96	85.62
R45	4621058	1384732912	35.59	0	93.02	100	85.02	3	89.91	23.01	2.46	9242116	98.41	84.34
R46	4363411	1307511170	35.31	0	93.17	100	85.26	3	88.74	19.83	2.01	8726822	99.19	84.18
R47	4079394	1222406666	35.29	0	93.08	100	85.07	3	87.05	17.32	1.79	8158788	99.06	84.2
R48	4498870	1348099844	35.15	0	93.02	100	85.09	3	89.44	21.38	2.16	8997740	98.71	83.65
R49	4290004	1285564230	35.93	0	93.3	100	85.49	2	81.9	12.15	1.34	8580008	80.24	67.76
R50	4508803	1351086916	35.34	0	93.02	100	85.05	3	89.33	21.82	2.28	9017606	99.21	84.52
R51	4382311	1313188250	35.37	0	93.14	100	85.25	3	89.82	21.61	2.24	8764622	99.22	84.84
R52	4763765	1427485708	35.51	0	93.04	100	85	3	90.49	24	2.57	9527530	99.12	84.54
R53	4115006	1232973250	35.72	0	93.17	100	85.28	3	85.47	16.78	1.82	8230012	98.57	83.59
R54	4205435	1260100958	35.44	0	93.12	100	85.28	3	87.14	19.29	2.08	8410870	98.97	84.74
R55	3753921	1124859010	35.4	0	92.97	100	85.05	3	85.23	15.58	1.68	7507842	99.15	83.95
R56	4235178	1269051884	35.35	0	93.01	100	85.06	3	88.05	20.17	2.16	8470356	99.23	85.48
R57	4640759	1390604398	35.46	0	93.26	100	85.41	3	88.72	21.31	2.32	9281518	99.22	83.93
R58	3794296	1136887476	35.84	0	92.98	100	85.01	2	82.35	13.44	1.55	7588592	98.86	81.81
R59	4290727	1285673860	35.28	0	93	100	85	3	87.61	18.52	1.94	8581454	99.13	82.75
R60	3952632	1184410276	35.27	0	93	100	85.01	3	86.58	16.8	1.75	7905264	99.19	83.95
R61	4922897	1475176782	35.48	0	93.24	100	85.4	3	91.05	25.86	2.86	9845794	99.33	85.06
R62	4776761	1431385062	35.48	0	93.01	100	85.01	3	90.8	24.67	2.67	9553522	99.27	84.76
R63	5307934	1590561648	35.22	0	93.03	100	85	3	93.31	31.07	3.5	10615868	99.31	84.69
R64	5061432	1516683928	35.35	0	93.05	100	85.03	3	92.08	27.4	2.97	10122864	99.33	84.51
R65	4716277	1413258752	35.39	0	93	100	85	3	90.76	25.35	2.86	9432554	99.28	85.24
R66	4372081	1310116142	35.02	0	93.08	100	85.06	3	90.65	22.35	2.2	8744162	99.37	84.54
R67	5489380	1644894102	35.24	0	92.95	100	85	3	93.28	31.78	3.7	10978760	99.16	83.64
R68	5242685	1570992484	35.43	0	92.99	100	85.03	3	92.06	29.07	3.39	10485370	99.25	84.49
R69	4557326	1365609098	35.43	0	93.01	100	85.01	3	90.02	22.68	2.38	9114652	99.23	83.74
R70	4732202	1418022288	35.1	0	92.99	100	85.05	3	91.58	25.67	2.66	9464404	99.19	83.9
R71	4756817	1425378924	35.67	0	93.03	100	85.08	3	88.87	21.03	2.29	9513634	99.06	81.1
R72	4812753	1442146622	35.39	0	93.13	100	85.32	3	90.83	24.92	2.76	9625506	99.18	84.05
R73	4586370	1374300790	35.55	0	92.97	100	85.01	3	88.72	20.63	2.25	9172740	99.09	82.39
R74	4653183	1394310820	35.32	0	92.98	100	85.03	3	90.42	23.75	2.51	9306366	99.19	83.92
R75	4801258	1438702030	35.41	0	92.98	100	85.03	3	90.93	24.7	2.63	9602516	99.13	83.49
R76	3578437	1072251816	35.06	0	93.12	100	85.17	2	84.71	13.87	1.46	7156874	99.35	83.79
R77	4064268	1217837052	35.03	0	93.07	100	85.14	3	87.49	18.05	1.84	8128536	99.32	84.2
R78	5390487	1615239016	35.68	0	93.01	100	85.01	3	92.55	29.83	3.4	10780974	99.21	84.12
R79	4481359	1342847972	35.65	0	93.16	100	85.27	3	88.5	21.07	2.24	8962718	99.21	84.8
R80	4545717	1362123592	35.58	0	92.99	100	85.01	3	89.55	22.41	2.37	9091434	99.21	84.59
R81	4155875	1245296808	35.47	0	92.97	100	85.02	3	88.05	19.38	2.05	8311750	99.15	84.37
R82	4072208	1220230472	35.71	0	93.01	100	85.05	3	86.34	16.5	1.73	8144416	99.13	82.64
R83	5509158	1650843640	35.61	0	93.01	100	85.01	3	93.01	31.79	3.88	11018316	99.26	84.31
R84	3877985	1161997444	35.56	0	93.03	100	85.05	3	84.8	15.56	1.71	7755970	99.15	83.67
R85	4198566	1258089136	35.36	0	93.01	100	85.02	3	88.85	20.66	2.18	8397132	99.32	85.65
R86	4697635	1407620538	35.45	0	93.44	100	85.82	3	89.01	22.62	2.49	9395270	99.25	84.46
R87	3497252	1047941970	35.51	0	93.01	100	85.05	2	82.45	12.57	1.39	6994504	99.1	82.71
R88	3623487	1085773978	35.68	0	92.96	100	85	2	83.75	14.55	1.58	7246974	98.99	84.15
R89	4256463	1275458860	35.16	0	92.99	100	85.02	3	89.12	19.31	1.86	8512926	99.24	83.11
R90	4570877	1369670604	35.34	0	93.03	100	85.03	3	90.38	23.83	2.63	9141754	99.33	84.66
R91	4880711	1462510812	35.32	0	93.15	100	85.31	3	91.26	26.17	2.89	9761422	99.19	84.78
R92	5789048	1734729614	35.08	0	93.7	100	86.29	4	94.36	37.83	5.04	11578096	99.35	86.67
R93	5035201	1508816304	35.43	0	93.04	100	85.02	3	91.46	26.91	3.07	10070402	99.3	84.39
R94	4478675	1342051808	35	0	93.24	100	85.4	3	90.27	23.71	2.49	8957350	99.31	85.73
R95	5031987	1507839914	35.48	0	93.37	100	85.57	3	90.17	24.37	2.71	10063974	99.18	84.08
R96	5079609	1522123532	35.72	0	93.21	100	85.42	3	90.94	25.9	2.89	10159218	99.2	84.62
R97	5023642	1505359310	35.35	0	92.98	100	85.01	3	91.75	27.16	2.98	10047284	99.16	84.09
R98	5065748	1517973694	35.41	0	93.26	100	85.45	3	91.1	26.28	2.94	10131496	99.25	84.6
R99	4921389	1474704250	35.2	0	93.28	100	85.5	3	90.97	25.57	2.77	9842778	99.16	84.66
