# Supplementary material for: Construction of A High-Density Genetic Map and Mapping of Fruit Traits in Watermelon (Citrullus Lanatus L.) Based on Whole-Genome Resequencing
Source: Int J Mol Sci. 2018 Oct 21;19(10):3268. doi: 10.3390/ijms19103268 (PMC6214002; doi:10.3390/ijms19103268)
Supplement: Supplementary file 1 [file ijms-19-03268-s001.zip › ijms-365276 suppl/Supplementary Table 2.xlsx]

## Sheet: Sheet1
The markers and their genetic distance in the genetic map
group	1
Block876	0
Block877	0
Block881	0
Block882	0.4
Block894	0.4
Block900	0.4
Block903	0.4
Block904	0.4
Block905	0.4
Block908	0.4
Block911	0.4
Block919	0.4
Block920	0.4
Block925	0.4
Block928	0.4
Block933	0.4
Block935	0.4
Block940	0.4
Block942	0.4
Block944	0.4
Block946	0.4
Block948	0.4
Block953	0.4
Block957	0.4
Block960	0.4
Block934	2.04
Block961	2.04
Block936	2.44
Block968	2.44
Block973	3.246
Block969	3.646
Block951	4.453
Block980	4.453
Block950	4.853
Block976	4.853
Block1000	5.253
Block1037	6.059
Block958	7.279
Block1039	7.279
Block1041	8.086
Block1057	8.486
Block970	10.988
Block974	10.988
Block1058	10.988
Block1059	11.467
Block996	11.867
Block999	11.867
Block1055	11.867
Block1002	14.449
Block1003	14.449
Block1032	14.449
Block1060	14.449
Block1063	14.849
Block1071	15.087
Block1062	16.132
Block1064	16.37
Block1065	17.414
Block1066	19.372
Block1174	19.61
Block1068	19.848
Block1176	20.087
Block1172	20.725
Block1169	21.363
Block1166	21.601
Block1165	21.839
Block1163	22.077
Block1161	22.315
Block1151	22.953
Block1146	23.191
Block1145	23.83
Block1144	24.068
Block1142	24.306
Block1143	25.35
Block1138	25.589
Block1134	25.827
Block1128	26.465
Block1131	26.703
Block1085	29.088
Block1087	29.726
Block1091	29.964
Block1093	30.603
Block1096	31.241
Block1094	32.117
Block1100	32.914
Block1104	34.61
Block1111	35.007
Block1113	35.404
Block1117	38.543
Block1114	39.181
Block1182	40.057
Block1181	41.34
Block1184	41.737
Block1183	42.134
Block1186	43.83
Block1187	44.627
Block1188	45.91
Block1197	46.707
Block1195	47.104
Block1204	47.501
Block1207	48.298
Block1208	48.694
Block1209	49.091
Block1210	49.888
Block1211	50.285
Block1216	50.682
Block1213	51.479
Block1214	54.103
Block1220	54.5
Block1227	54.896
Block1222	56.179
Block1233	56.576
Block1235	56.973
Block1239	57.37
Block1240	57.767
Block1242	58.164
Block1243	58.56
Block1245	59.437
Block1248	60.481
Block1249	60.719
Block1255	61.764
Block1260	63.302
Block1259	64.108
Block1261	64.915
Block1266	65.315
Block1264	66.032
Block1267	66.27
Block1270	66.908
Block1273	67.547
Block1274	68.185
Block1275	69.643
Block1276	70.281
Block1278	70.519
Block1279	70.757
Block1283	71.395
Block1284	71.633
Block1286	72.271
Block1287	72.909
Block1653	73.548
Block1661	73.786
Block1664	74.024
Block1667	74.262
Block1668	75.307
Block1674	75.945
Block1669	77.403
Block1679	78.041
Block1682	79.086
Block1659	79.724
Block1677	82.544
Block1686	82.782
Block1694	83.5
Block1666	83.9
Block1697	84.3
Block1700	84.3
Block1693	85.106
Block1707	86.826
Block1708	87.632
Block1748	88.439
Block1644	89.245
Block1741	90.544
Block1692	91.351
Block1735	91.751
Block1698	92.557
Block1701	92.957
Block1714	93.358
Block1706	93.758
Block1615	94.237
Block1711	95.043
Block1620	95.443
Block1739	95.843
Block1740	95.843
Block1736	96.65
Block1724	97.456
Block1725	97.456
Block1726	97.456
Block1727	97.456
Block1629	97.856
Block1715	98.663
Block1716	98.663
Block1717	98.663
Block1636	100.81
Block1616	101.21
Block1617	101.61
Block1621	102.01
Block1594	102.41
Block1592	103.216
Block1576	103.616
Block1628	104.016
Block1587	104.254
Block1586	104.493
Block1585	104.969
Block1584	105.766
Block1590	107.462
Block1574	107.859
Block1573	108.256
Block1572	108.891
Block1570	110.332
Block1571	110.967
Block1568	111.602
Block1566	112.237
Block1565	112.872
Block1564	113.507
Block1561	114.142
Block1562	115.177
Block1557	115.812
Block1558	116.688
Block1553	116.927
Block1554	117.565
Block1556	118.203
Block1555	118.679
Block1523	119.476
Block1522	120.273
Block1516	121.556
Block1520	121.953
Block1524	122.749
Block1526	123.146
Block1546	123.543
Block1518	123.94
Block1514	124.337
Block1551	124.734
Block1528	126.017
Block1543	126.413
Block1542	126.81
Block1517	127.207
Block1525	127.842
Block1530	128.477
Block1544	129.112
Block1548	129.747
Block1529	130.382
Block1547	131.017
Block1532	131.652
Block1468	132.287
Block1535	132.922
Block1536	133.557
Block1469	134.192
Block1539	134.826
Block1467	135.461
Block1471	136.096
Block1537	136.731
Block1509	137.366
Block1538	138.401
Block1540	139.274
Block1472	140.068
Block1480	140.862
Block1482	141.735
Block1487	142.37
Block1493	143.005
Block1485	143.64
Block1484	144.275
Block1491	144.91
Block1492	145.545
Block1481	146.18
Block1494	146.815
Block1476	147.612
Block1475	148.008
Block1414	148.405
Block1416	148.802
Block1411	149.199
Block1412	149.596
Block1410	149.993
Block1409	150.389
Block1407	150.786
Block1463	151.183
Block1462	151.98
Block1461	152.377
Block1449	153.66
Block1450	154.057
Block1459	154.453
Block1454	154.85
Block1451	155.647
Block1423	157.009
Block1434	157.816
Block1460	163.34
Block1399	163.74
Block1375	164.14
Block1765	164.54
Block1757	164.94
Block1758	165.34
Block1813	165.74
Block1770	166.14
Block1766	168.286
Block1971	168.286
Block1975	168.286
Block1983	168.686
Block1986	170.754
Block1991	179.247
Block1993	180.054
Block1996	180.054
Block1994	181.273
Block1997	181.273
Block1998	181.273
Block1985	182.08
Block1987	182.08
Block1988	182.08
Block2001	182.08
group	2
Block3014	0
Block2868	0.238
Block3016	0.476
Block2866	0.714
Block2865	0.952
Block2863	1.19
Block2862	1.428
Block2860	1.666
Block2856	2.711
Block2855	2.949
Block2850	3.187
Block2849	3.825
Block2845	4.064
Block2843	4.302
Block2840	4.54
Block2839	4.778
Block2838	5.016
Block2836	5.254
Block2834	5.492
Block2833	5.73
Block2831	6.368
Block2829	7.413
Block2827	9.371
Block2822	10.009
Block2872	11.054
Block2873	12.098
Block2876	13.556
Block2881	13.795
Block2882	15.752
Block2886	16.39
Block2890	17.029
Block2892	17.667
Block2893	17.905
Block2899	20.725
Block2894	21.77
Block2903	22.408
Block2904	22.646
Block2900	22.646
Block2905	23.453
Block2910	23.853
Block2915	25.152
Block2922	26.451
Block2911	26.451
Block2923	29.033
Block2925	29.033
Block2930	29.839
Block2927	33.693
Block2928	34.5
Block2937	35.306
Block2979	36.526
Block2934	36.526
Block3003	36.926
Block3001	37.326
Block2998	38.546
Block2997	44.645
Block3077	47.227
Block3076	48.033
Block3106	48.84
Block3113	49.24
Block3115	54.198
Block3122	54.915
Block3119	56.873
Block3120	57.111
Block3121	57.349
Block3123	57.587
Block3124	57.825
Block3125	58.063
Block3128	58.301
Block3133	59.346
Block3140	59.984
Block3134	60.222
Block3142	61.178
Block3143	62.223
Block3144	62.861
Block3153	63.906
Block3157	64.144
Block3158	64.861
Block3162	65.261
Block3146	65.261
Block3147	65.261
Block3165	65.661
Block3170	67.728
Block3173	68.128
Block3168	69.428
Block3174	71.574
Block3181	72.874
Block3179	72.874
Block3169	72.874
Block3188	73.274
Block3171	73.274
Block3189	73.674
Block3175	73.674
Block3192	74.48
Block3182	74.48
Block3184	74.48
Block3183	74.48
Block3180	74.48
Block3198	74.88
Block3208	76.179
Block3191	76.179
Block3209	76.579
Block3215	76.979
Block3230	77.786
Block3196	77.786
Block3228	78.592
Block3220	78.592
Block3236	79.399
Block3241	80.698
Block3244	81.584
Block3239	81.584
Block3243	81.984
Block3250	82.384
Block3254	82.784
Block3257	83.184
Block3246	83.184
Block3259	83.584
Block3260	84.804
Block3255	84.804
Block3253	84.804
Block3263	85.204
Block3252	85.204
Block3271	85.604
Block3258	85.604
Block3275	86.41
Block3273	86.81
Block3262	86.81
Block3274	87.21
Block3269	87.21
Block3282	87.61
Block3284	88.417
Block3280	88.417
Block3286	88.417
Block3287	89.954
Block3289	90.999
Block3288	91.237
Block3295	93.195
Block3296	93.833
Block3298	94.071
Block3299	94.309
Block3303	95.354
Block3306	95.592
Block3307	96.23
Block3309	96.468
Block3313	97.106
Block3325	98.564
Block3326	99.203
Block3336	100.079
Block3331	101.362
Block3342	103.479
Block3347	103.875
Block3348	105.158
Block3351	105.555
Block3356	106.352
Block3353	108.128
Block3358	108.766
Block3363	109.004
Block3375	110.462
Block3373	112.42
Block3392	112.658
Block3393	113.296
Block3396	114.341
Block3397	115.058
Block3405	116.358
Block3404	117.164
Block3408	117.564
Block3415	117.964
Block3420	119.263
Block3414	119.263
Block3419	119.663
Block3421	120.962
Block3434	120.962
Block3443	121.769
Block3424	121.769
Block3426	121.769
Block3427	122.169
Block3456	122.569
Block3462	122.969
Block3450	122.969
Block3453	122.969
Block3459	123.369
Block3449	123.369
Block3464	123.769
Block3469	124.169
Block3457	124.169
Block3465	124.169
Block3470	124.569
Block3472	124.569
Block3471	124.969
Block3485	125.776
Block3486	126.176
Block3479	126.176
Block3481	126.176
Block3487	128.322
Block3493	128.722
Block3501	129.529
Block3505	129.929
Block3522	130.329
Block3524	131.628
Block3525	134.093
Block3526	135.138
Block3528	137.958
Block3532	139.003
Block3533	139.241
Block3537	140.286
Block3555	140.524
Block3560	140.762
Block3557	141.4
Block3556	142.858
Block3584	143.734
Block3573	144.131
Block3563	144.528
Block3588	145.325
Block3592	148.188
Block3593	150.623
Block3599	152.557
Block3602	153.592
Block3605	155.034
Block3608	156.476
Block3610	157.918
Block3613	159.36
Block3620	160.395
Block3627	161.03
Block3630	161.665
Block3631	162.061
Block3632	162.458
Block3646	163.093
Block3634	163.728
Block3645	164.363
Block3639	164.998
group	3
Block3653	0
Block3649	1.458
Block3651	1.696
Block3661	1.934
Block3660	1.934
Block3663	1.934
Block3657	1.934
Block3647	1.934
Block3648	1.934
Block3668	2.334
Block3658	2.334
Block3667	6.895
Block3676	6.895
Block3675	6.895
Block3664	6.895
Block3677	7.295
Block3674	7.295
Block3681	8.102
Block3682	8.908
Block3683	10.128
Block3691	10.934
Block3692	16.458
Block3695	29.605
Block3693	29.605
Block3696	30.005
Block3705	30.405
Block3699	30.405
Block3697	30.405
Block3708	31.705
Block3712	32.105
Block3722	32.505
Block3709	32.505
Block3714	32.505
Block3724	32.905
Block3730	36.008
Block3738	36.408
Block3728	36.408
Block3740	36.808
Block3735	36.808
Block3736	36.808
Block3732	36.808
Block3744	37.208
Block3746	37.208
Block3748	37.608
Block3752	37.608
Block3753	37.608
Block3757	38.828
Block3761	40.048
Block3765	42.274
Block3769	43.994
Block3772	44.8
Block3782	46.52
Block3779	46.52
Block3783	51.001
Block3787	52.3
Block3789	52.7
Block3826	53.1
Block3823	53.5
Block3818	53.9
Block3827	53.9
Block3825	53.9
Block3821	54.706
Block3800	55.106
Block3820	55.106
Block3797	55.344
Block3802	56.062
Block3804	56.462
Block3807	57.269
Block3857	58.075
Block3806	58.075
Block3850	58.475
Block3811	58.475
Block3836	60.194
Block3851	60.194
Block3852	60.194
Block3858	60.194
Block3853	60.194
Block3856	60.194
Block3854	60.194
Block3832	60.433
Block3835	61.071
Block3833	61.309
Block3834	61.547
Block3840	61.785
Block3839	62.023
Block3859	62.261
Block3860	62.499
Block3861	63.137
Block3869	63.375
Block3875	63.614
Block3876	66.079
Block3870	66.079
Block3878	66.479
Block3871	66.479
Block3885	66.879
Block3877	66.879
Block3886	67.279
Block3879	67.279
Block3888	68.578
Block3883	68.578
Block3884	68.578
Block3895	68.978
Block3894	69.378
Block3890	69.378
Block3903	69.778
Block3897	69.778
Block3904	70.257
Block3907	72.324
Block3908	72.724
Block3905	72.724
Block3963	73.124
Block3979	73.524
Block3964	73.524
Block3973	73.524
Block3910	73.524
Block3914	73.524
Block3958	73.524
Block3965	73.524
Block3966	73.524
Block3918	73.524
Block3909	73.524
Block3916	73.524
Block3912	73.524
Block3915	73.524
Block3976	73.524
Block3977	73.524
Block3978	73.524
Block3970	74.004
Block3960	74.004
Block3923	74.404
Block3925	76.471
Block3969	76.471
Block3933	78.538
Block3932	79.758
Block3929	80.158
Block3931	80.158
Block3941	80.158
Block3940	80.158
Block3928	80.158
Block3930	80.158
Block3951	81.378
Block3946	81.378
Block3949	83.88
Block3991	84.687
Block3950	84.687
Block3992	85.087
Block3988	88.482
Block4002	88.482
Block4001	88.882
Block3990	88.882
Block4007	90.101
Block4006	90.101
Block4010	90.819
Block4015	91.057
Block4017	92.34
Block4019	93.137
Block4020	93.534
Block4018	93.93
Block4029	94.565
Block4030	95.6
Block4031	96.235
Block4032	97.27
Block4042	97.905
Block4043	98.94
Block4044	101.803
Block4045	102.2
Block4047	102.597
Block4051	102.994
Block4050	103.791
Block4052	104.188
Block4053	104.584
Block4054	105.381
Block4057	105.858
Block4059	106.496
Block4055	106.972
Block4060	107.848
Block4061	108.086
Block4065	108.324
Block4067	109.042
Block4070	109.68
Block4071	110.318
Block4075	111.442
Block4074	111.842
Block4079	112.649
Block4078	112.649
Block4080	113.049
Block4082	113.766
Block4084	114.004
Block4083	115.462
Block4086	115.7
Block4090	115.939
Block4095	116.577
Block4087	116.815
Block4089	117.053
Block4098	117.929
Block4101	119.626
Block4103	121.322
Block4111	122.605
Block4108	123.081
Block4113	125.198
Block4114	126.481
Block4123	126.719
Block4126	126.957
Block4130	128.415
Block4132	129.46
Block4136	130.098
Block4137	131.556
Block4140	134.021
Block4143	134.421
Block4144	135.227
Block4154	135.227
Block4158	135.627
Block4156	135.627
Block4155	135.627
Block4160	136.434
Block4159	136.434
Block4163	137.558
Block4165	137.796
group	4
Block4169	0
Block4170	0.238
Block4166	0.476
Block4173	1.521
Block4171	1.759
Block4174	2.397
Block4176	2.635
Block4177	2.873
Block4216	3.511
Block4218	3.988
Block4210	4.785
Block4213	5.261
Block4209	5.499
Block4208	5.737
Block4204	5.975
Block4203	6.213
Block4202	6.451
Block4201	7.496
Block4223	8.134
Block4230	8.772
Block4231	13.025
Block4232	14.983
Block4234	15.221
Block4235	15.459
Block4237	16.098
Block4242	16.736
Block4243	17.78
Block4244	18.895
Block4247	19.53
Block4248	20.165
Block4249	22.948
Block4250	23.983
Block4252	25.018
Block4254	26.46
Block4280	28.22
Block4261	29.013
Block4283	29.807
Block4306	31.08
Block4308	31.874
Block4319	33.147
Block4285	33.941
Block4302	34.735
Block4309	35.528
Block4321	36.402
Block4347	37.437
Block4350	38.878
Block4360	41.98
Block4357	42.774
Block4354	43.568
Block4353	44.361
Block4355	45.155
Block4358	45.949
Block4364	46.743
Block4359	47.536
Block4348	48.409
Block4361	49.044
Block4365	50.079
Block4371	50.714
Block4369	51.349
Block4367	51.984
Block4368	52.619
Block4344	53.254
Block4343	53.651
Block4340	54.048
Block4339	54.445
Block4337	55.242
Block4336	56.038
Block4332	56.835
Block4330	57.232
Block4334	58.029
Block4331	58.426
Block4328	59.223
Block4329	59.699
Block4390	60.337
Block4480	60.575
Block4558	67.342
Block4595	71.676
Block4603	74.257
Block4600	75.064
Block4601	75.064
Block4699	75.302
Block4698	75.54
Block4701	76.998
Block4706	77.636
Block4708	78.274
Block4710	81.095
Block4711	81.333
Block4718	82.377
Block4719	82.616
Block4720	84.573
Block4721	84.811
Block4725	85.45
Block4733	86.088
Block4736	87.291
Block4746	89.756
Block4751	90.96
Block4737	90.96
Block4744	90.96
Block4742	90.96
Block4755	91.36
Block4748	91.36
Block4760	92.166
Block4767	92.973
Block4769	95.917
Block4763	95.917
Block4765	95.917
Block4770	96.317
Block4774	96.717
Block4773	97.524
Block4778	98.744
Block4776	98.744
Block4784	99.144
Block4777	99.144
Block4781	99.544
Block4792	100.35
Block4788	100.35
Block4782	100.35
Block4793	100.75
Block4783	100.75
Block4797	101.97
Block4798	102.37
Block4794	102.37
Block4853	102.77
Block4860	103.17
Block4871	113.909
Block4857	113.909
Block4872	115.129
Block4878	117.196
Block4875	117.196
Block4882	117.596
Block4885	118.075
Block4888	118.393
Block4889	118.631
Block4890	119.269
Block4892	119.507
Block4891	120.552
Block4893	120.79
group	5
Block4900	0
Block4894	0
Block4896	0
Block4914	6.799
Block4947	6.799
Block4912	6.799
Block4906	6.799
Block4905	6.799
Block4973	7.199
Block4922	7.199
Block4961	7.199
Block4955	7.199
Block4924	7.199
Block4936	7.199
Block4950	7.199
Block4923	7.199
Block4960	7.199
Block4919	7.199
Block4959	7.199
Block4957	7.199
Block4954	7.199
Block4964	7.599
Block4974	7.999
Block4977	8.716
Block4986	10.174
Block4982	10.412
Block4990	11.457
Block4988	12.502
Block4991	12.74
Block4992	13.378
Block4998	14.016
Block4997	14.654
Block4995	15.292
Block5001	15.93
Block5002	16.569
Block5003	16.807
Block5005	17.445
Block5006	17.683
Block5009	17.921
Block5013	18.559
Block5014	18.797
Block5019	19.035
Block5022	19.673
Block5025	20.718
Block5020	22.676
Block5030	24.134
Block5032	24.372
Block5034	25.83
Block5027	26.068
Block5042	26.306
Block5050	27.113
Block5056	27.919
Block5061	28.726
Block5033	28.726
Block5064	29.126
Block5068	30.012
Block5070	30.818
Block5072	33.32
Block5076	36.715
Block5082	38.355
Block5084	40.423
Block5088	42.925
Block5074	43.325
Block5069	43.325
Block5086	44.545
Block5090	44.545
Block5104	44.945
Block5079	44.945
Block5106	45.345
Block5095	45.345
Block5118	46.151
Block5112	46.958
Block5092	46.958
Block5099	46.958
Block5126	47.764
Block5135	48.164
Block5139	48.971
Block5140	50.19
Block5107	50.19
Block5172	51.41
Block5134	51.41
Block5116	51.41
Block5114	51.41
Block5123	51.41
Block5151	51.81
Block5165	53.45
Block5138	53.45
Block5141	53.45
Block5245	53.85
Block5136	53.85
Block5295	54.25
Block5153	54.25
Block5239	54.65
Block5300	55.05
Block5157	55.05
Block5244	55.05
Block5303	55.857
Block5169	55.857
Block5308	67.095
Block5317	67.495
Block5240	67.495
Block5314	67.895
Block5297	67.895
Block5320	68.295
Block5338	69.102
Block5302	69.102
Block5372	69.502
Block5389	71.221
Block5374	71.621
Block5332	71.621
Block5391	72.428
Block5340	72.428
Block5353	72.428
Block5354	72.428
Block5336	72.428
Block5337	72.428
Block5348	72.428
Block5360	72.428
Block5322	72.428
Block5350	72.428
Block5357	72.428
Block5363	72.428
Block5358	72.428
Block5394	72.828
Block5377	73.228
Block5356	73.228
Block5343	73.228
Block5401	77.241
Block5403	77.959
Block5390	78.197
Block5383	78.435
Block5387	78.673
Block5400	78.911
Block5392	79.149
Block5375	79.387
Block5388	79.625
Block5382	79.864
Block5381	80.102
Block5378	80.34
Block5405	80.816
Block5408	81.613
Block5409	82.089
Block5410	82.565
Block5418	82.962
Block5413	84.245
Block5415	85.941
Block5417	87.224
Block5419	87.621
Block5423	88.018
Block5414	88.815
Block5416	89.45
Block5421	90.085
Block5424	90.72
Block5425	91.355
Block5426	91.99
Block5427	92.625
Block5430	93.26
Block5431	93.894
Block5438	94.529
Block5439	95.164
Block5447	95.799
Block5453	96.834
Block5448	98.276
Block5442	98.911
Block5449	99.546
Block5450	100.581
Block5461	101.216
Block5454	103.333
Block5452	103.73
Block5466	104.127
Block5471	104.523
Block5476	106.299
Block5480	106.537
Block5484	107.175
Block5481	108.3
Block5487	108.7
Block5496	110.498
Block5499	112.566
Block5504	113.372
Block5502	113.772
Block5509	114.172
Block5512	114.572
Block5516	115.792
Block5524	116.192
Block5532	116.592
Block5510	116.592
Block5535	117.399
Block5536	118.205
Block5513	118.205
Block5545	118.605
Block5531	118.605
Block5517	118.605
Block5552	119.412
Block5547	126.21
Block5537	126.21
Block5553	126.61
Block5563	127.01
Block5540	127.01
Block5551	127.01
Block5538	127.01
Block5567	127.41
Block5550	127.41
Block5565	127.81
Block5572	128.21
Block5554	128.21
Block5578	129.016
Block5564	129.016
Block5582	131.519
Block5583	131.919
Block5584	132.725
Block5588	133.532
Block5601	135.599
Block5598	137.239
Block5579	137.239
Block5599	138.045
Block5627	138.445
Block5585	138.445
Block5721	138.845
Block5766	139.245
Block5802	139.645
Block5806	140.045
Block5966	140.852
Block6014	140.852
Block6008	142.919
Block6016	142.919
Block6015	142.919
Block5848	146.773
Block5846	146.773
Block5775	146.773
Block5942	146.773
group	6
Block6018	0
Block6017	0.238
Block6020	0.476
Block6029	2.672
Block6033	3.069
Block6040	3.466
Block6042	4.263
Block6041	4.66
Block6043	5.457
Block6049	8.081
Block6056	8.557
Block6057	8.795
Block6063	9.033
Block6064	9.271
Block6066	9.509
Block6070	9.747
Block6065	9.986
Block6074	10.462
Block6075	10.859
Block6076	11.255
Block6087	12.538
Block6090	12.935
Block6088	13.332
Block6098	15.028
Block6096	15.825
Block6095	16.222
Block6094	17.019
Block6156	17.816
Block6154	18.613
Block6151	19.01
Block6150	19.807
Block6145	20.203
Block6152	21
Block6148	21.397
Block6146	21.794
Block6149	22.591
Block6144	22.988
Block6142	23.384
Block6141	23.781
Block6139	24.578
Block6136	25.861
Block6130	26.258
Block6129	26.655
Block6123	27.452
Block6135	27.849
Block6124	29.545
Block6119	30.342
Block6116	31.625
Block6115	32.022
Block6111	32.818
Block6104	33.215
Block6165	34.012
Block6103	34.968
Block6159	35.368
Block6164	35.368
Block6169	35.768
Block6161	35.768
Block6173	35.768
Block6162	35.768
Block6182	36.168
Block6177	37.054
Block6186	37.054
Block6172	37.054
Block6167	37.054
Block6175	37.454
Block6188	37.854
Block6214	39.074
Block6216	39.88
Block6217	40.687
Block6220	49.098
Block6222	49.905
Block6223	50.305
Block6218	50.305
Block6224	50.705
Block6226	51.511
Block6227	51.911
Block6230	52.718
Block6237	53.938
Block6236	53.938
Block6228	53.938
Block6238	55.157
Block6240	55.557
Block6243	56.364
Block6244	57.171
Block6248	57.977
Block6251	59.197
Block6268	59.597
Block6253	60.403
Block6270	60.803
Block6271	61.203
Block6299	79.654
Block6297	81.191
Block6272	81.429
Block6295	81.906
Block6296	82.382
Block6276	82.858
Block6301	83.255
Block6300	83.652
Block6294	84.048
Block6277	84.445
Block6278	84.842
Block6279	85.239
Block6280	85.636
Block6302	86.433
Block6282	86.829
Block6281	87.306
Block6283	87.544
Block6285	87.782
Block6380	88.02
Block6383	88.258
Block6359	88.496
Block6318	89.779
Block6320	90.176
Block6326	90.573
Block6339	90.97
Block6341	91.366
Block6362	91.763
Block6366	92.16
Block6368	92.557
Block6376	92.954
Block6382	93.351
Block6384	93.747
Block6386	94.144
Block6322	94.541
Block6325	94.938
Block6327	95.335
Block6348	95.732
Block6371	96.128
Block6387	96.525
Block6388	96.922
Block6369	97.319
Block6378	97.716
Block6361	98.113
Block6365	98.509
Block6367	98.906
Block6374	99.303
Block6363	99.7
Block6334	100.097
Block6350	100.494
Block6377	100.97
Block6385	101.208
Block6333	101.446
Block6316	101.684
Block6332	101.922
Block6338	102.16
Block6340	102.398
Block6342	102.637
Block6352	102.875
Block6353	103.113
Block6389	103.351
Block6347	103.589
Block6351	103.827
Block6372	104.065
Block6396	104.303
Block6390	104.541
Block6398	105.179
Block6412	105.418
Block6404	106.462
Block6416	106.7
Block6421	107.507
Block6418	107.907
Block6417	107.907
Block6426	108.713
Block6450	109.113
Block6458	110.413
Block6422	110.413
Block6461	110.813
Block6464	116.577
Block6465	118.115
Block6472	118.515
Block6475	119.321
Block6487	119.721
Block6485	119.721
Block6501	122.303
Block6502	125.857
Block6488	125.857
Block6492	125.857
Block6509	127.577
Block6503	129.296
Block6510	130.103
Block6511	131.402
Block6519	133.121
Block6518	133.521
Block6522	133.921
Block6526	135.221
Block6531	136.027
Block6532	137.247
Block6534	138.887
Block6541	139.693
Block6542	140.093
Block6535	140.093
Block6540	140.093
Block6549	140.493
Block6551	140.893
Block6545	140.893
Block6556	141.293
Block6544	141.293
Block6543	141.293
Block6559	142.1
Block6564	142.906
Block6554	142.906
Block6557	142.906
Block6575	143.713
Block6567	143.713
Block6577	144.519
Block6568	144.519
Block6572	144.519
Block6583	146.159
Block6582	146.159
Block6701	147.799
Block6620	147.799
Block6674	147.799
Block6593	149.019
Block6591	149.019
Block6700	149.019
Block6578	149.419
group	7
Block6721	0
Block6726	0.396
Block6727	0.793
Block6806	1.19
Block6731	1.587
Block6808	1.984
Block6722	2.381
Block6718	2.857
Block6737	3.095
Block6807	5.915
Block6812	7.039
Block6804	7.039
Block6773	7.439
Block6777	7.439
Block6784	7.439
Block6783	7.439
Block6779	7.439
Block6789	7.439
Block6828	8.659
Block6778	8.659
Block6827	9.059
Block6831	9.866
Block6772	9.866
Block6768	9.866
Block6833	11.085
Block6837	11.485
Block6835	11.485
Block6838	12.292
Block6839	14.359
Block6847	14.759
Block6848	15.159
Block6843	16.799
Block6857	17.199
Block6841	17.199
Block6858	17.599
Block6872	17.999
Block6903	18.806
Block6917	19.285
Block6909	21.432
Block6915	37.464
Block6908	39.421
Block6916	40.06
Block6920	40.698
Block6918	42.156
Block6914	42.794
Block6927	43.032
Block6913	43.27
Block6928	43.508
Block6912	44.146
Block6932	44.384
Block6936	47.648
Block6937	47.886
Block6938	49.844
Block6939	50.888
Block6940	51.526
Block6943	52.65
Block6941	53.05
Block6949	53.857
Block6952	54.664
Block6948	54.664
Block7130	60.683
Block6953	60.683
Block7136	61.083
Block6951	61.083
Block6964	61.083
Block7135	63.15
Block7137	63.957
Block7132	63.957
Block7129	63.957
Block7142	64.357
Block7143	64.757
Block7150	65.563
Block7138	65.563
Block7117	65.963
Block7147	66.363
Block7113	67.17
Block7155	67.17
Block7102	67.17
Block7071	71.023
Block7065	71.423
Block7062	71.823
Block7064	72.63
Block7053	73.436
Block7058	73.436
Block7050	74.243
Block7051	75.883
Block7049	77.103
Block7043	77.582
Block7048	77.582
Block7047	79.222
Block7039	79.222
Block7045	79.222
Block7041	79.222
Block7032	80.029
Block7024	80.429
Block7037	80.429
Block7034	80.429
Block7018	81.235
Block7007	81.635
Block7002	82.934
Block7005	83.741
Block7011	83.741
Block7014	83.741
Block6995	84.141
Block7001	84.141
Block6989	85.36
Block6985	85.761
Block6978	88.263
Block6994	88.263
Block6974	89.903
Block7291	91.122
Block6982	91.122
Block7290	91.522
Block6976	91.522
Block7283	91.922
Block6972	91.922
Block6970	91.922
Block7279	93.142
Block7292	93.142
Block7296	93.142
Block7293	93.142
Block7278	93.949
Block7277	95.168
Block7276	96.388
Block7271	97.195
Block7268	97.595
Block7264	97.995
Block7255	98.395
Block7269	98.395
Block7274	98.395
Block7253	98.795
Block7244	99.274
Block7259	99.274
Block7262	99.274
Block7242	100.081
Block7234	100.481
Block7247	100.481
Block7232	101.287
Block7230	102.094
Block7222	103.813
Block7209	104.213
Block7201	104.613
Block7197	104.613
Block7196	104.613
Block7228	104.613
Block7206	104.613
Block7203	105.013
Block7224	105.013
Block7221	105.013
Block7198	105.013
group	8
Block7307	0
Block7312	0
Block7311	0
Block7345	0.807
Block7346	0.807
Block7347	0.807
Block7300	1.207
Block7297	1.207
Block7309	3.709
Block7334	4.515
Block7317	4.515
Block7321	4.515
Block7333	4.515
Block7330	4.515
Block7320	4.515
Block7332	4.515
Block7543	4.515
Block7314	4.515
Block7539	4.995
Block7325	4.995
Block7553	5.801
Block7555	6.201
Block7557	6.919
Block7559	11.96
Block7541	12.357
Block7542	12.754
Block7548	13.151
Block7491	13.948
Block7490	15.062
Block7489	16.097
Block7562	16.732
Block7561	17.367
Block7560	18.402
Block7492	19.037
Block7493	19.672
Block7494	20.307
Block7495	20.942
Block7498	21.577
Block7501	22.612
Block7484	23.247
Block7485	23.644
Block7486	24.041
Block7502	24.437
Block7508	25.234
Block7509	26.031
Block7505	26.428
Block7506	26.825
Block7507	27.222
Block7482	27.619
Block7476	28.015
Block7474	28.412
Block7473	28.809
Block7466	29.206
Block7465	29.603
Block7469	30
Block7468	30.396
Block7470	30.793
Block7463	31.59
Block7566	31.987
Block7565	32.384
Block7573	32.781
Block7572	33.178
Block7570	33.574
Block7571	35.691
Block7567	36.167
Block7580	36.405
Block7578	36.644
Block7513	36.882
Block7512	37.12
Block7514	37.358
Block7581	39.316
Block7579	39.554
Block7577	39.792
Block7576	40.03
Block7517	40.268
Block7521	40.506
Block7454	40.744
Block7453	40.982
Block7451	41.22
Block7446	42.345
Block7433	43.151
Block7457	43.151
Block7456	43.151
Block7458	43.151
Block7520	43.151
Block7589	43.551
Block7432	43.951
Block7452	43.951
Block7436	44.351
Block7448	44.351
Block7450	44.351
Block7449	44.351
Block7598	44.751
Block7435	46.898
Block7597	47.136
Block7596	47.374
Block7593	47.612
Block7594	47.85
Block7592	48.488
Block7590	48.726
Block7599	48.965
Block7603	49.203
Block7601	49.441
Block7360	49.679
Block7600	49.917
Block7357	50.155
Block7358	50.793
Block7602	51.031
Block7364	51.269
Block7363	51.507
Block7362	51.746
Block7361	51.984
Block7367	52.222
Block7370	52.86
Block7372	53.098
Block7374	53.336
Block7376	53.574
Block7375	55.032
Block7378	56.077
Block7385	56.315
Block7390	57.122
Block7387	57.122
Block7386	57.122
Block7393	57.522
Block7389	57.922
Block7406	58.16
Block7408	58.798
Block7409	59.436
Block7398	59.674
Block7411	59.912
Block7412	60.719
Block7415	62.438
Block7416	62.676
Block7417	63.8
Block7419	64.518
Block7613	64.994
Block7612	65.391
Block7614	65.788
Block7615	66.184
Block7618	66.581
Block7620	67.864
Block7622	68.261
Block7623	68.658
Block7626	69.455
Block7627	70.738
Block7640	71.134
Block7652	72.91
Block7658	73.548
Block7659	73.787
Block7657	74.187
Block7663	76.651
Block7666	77.29
Block7674	78.748
Block7668	78.986
Block7677	79.224
Block7678	80.682
Block7676	80.92
Block7673	81.158
Block7681	82.203
Block7680	82.441
Block7682	82.679
Block7688	82.917
Block7692	83.155
Block7693	83.393
Block7700	84.031
Block7709	84.749
Block7716	85.555
Block7745	86.855
Block7748	87.572
Block7747	89.03
Block7746	90.075
Block7750	90.551
Block7752	93.849
Block7753	94.484
Block7754	95.119
Block7757	95.754
Block7762	96.789
Block7764	97.424
Block7772	98.539
Block7765	99.015
Block7771	99.653
Block7779	99.891
Block7787	100.291
Block7778	100.291
Block7794	101.098
Block7775	101.098
Block7800	101.498
Block7801	102.304
Block7786	102.304
Block7813	104.451
Block7793	104.451
Block7814	106.25
Block7817	106.65
Block7818	108.29
Block7811	108.29
Block7804	108.29
Block7802	108.29
Block7820	109.51
Block7823	110.729
Block7828	111.129
Block7842	111.936
Block7847	112.336
Block7844	113.142
Block7855	114.362
Block7863	114.762
Block7868	116.402
Block7853	116.402
Block7862	118.904
Block7867	119.304
Block7886	121.372
Block7883	123.011
Block7882	123.011
Block7887	123.411
Block7865	123.411
Block7871	123.411
Block7900	124.218
Block7872	124.218
Block7901	125.858
Block7894	125.858
Block7907	126.258
Block7897	126.258
Block7905	128.325
Block7910	128.325
Block7916	129.132
Block7937	129.849
Block7938	130.087
Block7950	131.132
Block7952	132.59
Block7951	134.548
Block7974	137.891
Block7982	138.129
Block7977	139.666
Block7976	139.666
Block7973	139.666
Block7988	140.384
Block8015	141.921
Block8000	142.728
Block8033	143.534
Block8009	143.934
Block8034	144.334
Block8040	145.141
Block8042	145.541
Block8002	145.541
Block8007	145.541
Block8043	145.941
Block8052	149.495
Block8065	149.895
Block8068	150.296
Block8035	150.296
Block8067	150.696
Block8057	150.696
Block8045	150.696
Block8077	151.096
Block8070	151.096
Block8086	152.735
Block8088	153.135
Block8085	153.135
Block8098	153.535
Block8091	153.535
Block8107	153.935
Block8106	153.935
Block8093	153.935
Block8112	154.742
Block8110	154.742
Block8114	154.742
Block8120	154.742
group	9
Block8123	0
Block8121	0.238
Block8122	0.476
Block8127	0.714
Block8133	0.953
Block8132	1.191
Block8136	1.429
Block8135	1.667
Block8142	1.905
Block8149	2.143
Block8198	2.381
Block8156	2.619
Block8193	2.857
Block8171	3.095
Block8183	3.334
Block8160	3.572
Block8194	3.81
Block8153	4.048
Block8200	4.286
Block8179	4.524
Block8195	4.762
Block8203	5
Block8224	5.238
Block8208	5.876
Block8242	6.115
Block8241	7.159
Block8250	8.283
Block8243	8.683
Block8228	8.683
Block8226	8.683
Block8240	8.683
Block8257	9.083
Block8248	9.083
Block8260	11.665
Block8262	11.665
Block8266	13.732
Block8268	16.234
Block8271	17.041
Block8278	17.441
Block8253	17.441
Block8281	17.441
Block8258	17.441
Block8273	18.247
Block8283	19.054
Block8289	19.454
Block8293	19.854
Block8285	20.254
Block8298	23.358
Block8300	24.164
Block8305	24.971
Block8282	24.971
Block8309	25.371
Block8326	26.67
Block8327	27.07
Block8337	27.47
Block8284	27.47
Block8299	27.47
Block8324	28.277
Block8363	28.677
Block8346	29.483
Block8372	29.883
Block8367	30.69
Block8375	32.409
Block8390	33.216
Block8386	34.102
Block8347	34.102
Block8387	34.908
Block8392	36.128
Block8366	36.128
Block8426	36.934
Block8434	37.741
Block8444	38.961
Block8443	39.361
Block8447	40.167
Block8391	40.167
Block8454	49.223
Block8393	49.223
Block8570	50.522
Block8574	50.922
Block8437	50.922
Block8431	50.922
Block8453	55.403
Block8579	57.55
Block8442	57.55
Block8576	57.95
Block8449	57.95
Block8448	57.95
Block8580	58.35
Block8445	58.35
Block8581	58.35
Block8595	58.75
Block8584	59.15
Block8589	60.37
Block8575	60.37
Block8583	76.8
Block8582	77.279
Block8586	77.279
Block8573	77.279
Block8603	77.834
Block8601	78.231
Block8567	79.028
Block8606	79.425
Block8607	79.822
Block8609	80.219
Block8565	80.616
Block8563	81.012
Block8545	81.409
Block8542	81.806
Block8536	82.603
Block8544	83
Block8651	83.797
Block8539	84.911
Block8650	85.946
Block8653	87.706
Block8654	88.499
Block8633	89.773
Block8637	91.532
Block8537	92.167
Block8631	93.04
Block8627	94.314
Block8615	95.107
Block8613	95.901
Block8617	97.174
Block8622	97.968
Block8620	98.762
Block8625	99.556
Block8621	100.829
Block8634	101.623
Block8632	102.416
Block8629	103.289
Block8638	103.924
Block8644	104.559
Block8640	105.194
Block8647	105.829
Block8645	106.464
Block8646	107.099
Block8648	107.734
Block8541	108.369
Block8552	109.004
Block8671	109.639
Block8682	110.674
Block8683	111.309
Block8685	111.706
Block8686	112.103
Block8690	112.499
Block8695	113.782
Block8696	114.259
Block8699	114.976
Block8704	115.376
Block8701	130.678
Block8713	142.251
Block8693	142.251
Block8728	142.651
Block8732	143.051
Block8734	143.857
Block8715	143.857
Block8745	144.257
Block8744	144.657
Block8714	144.657
Block8718	144.657
Block8716	144.657
Block8722	144.657
Block8710	144.657
Block8702	144.657
Block8751	145.057
Block8747	145.457
Block8757	146.264
Block8754	146.664
Block8760	148.383
Block8755	150.182
Block8759	151.822
Block8750	151.822
Block8733	151.822
Block8740	151.822
Block8738	151.822
Block8741	151.822
Block8752	151.822
Block8756	151.822
Block8753	151.822
group	10
Block2081	0
Block2018	0
Block2037	2.945
Block2022	2.945
Block2019	2.945
Block2023	2.945
Block2088	3.345
Block2089	3.345
Block2090	3.345
Block2086	3.345
Block2013	3.345
Block2087	5.412
Block2094	7.052
Block2099	9.554
Block2101	10.774
Block2121	11.174
Block2122	11.174
Block2124	20.722
Block2131	23.667
Block2129	23.667
Block2127	23.667
Block2126	23.667
Block2125	23.667
Block2130	24.473
Block2134	27.418
Block2135	30.813
Block2136	32.033
Block2145	34.1
Block2147	34.5
Block2148	39.297
Block2150	40.104
Block2156	40.583
Block2155	40.583
Block2161	41.39
Block2165	43.189
Block2168	43.995
Block2160	43.995
Block2170	44.802
Block2175	46.442
Block2179	47.248
Block2176	48.055
Block2181	48.455
Block2185	50.095
Block2186	50.901
Block2182	50.901
Block2193	52.541
Block2198	53.02
Block2187	53.02
Block2190	53.02
Block2199	54.32
Block2204	54.558
Block2216	55.275
Block2208	55.275
Block2205	55.755
Block2219	57.395
Block2218	59.034
Block2237	59.841
Block2239	59.841
Block2222	59.841
Block2240	71.365
Block2244	71.365
Block2246	71.765
Block2248	72.165
Block2257	72.403
Block2260	72.641
Block2262	74.599
Block2264	75.237
Block2266	75.875
Block2267	77.333
Block2274	77.971
[truncated: 144 more rows]

## Sheet: Sheet2
The blocks and their physical distance in the genetic map
MarkerID	Chr	pos
Block1	Chr0	87419-678715
Block2	Chr0	680883-680883
Block3	Chr0	689129-689129
Block4	Chr0	689268-689268
Block5	Chr0	700581-700581
Block6	Chr0	700679-738072
Block7	Chr0	740815-746733
Block8	Chr0	747671-747671
Block9	Chr0	864181-923569
Block10	Chr0	928939-928939
Block11	Chr0	929456-929456
Block12	Chr0	929753-929753
Block13	Chr0	930388-930388
Block14	Chr0	979731-1172554
Block15	Chr0	1172595-1194707
Block16	Chr0	1195069-1197349
Block17	Chr0	1197425-1197425
Block18	Chr0	1363601-1387061
Block19	Chr0	1387111-1387111
Block20	Chr0	1387205-1387216
Block21	Chr0	1387248-1387248
Block22	Chr0	1408433-1408433
Block23	Chr0	1408474-1408852
Block24	Chr0	1409410-1409410
Block25	Chr0	1409427-1409427
Block26	Chr0	1410051-1410051
Block27	Chr0	1410469-1410585
Block28	Chr0	1410614-1410614
Block29	Chr0	1411376-1411376
Block30	Chr0	1411602-1411602
Block31	Chr0	1412013-1608084
Block32	Chr0	1608176-1608222
Block33	Chr0	1609547-1609547
Block34	Chr0	1609773-1609773
Block35	Chr0	1610540-1610540
Block36	Chr0	1610694-1693128
Block37	Chr0	1693294-1713752
Block38	Chr0	1715774-1715774
Block39	Chr0	1801935-1801935
Block40	Chr0	1818661-1818661
Block41	Chr0	1818779-1818779
Block42	Chr0	1834624-1834624
Block43	Chr0	1834692-1834692
Block44	Chr0	1835041-1835041
Block45	Chr0	1835101-1835101
Block46	Chr0	1837140-1837276
Block47	Chr0	1838157-1838953
Block48	Chr0	1839107-1844797
Block49	Chr0	1845003-1871051
Block50	Chr0	1871161-1990723
Block51	Chr0	1990968-1990968
Block52	Chr0	1991077-1991077
Block53	Chr0	1992387-1992449
Block54	Chr0	1992494-1992494
Block55	Chr0	1995936-1995936
Block56	Chr0	1995948-1995948
Block57	Chr0	2044550-2044550
Block58	Chr0	2385601-2385601
Block59	Chr0	2461273-2461273
Block60	Chr0	2568648-2568648
Block61	Chr0	2568788-2568788
Block62	Chr0	2572035-2572035
Block63	Chr0	2597254-2597254
Block64	Chr0	2604396-2604396
Block65	Chr0	2604589-2604589
Block66	Chr0	2609910-2609910
Block67	Chr0	2609925-2609925
Block68	Chr0	2630088-2630088
Block69	Chr0	2630303-2630303
Block70	Chr0	2630503-2648738
Block71	Chr0	2696775-2696775
Block72	Chr0	2698715-2698715
Block73	Chr0	2887103-2887103
Block74	Chr0	2916492-2916492
Block75	Chr0	3051287-3051287
Block76	Chr0	3104562-3104562
Block77	Chr0	3117693-3117693
Block78	Chr0	3166851-3166851
Block79	Chr0	3167922-3167922
Block80	Chr0	3168066-3168066
Block81	Chr0	3168268-3168268
Block82	Chr0	3168630-3170557
Block83	Chr0	3170604-3194443
Block84	Chr0	3195748-3311145
Block85	Chr0	3323446-3323446
Block86	Chr0	3329979-3329979
Block87	Chr0	3331738-3331738
Block88	Chr0	3332139-3332197
Block89	Chr0	3337109-3337109
Block90	Chr0	3339922-3364929
Block91	Chr0	3365175-3368676
Block92	Chr0	3371782-3371782
Block93	Chr0	3373660-3375878
Block94	Chr0	3380376-3382552
Block95	Chr0	3382618-3382618
Block96	Chr0	3382701-3561393
Block97	Chr0	3561703-3561703
Block98	Chr0	3561795-3561795
Block99	Chr0	3562290-3562290
Block100	Chr0	3653513-3653513
Block101	Chr0	3733629-3734185
Block102	Chr0	3734282-3734282
Block103	Chr0	3734534-3798589
Block104	Chr0	3798722-3798901
Block105	Chr0	3798926-3874688
Block106	Chr0	3874718-3874718
Block107	Chr0	3998064-3998064
Block108	Chr0	4021562-4021562
Block109	Chr0	4242705-4242705
Block110	Chr0	4244926-4244926
Block111	Chr0	4244967-4244967
Block112	Chr0	4245561-4245561
Block113	Chr0	4296163-4296163
Block114	Chr0	4296513-4296513
Block115	Chr0	4296648-4296648
Block116	Chr0	4323399-4323399
Block117	Chr0	4325103-4325103
Block118	Chr0	4325199-4325199
Block119	Chr0	4325410-4326608
Block120	Chr0	4326734-4326734
Block121	Chr0	4327173-4327486
Block122	Chr0	4340575-4388583
Block123	Chr0	4389779-4389779
Block124	Chr0	4391859-4392003
Block125	Chr0	4392150-4400454
Block126	Chr0	4418272-4418272
Block127	Chr0	4430656-4430656
Block128	Chr0	4446695-4446695
Block129	Chr0	4457398-4457398
Block130	Chr0	4462900-4462900
Block131	Chr0	4463241-4464026
Block132	Chr0	4466979-4466979
Block133	Chr0	4467846-4470700
Block134	Chr0	4474063-4502635
Block135	Chr0	4503787-4531181
Block136	Chr0	4531269-4550213
Block137	Chr0	4565340-4574063
Block138	Chr0	4574702-4574702
Block139	Chr0	4603754-4645455
Block140	Chr0	4645849-4651236
Block141	Chr0	4652772-4653985
Block142	Chr0	4658091-4658091
Block143	Chr0	4658226-4658226
Block144	Chr0	4709349-4709349
Block145	Chr0	4709431-4709549
Block146	Chr0	4716682-4716682
Block147	Chr0	4740703-4740703
Block148	Chr0	4741074-4741074
Block149	Chr0	4743014-4743014
Block150	Chr0	4743285-4743285
Block151	Chr0	4743914-4812109
Block152	Chr0	4813815-4826533
Block153	Chr0	4827097-4829527
Block154	Chr0	4842711-4842711
Block155	Chr0	4842784-4842784
Block156	Chr0	4845103-4845103
Block157	Chr0	4845182-4845182
Block158	Chr0	4845208-4851435
Block159	Chr0	4851499-4857074
Block160	Chr0	4857122-4936403
Block161	Chr0	4936796-4951101
Block162	Chr0	4964915-4987966
Block163	Chr0	5002394-5002394
Block164	Chr0	5002553-5002553
Block165	Chr0	5004491-5004491
Block166	Chr0	5024598-5024598
Block167	Chr0	5024787-5024787
Block168	Chr0	5028108-5028108
Block169	Chr0	5029486-5029486
Block170	Chr0	5031257-5031327
Block171	Chr0	5032978-5043602
Block172	Chr0	5050801-5050820
Block173	Chr0	5050872-5068527
Block174	Chr0	5073436-5109066
Block175	Chr0	5109554-5111725
Block176	Chr0	5111762-5111762
Block177	Chr0	5111845-5212831
Block178	Chr0	5212853-5212853
Block179	Chr0	5213017-5213017
Block180	Chr0	5215031-5215031
Block181	Chr0	5215222-5215222
Block182	Chr0	5215682-5215682
Block183	Chr0	5218175-5280229
Block184	Chr0	5287234-5287234
Block185	Chr0	5287593-5287593
Block186	Chr0	5288083-5288083
Block187	Chr0	5288097-5288097
Block188	Chr0	5288115-5288115
Block189	Chr0	5288334-5288357
Block190	Chr0	5288448-5538585
Block191	Chr0	5539154-5539154
Block192	Chr0	5539169-5608054
Block193	Chr0	5609558-5770095
Block194	Chr0	5833930-6050860
Block195	Chr0	6051015-6430219
Block196	Chr0	6430246-6449069
Block197	Chr0	6449213-6449240
Block198	Chr0	6449468-6449468
Block199	Chr0	6449567-6449658
Block200	Chr0	6449678-6471259
Block201	Chr0	6471337-6471337
Block202	Chr0	6472161-6472161
Block203	Chr0	6472311-6472311
Block204	Chr0	6477726-6477726
Block205	Chr0	6477822-6499371
Block206	Chr0	6499428-6499448
Block207	Chr0	6501484-6501484
Block208	Chr0	6501861-6695497
Block209	Chr0	6695525-6695653
Block210	Chr0	6695662-6699431
Block211	Chr0	6721440-6721440
Block212	Chr0	6735961-6736354
Block213	Chr0	6786482-6786482
Block214	Chr0	6786606-6786606
Block215	Chr0	6788539-6788539
Block216	Chr0	6798046-6798046
Block217	Chr0	6798132-6798132
Block218	Chr0	6905211-6905211
Block219	Chr0	6928449-6928449
Block220	Chr0	6932506-6932506
Block221	Chr0	7020762-7392423
Block222	Chr0	7399098-7399098
Block223	Chr0	7399295-7414503
Block224	Chr0	7417182-7437770
Block225	Chr0	7440226-7462717
Block226	Chr0	7463955-7463955
Block227	Chr0	7464059-7488876
Block228	Chr0	7489437-7717192
Block229	Chr0	7727691-7727691
Block230	Chr0	7727801-7735847
Block231	Chr0	7736464-7738400
Block232	Chr0	7738433-7788065
Block233	Chr0	7788110-7788438
Block234	Chr0	7789552-7789552
Block235	Chr0	7790934-7790934
Block236	Chr0	7791612-7791612
Block237	Chr0	7825984-7942405
Block238	Chr0	7950553-7992809
Block239	Chr0	8009055-8083343
Block240	Chr0	8088641-8088641
Block241	Chr0	8088833-8088833
Block242	Chr0	8089023-8089023
Block243	Chr0	8089478-8089478
Block244	Chr0	8101792-8101792
Block245	Chr0	8105235-8105235
Block246	Chr0	8110390-8116146
Block247	Chr0	8116209-8152708
Block248	Chr0	8153197-8189380
Block249	Chr0	8190420-8271950
Block250	Chr0	8271957-8295307
Block251	Chr0	8296213-8298706
Block252	Chr0	8300955-8300955
Block253	Chr0	8308992-8308992
Block254	Chr0	8309154-8309470
Block255	Chr0	8313603-8313603
Block256	Chr0	8313626-8313626
Block257	Chr0	8316521-8316521
Block258	Chr0	8327214-8327214
Block259	Chr0	8327531-8327531
Block260	Chr0	8329079-8329079
Block261	Chr0	8329169-8329169
Block262	Chr0	8329224-8329224
Block263	Chr0	8329332-8329332
Block264	Chr0	8329436-8329436
Block265	Chr0	8329446-8329446
Block266	Chr0	8330835-8330835
Block267	Chr0	8330853-8330853
Block268	Chr0	8330978-8330978
Block269	Chr0	8331103-8331103
Block270	Chr0	8331372-8331372
Block271	Chr0	8333048-8333048
Block272	Chr0	8333138-8333138
Block273	Chr0	8333181-8333181
Block274	Chr0	8365247-8365247
Block275	Chr0	8373170-8373170
Block276	Chr0	8373289-8373289
Block277	Chr0	8374512-8374512
Block278	Chr0	8375196-8375271
Block279	Chr0	8375919-8383865
Block280	Chr0	8384937-8452312
Block281	Chr0	8453013-8453013
Block282	Chr0	8562914-8562914
Block283	Chr0	8615667-8615667
Block284	Chr0	8615674-8615680
Block285	Chr0	8639400-8639400
Block286	Chr0	8654569-8654569
Block287	Chr0	8659507-8659507
Block288	Chr0	8659577-8667147
Block289	Chr0	8668690-8668911
Block290	Chr0	8668955-8775994
Block291	Chr0	8776046-8784920
Block292	Chr0	8785160-8810123
Block293	Chr0	8810519-8883492
Block294	Chr0	8884798-8885041
Block295	Chr0	8885057-8915909
Block296	Chr0	8916010-8916082
Block297	Chr0	8924896-8924896
Block298	Chr0	8924949-8924949
Block299	Chr0	8928764-8928764
Block300	Chr0	8968282-8968282
Block301	Chr0	9001139-9001139
Block302	Chr0	9042684-9042684
Block303	Chr0	9057269-9057269
Block304	Chr0	9181193-9181193
Block305	Chr0	9183898-9183898
Block306	Chr0	9347930-9347930
Block307	Chr0	9377809-9378221
Block308	Chr0	9378791-9391573
Block309	Chr0	9391885-9428974
Block310	Chr0	9429048-9703967
Block311	Chr0	9704063-9743607
Block312	Chr0	9769343-9769343
Block313	Chr0	9777393-9777393
Block314	Chr0	9777677-9777677
Block315	Chr0	9777733-9777733
Block316	Chr0	9778131-9778131
Block317	Chr0	9780339-9786704
Block318	Chr0	9786904-9812665
Block319	Chr0	9821290-9853633
Block320	Chr0	9899031-9899031
Block321	Chr0	9900626-9900626
Block322	Chr0	9901182-9901887
Block323	Chr0	9902596-9940497
Block324	Chr0	10114914-10114914
Block325	Chr0	10114931-10114931
Block326	Chr0	10115663-10115663
Block327	Chr0	10115891-10115891
Block328	Chr0	10115905-10131323
Block329	Chr0	10131423-10131423
Block330	Chr0	10155613-10155613
Block331	Chr0	10247314-10247314
Block332	Chr0	10247757-10247757
Block333	Chr0	10247980-10247980
Block334	Chr0	10248103-10248103
Block335	Chr0	10249590-10249590
Block336	Chr0	10249693-10249724
Block337	Chr0	10249783-10253730
Block338	Chr0	10253737-10280376
Block339	Chr0	10282182-10282767
Block340	Chr0	10282843-10328280
Block341	Chr0	10330720-10358698
Block342	Chr0	10358730-10364779
Block343	Chr0	10365248-10365526
Block344	Chr0	10460818-10460818
Block345	Chr0	10463185-10463185
Block346	Chr0	10463392-10463392
Block347	Chr0	10464721-10464721
Block348	Chr0	10472228-10472228
Block349	Chr0	10473522-10473522
Block350	Chr0	10474824-10487668
Block351	Chr0	10487731-10533866
Block352	Chr0	10534286-10534286
Block353	Chr0	10536642-10536642
Block354	Chr0	10537063-10537063
Block355	Chr0	10540871-10540871
Block356	Chr0	10540901-10540901
Block357	Chr0	10541859-10541859
Block358	Chr0	10546069-10546069
Block359	Chr0	10546096-10546783
Block360	Chr0	10546918-10546979
Block361	Chr0	10547179-10557930
Block362	Chr0	10558147-10558294
Block363	Chr0	10558525-11102735
Block364	Chr0	11103451-11154552
Block365	Chr0	11159747-11159747
Block366	Chr0	11159884-11159884
Block367	Chr0	11159895-11159895
Block368	Chr0	11159988-11160158
Block369	Chr0	11160693-11160693
Block370	Chr0	11160833-11160833
Block371	Chr0	11162299-11181231
Block372	Chr0	11191359-11271751
Block373	Chr0	11393271-11508815
Block374	Chr0	11661781-11661781
Block375	Chr0	11661968-11661968
Block376	Chr0	11663376-11677101
Block377	Chr0	11677534-11677608
Block378	Chr0	11678829-11678829
Block379	Chr0	11680124-11680124
Block380	Chr0	11680846-11680846
Block381	Chr0	11680861-11682560
Block382	Chr0	11695337-11695337
Block383	Chr0	11697828-11697828
Block384	Chr0	11698050-11698050
Block385	Chr0	11698697-12022422
Block386	Chr0	12071477-12071477
Block387	Chr0	12190623-12190623
Block388	Chr0	12226644-12226644
Block389	Chr0	12440646-12440646
Block390	Chr0	12460511-12460511
Block391	Chr0	12538619-12538619
Block392	Chr0	12543221-12543221
Block393	Chr0	12603825-12603825
Block394	Chr0	12613735-13015034
Block395	Chr0	13071756-13071756
Block396	Chr0	13072027-13091339
Block397	Chr0	13091398-13091398
Block398	Chr0	13095739-13128999
Block399	Chr0	13175548-13175548
Block400	Chr0	13181408-13181512
Block401	Chr0	13193984-13211299
Block402	Chr0	13251551-13253740
Block403	Chr0	13255686-13255771
Block404	Chr0	13264034-13264034
Block405	Chr0	13400144-13424348
Block406	Chr0	13445506-13445506
Block407	Chr0	13447164-13447164
Block408	Chr0	13599164-13599164
Block409	Chr0	13603223-13603223
Block410	Chr0	13604294-13604478
Block411	Chr0	13605857-13605857
Block412	Chr0	13605990-13606176
Block413	Chr0	13606376-13620270
Block414	Chr0	13625064-13625064
Block415	Chr0	13643835-13801460
Block416	Chr0	13801484-13801484
Block417	Chr0	13808042-13808042
Block418	Chr0	13831803-13831803
Block419	Chr0	13832195-13836410
Block420	Chr0	13845811-13845811
Block421	Chr0	13856725-13856725
Block422	Chr0	13863178-13863178
Block423	Chr0	13863262-13866183
Block424	Chr0	13868329-13873307
Block425	Chr0	13874527-13874527
Block426	Chr0	13875151-13875151
Block427	Chr0	13875916-13897383
Block428	Chr0	13913806-13913806
Block429	Chr0	13915402-13915402
Block430	Chr0	13915530-13915530
Block431	Chr0	13932630-13932630
Block432	Chr0	13933810-13942541
Block433	Chr0	13944266-13944266
Block434	Chr0	13944770-13967711
Block435	Chr0	13967773-13974686
Block436	Chr0	14020516-14020516
Block437	Chr0	14022702-14022702
Block438	Chr0	14028229-14028229
Block439	Chr0	14028460-14028460
Block440	Chr0	14028807-14028807
Block441	Chr0	14031365-14032940
Block442	Chr0	14033026-14230243
Block443	Chr0	14230420-14230420
Block444	Chr0	14231782-14231782
Block445	Chr0	14232226-14235650
Block446	Chr0	14238070-14238070
Block447	Chr0	14239484-14239484
Block448	Chr0	14239898-14239898
Block449	Chr0	14273789-14273789
Block450	Chr0	14274027-14274027
Block451	Chr0	14286551-14286551
Block452	Chr0	14286877-14287523
Block453	Chr0	14287773-14288736
Block454	Chr0	14288778-14288778
Block455	Chr0	14288862-14288862
Block456	Chr0	14288939-14288939
Block457	Chr0	14290142-14290142
Block458	Chr0	14290255-14290255
Block459	Chr0	14290475-14290475
Block460	Chr0	14290486-14290486
Block461	Chr0	14290534-14290534
Block462	Chr0	14291253-14291253
Block463	Chr0	14291467-14291467
Block464	Chr0	14291711-14291711
Block465	Chr0	14297254-14315721
Block466	Chr0	14315800-14378920
Block467	Chr0	14379315-14483283
Block468	Chr0	14483399-14529318
Block469	Chr0	14530664-14961417
Block470	Chr0	14983459-14983459
Block471	Chr0	14984336-14987313
Block472	Chr0	14987552-15015709
Block473	Chr0	15015977-15153802
Block474	Chr0	15154156-15210135
Block475	Chr0	15210482-15213654
Block476	Chr0	15215939-15221745
Block477	Chr0	15231948-15231948
Block478	Chr0	15232067-15232067
Block479	Chr0	15232145-15232145
Block480	Chr0	15232192-15232192
Block481	Chr0	15233731-15233731
Block482	Chr0	15285575-15285575
Block483	Chr0	15291551-15291551
Block484	Chr0	15308905-15308905
Block485	Chr0	15309005-15309005
Block486	Chr0	15313515-15313515
Block487	Chr0	15313534-15313534
Block488	Chr0	15313706-15315481
Block489	Chr0	15315714-15332622
Block490	Chr0	15332628-15411877
Block491	Chr0	15412363-15527701
Block492	Chr0	15527848-15532458
Block493	Chr0	15532470-15549230
Block494	Chr0	15549429-15549651
Block495	Chr0	15549693-15549693
Block496	Chr0	15555776-15555794
Block497	Chr0	15564739-15564739
Block498	Chr0	15564746-15564755
Block499	Chr0	15564910-15574786
Block500	Chr0	15574847-15616473
Block501	Chr0	15617728-15623483
Block502	Chr0	15625000-15630425
Block503	Chr0	15640130-15641117
Block504	Chr0	15641264-16053200
Block505	Chr0	16053315-16053315
Block506	Chr0	16062177-16209757
Block507	Chr0	16229804-16229804
Block508	Chr0	16230115-16230115
Block509	Chr0	16233718-16233718
Block510	Chr0	16233865-16233865
Block511	Chr0	16242559-16242559
Block512	Chr0	16244681-16246739
Block513	Chr0	16247008-16280041
Block514	Chr0	16281075-16332253
Block515	Chr0	16332838-16435736
Block516	Chr0	16447529-16447529
Block517	Chr0	16447619-16447619
Block518	Chr0	16447846-16447846
Block519	Chr0	16539408-16539408
Block520	Chr0	16550110-16550110
Block521	Chr0	16550140-16550140
Block522	Chr0	16550254-16550254
Block523	Chr0	16550276-16550276
Block524	Chr0	16550369-16550369
Block525	Chr0	16550380-16551263
Block526	Chr0	16551325-16573957
Block527	Chr0	16573974-16604427
Block528	Chr0	16604439-16642006
Block529	Chr0	16726722-16726722
Block530	Chr0	16756541-16756541
Block531	Chr0	16781249-16781249
Block532	Chr0	16781266-16781266
Block533	Chr0	16784116-16784116
Block534	Chr0	16784399-16784399
Block535	Chr0	16784533-16819342
Block536	Chr0	16832492-16864882
Block537	Chr0	16977741-16977741
Block538	Chr0	16986422-16986422
Block539	Chr0	17066219-17066219
Block540	Chr0	17066721-17066721
Block541	Chr0	17066895-17066895
Block542	Chr0	17066940-17066986
Block543	Chr0	17071607-17071607
Block544	Chr0	17071654-17071654
Block545	Chr0	17071683-17071812
Block546	Chr0	17079518-17081350
Block547	Chr0	17082139-17085920
Block548	Chr0	17086005-17098499
Block549	Chr0	17098690-17107366
Block550	Chr0	17107652-17109270
Block551	Chr0	17109520-17109520
Block552	Chr0	17110118-17110118
Block553	Chr0	17110259-17110259
Block554	Chr0	17110415-17110415
Block555	Chr0	17110737-17110737
Block556	Chr0	17234475-17234475
Block557	Chr0	17234727-17234727
Block558	Chr0	17234737-17234737
Block559	Chr0	17234822-17234822
Block560	Chr0	17235034-17235034
Block561	Chr0	17237788-17237788
Block562	Chr0	17245933-17245933
Block563	Chr0	17349027-17349027
Block564	Chr0	17354809-17354809
Block565	Chr0	17368787-17368787
Block566	Chr0	17576532-17576532
Block567	Chr0	17576606-17576616
Block568	Chr0	17658288-17658288
Block569	Chr0	17658579-17661334
Block570	Chr0	17661436-17661436
Block571	Chr0	17662108-17674544
Block572	Chr0	17675052-17675052
Block573	Chr0	17675192-17675192
Block574	Chr0	17675966-17675966
Block575	Chr0	17676350-17676350
Block576	Chr0	17715893-17715893
Block577	Chr0	17747410-17747410
Block578	Chr0	17761815-17781597
Block579	Chr0	17781725-17781725
Block580	Chr0	17786357-17786357
Block581	Chr0	17792745-17792745
Block582	Chr0	17794167-17794167
Block583	Chr0	17795140-17842585
Block584	Chr0	17844854-17858674
Block585	Chr0	17859072-17859072
Block586	Chr0	17867604-17867604
Block587	Chr0	17867786-17867786
Block588	Chr0	17867816-17873387
Block589	Chr0	17873509-17883922
Block590	Chr0	17884223-17891748
Block591	Chr0	17892179-17911068
Block592	Chr0	17911260-17944011
Block593	Chr0	17944287-17966189
Block594	Chr0	17968196-18003358
Block595	Chr0	18021905-18021905
Block596	Chr0	18029169-18029169
Block597	Chr0	18029196-18029196
Block598	Chr0	18029232-18029232
Block599	Chr0	18029250-18029250
Block600	Chr0	18078889-18078889
Block601	Chr0	18079034-18079034
Block602	Chr0	18079129-18079129
Block603	Chr0	18079256-18079256
Block604	Chr0	18079567-18080296
Block605	Chr0	18080449-18097060
Block606	Chr0	18097159-18097159
Block607	Chr0	18097290-18097354
Block608	Chr0	18100051-18100051
Block609	Chr0	18162396-18162396
Block610	Chr0	18162403-18162403
Block611	Chr0	18162579-18162579
Block612	Chr0	18163617-18163617
Block613	Chr0	18163687-18163687
Block614	Chr0	18164492-18172299
Block615	Chr0	18172607-18176778
Block616	Chr0	18177025-18180935
Block617	Chr0	18180984-18180984
Block618	Chr0	18235048-18235048
Block619	Chr0	18276777-18276777
Block620	Chr0	18305852-18305852
Block621	Chr0	18310723-18310723
Block622	Chr0	18315659-18315659
Block623	Chr0	18316099-18316099
Block624	Chr0	18316270-18316724
Block625	Chr0	18317947-18323908
Block626	Chr0	18333931-18356400
Block627	Chr0	18358680-18395023
Block628	Chr0	18408693-18408693
Block629	Chr0	18409366-18409366
Block630	Chr0	18409466-18409466
Block631	Chr0	18500910-18500910
Block632	Chr0	18503249-18504267
Block633	Chr0	18507734-18507734
Block634	Chr0	18507991-18509367
Block635	Chr0	18509684-18516884
Block636	Chr0	18520277-18529514
Block637	Chr0	18529753-18529753
Block638	Chr0	18531702-18531702
Block639	Chr0	18540063-18540063
Block640	Chr0	18540457-18540457
Block641	Chr0	18540497-18540497
Block642	Chr0	18541026-18541026
Block643	Chr0	18542222-18542222
Block644	Chr0	18542692-18555787
Block645	Chr0	18557350-18586778
Block646	Chr0	18587065-18618988
Block647	Chr0	18619337-18635049
Block648	Chr0	18635214-18665668
Block649	Chr0	18666470-18680842
Block650	Chr0	18687308-18711908
Block651	Chr0	18714669-18716714
Block652	Chr0	18717624-18717624
Block653	Chr0	18731472-18731472
Block654	Chr0	18811863-18811863
Block655	Chr0	18812873-18812873
Block656	Chr0	18815715-18815715
Block657	Chr0	18815847-18815847
Block658	Chr0	18815853-18815853
Block659	Chr0	18818757-18818757
Block660	Chr0	18819086-18819086
Block661	Chr0	18819285-18819285
Block662	Chr0	18819350-18819350
Block663	Chr0	18819502-18819502
Block664	Chr0	18819619-18820527
Block665	Chr0	18821013-18862361
Block666	Chr0	18862761-18927774
Block667	Chr0	18928815-18984591
Block668	Chr0	18984665-19039614
Block669	Chr0	19041332-19045270
Block670	Chr0	19049519-19053408
Block671	Chr0	19053623-19053623
Block672	Chr0	19054074-19054074
Block673	Chr0	19347685-19347685
Block674	Chr0	19350312-19350312
Block675	Chr0	19353160-19353160
Block676	Chr0	19353628-19353628
Block677	Chr0	19355224-19368604
Block678	Chr0	19368740-19368856
Block679	Chr0	19369063-19369063
Block680	Chr0	19467388-19467388
Block681	Chr0	19706350-19706350
Block682	Chr0	19897493-19897493
Block683	Chr0	19993453-19993453
Block684	Chr0	19993587-19993587
Block685	Chr0	19993655-19994927
Block686	Chr0	19995074-20022093
Block687	Chr0	20022306-20037306
Block688	Chr0	20133886-20133886
Block689	Chr0	20176050-20176050
Block690	Chr0	20176193-20176193
Block691	Chr0	20203773-20203773
Block692	Chr0	20207642-20207642
Block693	Chr0	20208532-20208532
Block694	Chr0	20208811-20208811
Block695	Chr0	20208951-20255014
Block696	Chr0	20255041-20471461
Block697	Chr0	20476657-20477272
Block698	Chr0	20477907-20477907
Block699	Chr0	20486063-20486163
Block700	Chr0	20498884-20498884
Block701	Chr0	20498990-20498990
Block702	Chr0	20500250-20500250
Block703	Chr0	20500596-20500596
Block704	Chr0	20501422-20501466
Block705	Chr0	20511781-20529314
Block706	Chr0	20529355-20905751
Block707	Chr0	20910518-20910518
Block708	Chr0	20911007-20911103
Block709	Chr0	20911192-20911192
Block710	Chr0	20911581-20911581
Block711	Chr0	20911847-20911847
Block712	Chr0	21136287-21136378
Block713	Chr0	21136416-21136416
Block714	Chr0	21142700-21147369
Block715	Chr0	21148303-21180158
Block716	Chr0	21185903-21185903
Block717	Chr0	21200562-21200562
Block718	Chr0	21201179-21201179
Block719	Chr0	21201631-21201631
Block720	Chr0	21202109-21202109
Block721	Chr0	21202413-21202413
Block722	Chr0	21203076-21203076
Block723	Chr0	21203440-21365292
Block724	Chr0	21365647-21413328
Block725	Chr0	21413626-21422589
Block726	Chr0	21442892-21442892
Block727	Chr0	21450665-21450665
Block728	Chr0	21450771-21450771
Block729	Chr0	21451660-21451660
Block730	Chr0	21451946-21451946
Block731	Chr0	21452211-21452211
Block732	Chr0	21452248-21458962
Block733	Chr0	21459344-21477138
Block734	Chr0	21478566-21498661
Block735	Chr0	21498878-21523659
Block736	Chr0	21523665-21523665
Block737	Chr0	21696953-21696953
Block738	Chr0	21736530-21736530
Block739	Chr0	21778227-21778227
Block740	Chr0	21779909-21779909
Block741	Chr0	21782116-21782116
Block742	Chr0	21782288-21782288
Block743	Chr0	21782376-21782376
Block744	Chr0	21782486-22033486
Block745	Chr0	22033946-22033946
Block746	Chr0	22048733-22048733
Block747	Chr0	22049297-22049297
Block748	Chr0	22067053-22067053
Block749	Chr0	22104271-22104271
Block750	Chr0	22104859-22104859
Block751	Chr0	22117632-22117632
Block752	Chr0	22118342-22237867
Block753	Chr0	22238332-22238332
Block754	Chr0	22239264-22239264
Block755	Chr0	22277479-22277479
Block756	Chr0	22356144-22356144
Block757	Chr0	22356570-22356570
Block758	Chr0	22356824-22356824
Block759	Chr0	22454731-22454731
Block760	Chr0	22455765-22455765
Block761	Chr0	22456320-22456320
Block762	Chr0	22456577-22456577
Block763	Chr0	22457283-22457283
Block764	Chr0	22457477-22457477
Block765	Chr0	22458297-22458511
Block766	Chr0	22458559-22458559
Block767	Chr0	22459643-22517444
Block768	Chr0	22518202-22555482
Block769	Chr0	22555824-22562359
Block770	Chr0	22564507-22609980
Block771	Chr0	22785375-22785375
Block772	Chr0	22813006-22813006
Block773	Chr0	22813035-22813035
Block774	Chr0	22813114-22813114
Block775	Chr0	22813471-22813471
Block776	Chr0	22814003-22814003
Block777	Chr0	22825939-22825939
Block778	Chr0	22825976-22825976
Block779	Chr0	22844267-22844267
Block780	Chr0	22844296-22844296
Block781	Chr0	22844395-22844697
Block782	Chr0	22847700-22847700
Block783	Chr0	22848120-22855894
Block784	Chr0	22856259-22859192
Block785	Chr0	22860188-22877880
Block786	Chr0	22878231-23033243
Block787	Chr0	23033292-23040398
Block788	Chr0	23042350-23065000
Block789	Chr0	23065030-23066685
Block790	Chr0	23080713-23080713
Block791	Chr0	23080924-23080924
Block792	Chr0	23084433-23084433
Block793	Chr0	23084459-23084459
Block794	Chr0	23084485-23084485
Block795	Chr0	23084679-23084679
Block796	Chr0	23084686-23084686
Block797	Chr0	23084894-23084894
Block798	Chr0	23085295-23090451
Block799	Chr0	23090811-23090811
Block800	Chr0	23090867-23099762
Block801	Chr0	23099963-23119064
Block802	Chr0	23119090-23139011
Block803	Chr0	23139395-23139883
Block804	Chr0	23144812-23144992
Block805	Chr0	23145250-23145250
Block806	Chr0	23145270-23145270
Block807	Chr0	23146693-23146693
Block808	Chr0	23315527-23315527
Block809	Chr0	23322972-23322972
Block810	Chr0	23326894-23326894
Block811	Chr0	23327565-23327565
Block812	Chr0	23336871-23340249
Block813	Chr0	23342997-23392469
Block814	Chr0	23392569-23392569
Block815	Chr0	23393488-23393488
Block816	Chr0	23395920-23395920
Block817	Chr0	23396058-23396058
Block818	Chr0	23396121-23396121
Block819	Chr0	23398646-23398986
Block820	Chr0	23400279-23400279
Block821	Chr0	23400288-23400288
Block822	Chr0	23401699-23401699
Block823	Chr0	23426510-23426510
Block824	Chr0	23429888-23429888
Block825	Chr0	23429923-23431062
Block826	Chr0	23432470-23444558
Block827	Chr0	23492291-23505412
Block828	Chr0	23540658-23621468
Block829	Chr0	23622128-23622128
Block830	Chr0	23661379-23661379
Block831	Chr0	23684821-23684821
Block832	Chr0	23684967-23685155
Block833	Chr0	23688287-23694683
Block834	Chr0	23698873-23698873
Block835	Chr0	23698913-23712281
Block836	Chr0	23712744-23712744
Block837	Chr0	23737379-23737379
Block838	Chr0	23749769-23749769
Block839	Chr0	23755116-23755116
Block840	Chr0	23756492-23756492
Block841	Chr0	23763193-23763193
Block842	Chr0	23765400-23765400
Block843	Chr0	23765538-23765538
Block844	Chr0	23773786-23773786
Block845	Chr0	23773794-23773794
Block846	Chr0	23776505-23780133
Block847	Chr0	23780681-23968800
Block848	Chr0	24045427-24045427
Block849	Chr0	24046276-24046276
Block850	Chr0	24046728-24046728
Block851	Chr0	24051289-24051289
Block852	Chr0	24239675-24239675
Block853	Chr0	24252886-24252886
Block854	Chr0	24253018-24253018
Block855	Chr0	24260038-24260038
Block856	Chr0	24260606-24260606
Block857	Chr0	24261142-24261142
Block858	Chr0	24261432-24261432
Block859	Chr0	24261449-24261449
Block860	Chr0	24262707-24262707
Block861	Chr0	24262937-24266136
Block862	Chr0	24266793-24266793
Block863	Chr0	24266807-24304997
Block864	Chr0	24305778-24306948
Block865	Chr0	24307287-24368405
Block866	Chr0	24372105-24376254
Block867	Chr0	24381447-24381963
Block868	Chr0	24391027-24391027
Block869	Chr0	24393041-24393041
Block870	Chr0	24393119-24393119
Block871	Chr0	24393196-24393196
Block872	Chr0	24402780-24402780
Block873	Chr0	24403257-24403257
Block874	Chr0	24403397-24412073
Block875	Chr0	24412176-24621005
Block876	Chr1	4404-131585
Block877	Chr1	148909-247158
Block878	Chr1	247298-248683
Block879	Chr1	249200-265714
Block880	Chr1	265809-269642
Block881	Chr1	273986-347525
Block882	Chr1	349574-408949
Block883	Chr1	410235-412282
Block884	Chr1	414234-430036
Block885	Chr1	432429-432429
Block886	Chr1	432664-432749
Block887	Chr1	434065-439817
Block888	Chr1	439824-444079
Block889	Chr1	444128-457416
Block890	Chr1	457478-458388
Block891	Chr1	458537-461343
Block892	Chr1	461453-472679
Block893	Chr1	472913-475727
Block894	Chr1	478922-509093
Block895	Chr1	512197-514239
Block896	Chr1	514457-516901
Block897	Chr1	517102-517119
Block898	Chr1	517366-530747
Block899	Chr1	530768-531240
Block900	Chr1	531336-560736
Block901	Chr1	563030-570394
Block902	Chr1	570756-583796
Block903	Chr1	583823-623430
Block904	Chr1	623506-650085
Block905	Chr1	650128-683000
Block906	Chr1	683110-689311
Block907	Chr1	692186-703421
Block908	Chr1	703523-724436
Block909	Chr1	726082-745020
Block910	Chr1	745247-750260
Block911	Chr1	750279-852127
Block912	Chr1	852319-863192
Block913	Chr1	863585-871527
Block914	Chr1	873630-875027
Block915	Chr1	878768-898545
Block916	Chr1	900413-900413
Block917	Chr1	901218-901218
Block918	Chr1	907116-910811
Block919	Chr1	911396-940791
Block920	Chr1	940943-970063
Block921	Chr1	970221-970827
Block922	Chr1	972076-973143
Block923	Chr1	973622-974986
Block924	Chr1	976447-982013
Block925	Chr1	983953-1004107
Block926	Chr1	1004152-1006674
Block927	Chr1	1007889-1007889
Block928	Chr1	1009479-1092864
Block929	Chr1	1093059-1102905
Block930	Chr1	1103082-1106838
Block931	Chr1	1107908-1110352
Block932	Chr1	1111256-1122612
Block933	Chr1	1122700-1219448
Block934	Chr1	1219758-1274282
Block935	Chr1	1277536-1307870
Block936	Chr1	1307902-1345165
Block937	Chr1	1345693-1353626
Block938	Chr1	1353648-1365271
Block939	Chr1	1365304-1368114
Block940	Chr1	1368217-1431589
Block941	Chr1	1432221-1440415
Block942	Chr1	1440870-1466151
Block943	Chr1	1466802-1473711
Block944	Chr1	1474726-1512461
Block945	Chr1	1512545-1523832
Block946	Chr1	1524343-1612195
Block947	Chr1	1612394-1628212
Block948	Chr1	1628446-1697075
Block949	Chr1	1697249-1711615
Block950	Chr1	1712385-1773378
Block951	Chr1	1773433-1818726
Block952	Chr1	1820255-1825767
Block953	Chr1	1829533-1875163
Block954	Chr1	1875976-1878299
Block955	Chr1	1878553-1897832
Block956	Chr1	1897883-1899031
Block957	Chr1	1901557-1991921
Block958	Chr1	1991990-2111074
Block959	Chr1	2111116-2120919
Block960	Chr1	2121195-2153102
Block961	Chr1	2156917-2180559
Block962	Chr1	2181770-2197074
Block963	Chr1	2197258-2202145
Block964	Chr1	2206323-2214542
Block965	Chr1	2214777-2227992
Block966	Chr1	2228341-2242001
Block967	Chr1	2242090-2250347
Block968	Chr1	2253607-2316552
Block969	Chr1	2316590-2343156
Block970	Chr1	2343222-2371124
Block971	Chr1	2371943-2371943
Block972	Chr1	2372408-2387046
Block973	Chr1	2388762-2533102
Block974	Chr1	2533572-2590576
Block975	Chr1	2590595-2594200
Block976	Chr1	2595446-2623693
Block977	Chr1	2623718-2627471
Block978	Chr1	2627685-2644806
Block979	Chr1	2644829-2646218
Block980	Chr1	2646224-2730007
Block981	Chr1	2730050-2733528
Block982	Chr1	2733576-2741469
Block983	Chr1	2742660-2750195
Block984	Chr1	2750416-2759733
Block985	Chr1	2759750-2761108
Block986	Chr1	2761774-2762742
Block987	Chr1	2763051-2767713
Block988	Chr1	2767860-2776220
Block989	Chr1	2776262-2787972
Block990	Chr1	2788555-2803258
Block991	Chr1	2806003-2825198
Block992	Chr1	2827053-2836396
Block993	Chr1	2836524-2845170
Block994	Chr1	2845385-2857467
Block995	Chr1	2858173-2863375
Block996	Chr1	2863820-2888456
Block997	Chr1	2888562-2894896
Block998	Chr1	2895233-2902286
Block999	Chr1	2903003-2939123
Block1000	Chr1	2939185-2962682
Block1001	Chr1	2967730-2973079
Block1002	Chr1	2973561-3045685
Block1003	Chr1	3048591-3110344
Block1004	Chr1	3110386-3113903
Block1005	Chr1	3113922-3114833
Block1006	Chr1	3115120-3115549
Block1007	Chr1	3115649-3118481
Block1008	Chr1	3118590-3122738
Block1009	Chr1	3122757-3133747
Block1010	Chr1	3133768-3149529
Block1011	Chr1	3149550-3156955
Block1012	Chr1	3156964-3160159
Block1013	Chr1	3160209-3161228
Block1014	Chr1	3161347-3164905
Block1015	Chr1	3165040-3168659
Block1016	Chr1	3168674-3173532
Block1017	Chr1	3173568-3174422
Block1018	Chr1	3174859-3175182
Block1019	Chr1	3175203-3185354
Block1020	Chr1	3185532-3186510
Block1021	Chr1	3186550-3188721
Block1022	Chr1	3188782-3207089
Block1023	Chr1	3207130-3212478
Block1024	Chr1	3212544-3220143
Block1025	Chr1	3220183-3223140
Block1026	Chr1	3223282-3227859
Block1027	Chr1	3228101-3229888
Block1028	Chr1	3230153-3230841
Block1029	Chr1	3230885-3241871
Block1030	Chr1	3242543-3257351
Block1031	Chr1	3257575-3270210
Block1032	Chr1	3270270-3330116
Block1033	Chr1	3330187-3340955
Block1034	Chr1	3341473-3344213
Block1035	Chr1	3344527-3347982
Block1036	Chr1	3348525-3352914
Block1037	Chr1	3353031-3399817
Block1038	Chr1	3400584-3412634
Block1039	Chr1	3412776-3441367
Block1040	Chr1	3441690-3456233
Block1041	Chr1	3456255-3480538
Block1042	Chr1	3488038-3494708
Block1043	Chr1	3494886-3499149
Block1044	Chr1	3499230-3507013
Block1045	Chr1	3507067-3507067
Block1046	Chr1	3507081-3526782
Block1047	Chr1	3527596-3532506
Block1048	Chr1	3532721-3547513
Block1049	Chr1	3548097-3548097
Block1050	Chr1	3548206-3549411
Block1051	Chr1	3549898-3556191
Block1052	Chr1	3556324-3559075
Block1053	Chr1	3559381-3576337
Block1054	Chr1	3578310-3582357
Block1055	Chr1	3582533-3665929
Block1056	Chr1	3666244-3672605
Block1057	Chr1	3672910-3701212
Block1058	Chr1	3701651-3724732
Block1059	Chr1	3726184-3797241
Block1060	Chr1	3797852-3890444
Block1061	Chr1	3890450-3899769
Block1062	Chr1	3899932-3929188
Block1063	Chr1	3929264-3960631
Block1064	Chr1	3962823-3983297
Block1065	Chr1	3983329-4008081
Block1066	Chr1	4008122-4030320
Block1067	Chr1	4031789-4048061
Block1068	Chr1	4048275-4116507
Block1069	Chr1	4116865-4120630
Block1070	Chr1	4120772-4122797
Block1071	Chr1	4122972-4152660
Block1072	Chr1	4152670-4155562
Block1073	Chr1	4155892-4161961
Block1074	Chr1	4162290-4169741
Block1075	Chr1	4170263-4175241
Block1076	Chr1	4175322-4185392
Block1077	Chr1	4196419-4198579
Block1078	Chr1	4198712-4198712
Block1079	Chr1	4201191-4201191
Block1080	Chr1	4203557-4203557
Block1081	Chr1	4204731-4212972
Block1082	Chr1	4214176-4214176
Block1083	Chr1	4220873-4220873
Block1084	Chr1	4221304-4237717
Block1085	Chr1	4237758-4260864
Block1086	Chr1	4260909-4260909
Block1087	Chr1	4261113-4297211
Block1088	Chr1	4297686-4306472
Block1089	Chr1	4308484-4315518
Block1090	Chr1	4315559-4327007
Block1091	Chr1	4327179-4348877
Block1092	Chr1	4349183-4364238
Block1093	Chr1	4367349-4420420
Block1094	Chr1	4420509-4480167
Block1095	Chr1	4480340-4480340
Block1096	Chr1	4481274-4517174
Block1097	Chr1	4517988-4522972
Block1098	Chr1	4523175-4523175
Block1099	Chr1	4525477-4530494
Block1100	Chr1	4533127-4554377
Block1101	Chr1	4554430-4571703
Block1102	Chr1	4573374-4586126
Block1103	Chr1	4587501-4603601
Block1104	Chr1	4604397-4636038
Block1105	Chr1	4636946-4649062
Block1106	Chr1	4649409-4655657
Block1107	Chr1	4655707-4665443
Block1108	Chr1	4665555-4675451
Block1109	Chr1	4676361-4681404
Block1110	Chr1	4683008-4700892
Block1111	Chr1	4701765-4729921
Block1112	Chr1	4735478-4748623
Block1113	Chr1	4749718-4777746
Block1114	Chr1	4779894-4812653
Block1115	Chr1	4815823-4821135
Block1116	Chr1	4823140-4837445
Block1117	Chr1	4837527-4874455
Block1118	Chr1	4874780-4891285
Block1119	Chr1	4891418-4892292
Block1120	Chr1	4894886-4894886
Block1121	Chr1	4895022-4895022
Block1122	Chr1	4895653-4895653
Block1123	Chr1	4895700-4895700
Block1124	Chr1	4895808-4895808
Block1125	Chr1	4895835-4902370
Block1126	Chr1	4903402-4907044
Block1127	Chr1	4907623-4923639
Block1128	Chr1	4925470-4972404
Block1129	Chr1	4972417-4983309
Block1130	Chr1	4983598-4984858
Block1131	Chr1	4985575-5031405
Block1132	Chr1	5032064-5045674
Block1133	Chr1	5046868-5053755
Block1134	Chr1	5053816-5095207
Block1135	Chr1	5095384-5099663
Block1136	Chr1	5099780-5107931
Block1137	Chr1	5108519-5113714
Block1138	Chr1	5114504-5162059
Block1139	Chr1	5163705-5173568
Block1140	Chr1	5173982-5192597
Block1141	Chr1	5192638-5202246
Block1142	Chr1	5202444-5230682
Block1143	Chr1	5233542-5266393
Block1144	Chr1	5267704-5308970
Block1145	Chr1	5309231-5343731
Block1146	Chr1	5344919-5396318
Block1147	Chr1	5396361-5397810
Block1148	Chr1	5398201-5412982
Block1149	Chr1	5413203-5417220
Block1150	Chr1	5417947-5420384
Block1151	Chr1	5421193-5443564
Block1152	Chr1	5445519-5445519
Block1153	Chr1	5445868-5446324
Block1154	Chr1	5446880-5456058
Block1155	Chr1	5457276-5466759
Block1156	Chr1	5466998-5469752
Block1157	Chr1	5470861-5472111
Block1158	Chr1	5472118-5477840
Block1159	Chr1	5478136-5485901
Block1160	Chr1	5486656-5487493
Block1161	Chr1	5487841-5560839
Block1162	Chr1	5561197-5561521
Block1163	Chr1	5562407-5610941
Block1164	Chr1	5611409-5612101
Block1165	Chr1	5612692-5677451
Block1166	Chr1	5677618-5703110
Block1167	Chr1	5705361-5706633
Block1168	Chr1	5708304-5715972
Block1169	Chr1	5722412-5748764
Block1170	Chr1	5748777-5748777
Block1171	Chr1	5749483-5756477
Block1172	Chr1	5757642-5801446
Block1173	Chr1	5802943-5808464
Block1174	Chr1	5809251-5834607
Block1175	Chr1	5834999-5835802
Block1176	Chr1	5835995-5861509
Block1177	Chr1	5868255-5868255
Block1178	Chr1	5873787-5873787
Block1179	Chr1	5873886-5873886
Block1180	Chr1	5877239-5880420
Block1181	Chr1	5883900-5911183
Block1182	Chr1	5913695-5964307
Block1183	Chr1	5967349-6029439
Block1184	Chr1	6030015-6053231
Block1185	Chr1	6053432-6061427
Block1186	Chr1	6062540-6092176
Block1187	Chr1	6092214-6112354
Block1188	Chr1	6118044-6165472
Block1189	Chr1	6167656-6180185
Block1190	Chr1	6182365-6182365
Block1191	Chr1	6188846-6188846
Block1192	Chr1	6189245-6190340
Block1193	Chr1	6191801-6195444
Block1194	Chr1	6195632-6196920
Block1195	Chr1	6197123-6228591
Block1196	Chr1	6228947-6232210
Block1197	Chr1	6232241-6276658
Block1198	Chr1	6277626-6278839
Block1199	Chr1	6278951-6281032
Block1200	Chr1	6281443-6298507
Block1201	Chr1	6299276-6302519
Block1202	Chr1	6305252-6318376
Block1203	Chr1	6318649-6332202
Block1204	Chr1	6332350-6357748
Block1205	Chr1	6358618-6365014
Block1206	Chr1	6366321-6376825
Block1207	Chr1	6378743-6425330
Block1208	Chr1	6425354-6456032
Block1209	Chr1	6456109-6479451
Block1210	Chr1	6480113-6501201
Block1211	Chr1	6501283-6582952
Block1212	Chr1	6583190-6583949
Block1213	Chr1	6586126-6624613
Block1214	Chr1	6625359-6646990
Block1215	Chr1	6647920-6655744
Block1216	Chr1	6655939-6753219
Block1217	Chr1	6753361-6760766
Block1218	Chr1	6761028-6767269
Block1219	Chr1	6769245-6774582
Block1220	Chr1	6775075-6810130
Block1221	Chr1	6810884-6812545
Block1222	Chr1	6812792-6869107
Block1223	Chr1	6874751-6880837
Block1224	Chr1	6881475-6884572
Block1225	Chr1	6884928-6888599
Block1226	Chr1	6889032-6889984
Block1227	Chr1	6890215-6915172
Block1228	Chr1	6915443-6916099
Block1229	Chr1	6916278-6925522
Block1230	Chr1	6925778-6925778
Block1231	Chr1	6927223-6944038
Block1232	Chr1	6944759-6950712
Block1233	Chr1	6950815-6991847
Block1234	Chr1	6992086-7002411
Block1235	Chr1	7002878-7136767
Block1236	Chr1	7137259-7148386
Block1237	Chr1	7148585-7153476
Block1238	Chr1	7153769-7161616
Block1239	Chr1	7162270-7187248
Block1240	Chr1	7192305-7212556
Block1241	Chr1	7221201-7237954
Block1242	Chr1	7238563-7284773
Block1243	Chr1	7285296-7366712
Block1244	Chr1	7366946-7384693
Block1245	Chr1	7384723-7406686
Block1246	Chr1	7407654-7409766
Block1247	Chr1	7410046-7419603
Block1248	Chr1	7419840-7440097
Block1249	Chr1	7440173-7476406
Block1250	Chr1	7478277-7486154
Block1251	Chr1	7486476-7492511
Block1252	Chr1	7492569-7497181
Block1253	Chr1	7500302-7505396
Block1254	Chr1	7505742-7505742
Block1255	Chr1	7505919-7547384
Block1256	Chr1	7547438-7562418
Block1257	Chr1	7562543-7562678
Block1258	Chr1	7562926-7563434
Block1259	Chr1	7563709-7587371
Block1260	Chr1	7587381-7641215
Block1261	Chr1	7641535-7716632
Block1262	Chr1	7716771-7724781
Block1263	Chr1	7724809-7729616
Block1264	Chr1	7729731-7752945
Block1265	Chr1	7753172-7760706
Block1266	Chr1	7762462-7794843
Block1267	Chr1	7798784-7826403
Block1268	Chr1	7826475-7830803
Block1269	Chr1	7831077-7836166
Block1270	Chr1	7836387-7859291
Block1271	Chr1	7859658-7859658
Block1272	Chr1	7859710-7866839
Block1273	Chr1	7867862-8003103
Block1274	Chr1	8003149-8065573
Block1275	Chr1	8065775-8093059
Block1276	Chr1	8093545-8118489
Block1277	Chr1	8119742-8119742
Block1278	Chr1	8119801-8170647
Block1279	Chr1	8170763-8193595
Block1280	Chr1	8193738-8195395
Block1281	Chr1	8195876-8198176
Block1282	Chr1	8198595-8213221
Block1283	Chr1	8213244-8263774
Block1284	Chr1	8263942-8300313
Block1285	Chr1	8300396-8301141
Block1286	Chr1	8301265-8330817
Block1287	Chr1	8330987-8375016
Block1288	Chr1	8375024-8377633
Block1289	Chr1	8377950-8381640
Block1290	Chr1	8381907-8381907
Block1291	Chr1	8383777-8387313
Block1292	Chr1	8388153-8396561
Block1293	Chr1	8399752-8409906
Block1294	Chr1	8965188-8965188
Block1295	Chr1	9011762-9011762
Block1296	Chr1	9012034-9012034
Block1297	Chr1	9030984-9030984
Block1298	Chr1	9054583-9054583
Block1299	Chr1	9054741-9054741
Block1300	Chr1	9054792-9054792
Block1301	Chr1	9055641-9055641
Block1302	Chr1	9056113-9067984
Block1303	Chr1	9068201-9093011
Block1304	Chr1	9093413-9181257
Block1305	Chr1	9181365-9236614
Block1306	Chr1	9236840-9302264
Block1307	Chr1	9304382-9305631
Block1308	Chr1	9305900-9305900
Block1309	Chr1	9307755-9307755
Block1310	Chr1	9398519-9398519
Block1311	Chr1	9402788-9402788
Block1312	Chr1	9405160-9405702
Block1313	Chr1	9406027-9406027
Block1314	Chr1	9408020-9410799
Block1315	Chr1	9411342-9411342
Block1316	Chr1	9411388-9416484
Block1317	Chr1	9416764-9434211
Block1318	Chr1	9434261-9434261
Block1319	Chr1	9434628-9442741
Block1320	Chr1	9442854-9446440
Block1321	Chr1	9446547-9446547
Block1322	Chr1	9446755-9446755
Block1323	Chr1	9447346-9447346
Block1324	Chr1	9447776-9447776
Block1325	Chr1	9447933-9447933
Block1326	Chr1	9447948-9447948
Block1327	Chr1	9448029-9448085
Block1328	Chr1	9451295-9452290
Block1329	Chr1	9453287-9453287
Block1330	Chr1	9457328-9457328
Block1331	Chr1	9466621-9466621
Block1332	Chr1	9467858-9467858
Block1333	Chr1	9469751-9470815
Block1334	Chr1	9470958-9471709
Block1335	Chr1	9471900-9472015
Block1336	Chr1	9473806-9474062
Block1337	Chr1	9474718-9478717
Block1338	Chr1	9479026-9479026
Block1339	Chr1	9479306-9479306
Block1340	Chr1	9481867-9481867
Block1341	Chr1	9483509-9483509
Block1342	Chr1	9492797-9492797
Block1343	Chr1	9493464-9493464
Block1344	Chr1	9494359-9494359
Block1345	Chr1	9494423-9494423
Block1346	Chr1	9494439-9494439
Block1347	Chr1	9495480-9495480
Block1348	Chr1	9496495-9496841
Block1349	Chr1	9497028-9497223
Block1350	Chr1	9497482-9497482
Block1351	Chr1	9497504-9499022
Block1352	Chr1	9499112-9509611
Block1353	Chr1	9523833-9525223
Block1354	Chr1	9526657-9538407
Block1355	Chr1	9539205-9539315
Block1356	Chr1	9540465-9540465
Block1357	Chr1	9540996-9541198
Block1358	Chr1	9541528-9541528
Block1359	Chr1	9542340-9549636
Block1360	Chr1	9549667-9635271
Block1361	Chr1	9709119-9709771
Block1362	Chr1	9709802-9709802
Block1363	Chr1	9711236-9713899
Block1364	Chr1	9715011-9715011
Block1365	Chr1	9715058-9715924
Block1366	Chr1	9719036-9726105
Block1367	Chr1	9726371-9730082
Block1368	Chr1	9730419-9730419
Block1369	Chr1	9732038-9732038
Block1370	Chr1	9732280-9733557
Block1371	Chr1	9733631-9872414
Block1372	Chr1	9887011-9916327
Block1373	Chr1	9916815-9916815
Block1374	Chr1	9916831-9922245
Block1375	Chr1	9922519-9942868
Block1376	Chr1	9943515-9943515
Block1377	Chr1	9944350-9960678
Block1378	Chr1	9961246-9964550
Block1379	Chr1	9964904-9964904
Block1380	Chr1	9966391-9966688
Block1381	Chr1	9967248-9988219
Block1382	Chr1	9988384-9989452
Block1383	Chr1	9989548-10327268
Block1384	Chr1	10327763-10327763
Block1385	Chr1	10328042-10328736
Block1386	Chr1	10328955-10328955
Block1387	Chr1	10329164-10339472
Block1388	Chr1	10340055-10343007
Block1389	Chr1	10344151-10473059
Block1390	Chr1	10473123-10473123
Block1391	Chr1	10473138-10473138
Block1392	Chr1	10473254-10491900
Block1393	Chr1	10491961-10495901
Block1394	Chr1	10497517-10529404
Block1395	Chr1	10529731-10556804
Block1396	Chr1	10556997-10572328
Block1397	Chr1	10572501-10572519
Block1398	Chr1	10572745-10605329
Block1399	Chr1	10605767-10633250
Block1400	Chr1	10633976-10640344
Block1401	Chr1	10647256-10647256
Block1402	Chr1	10648205-10648205
Block1403	Chr1	10649694-10649694
Block1404	Chr1	10650469-10650507
Block1405	Chr1	10651879-10658016
Block1406	Chr1	10658727-10660352
Block1407	Chr1	10664479-10945776
Block1408	Chr1	10946108-10946108
Block1409	Chr1	10946468-10984186
Block1410	Chr1	10985628-11093384
Block1411	Chr1	11094022-11361414
Block1412	Chr1	11361675-11387207
Block1413	Chr1	11388491-11402276
Block1414	Chr1	11404006-11435882
Block1415	Chr1	11437930-11438355
Block1416	Chr1	11438715-11479179
Block1417	Chr1	11479677-11485535
Block1418	Chr1	11485770-11486909
Block1419	Chr1	11489080-11489080
Block1420	Chr1	11489154-11489154
Block1421	Chr1	11491311-11491311
Block1422	Chr1	11491430-11491430
Block1423	Chr1	11491942-11524850
Block1424	Chr1	11525081-11548874
Block1425	Chr1	11549579-11598599
Block1426	Chr1	11598975-11608964
Block1427	Chr1	11609039-11620663
Block1428	Chr1	11620768-11625694
Block1429	Chr1	11627285-11639419
Block1430	Chr1	11639913-11657701
Block1431	Chr1	11658118-11658118
Block1432	Chr1	11658367-11666996
Block1433	Chr1	11668745-11675342
Block1434	Chr1	11681458-11763061
Block1435	Chr1	11763999-11765516
Block1436	Chr1	11766266-11780349
Block1437	Chr1	11780427-11785525
Block1438	Chr1	11785877-11790676
Block1439	Chr1	11791063-11792492
Block1440	Chr1	11793396-11794860
Block1441	Chr1	11795667-11803964
Block1442	Chr1	11804368-11806104
Block1443	Chr1	11808603-11808603
Block1444	Chr1	11808693-11808693
Block1445	Chr1	11808721-11825047
Block1446	Chr1	11825394-11830592
Block1447	Chr1	11830608-11866188
Block1448	Chr1	11866271-11879762
Block1449	Chr1	11879852-11905177
Block1450	Chr1	11905186-11926623
Block1451	Chr1	11928021-11962755
Block1452	Chr1	11963187-11963600
Block1453	Chr1	11963675-11965436
Block1454	Chr1	11965667-11997580
Block1455	Chr1	11997635-12000173
Block1456	Chr1	12000552-12015435
Block1457	Chr1	12015528-12017657
Block1458	Chr1	12017994-12019361
Block1459	Chr1	12019504-12321516
Block1460	Chr1	12404429-12473235
Block1461	Chr1	12474974-12675879
Block1462	Chr1	12710182-12934872
Block1463	Chr1	12935462-13280228
Block1464	Chr1	13282333-13282333
Block1465	Chr1	13282981-13282981
Block1466	Chr1	13284619-13284619
Block1467	Chr1	13286045-13338193
Block1468	Chr1	13338645-13373116
Block1469	Chr1	13373510-13521534
Block1470	Chr1	13527654-13531730
Block1471	Chr1	13531826-13590927
Block1472	Chr1	13591388-13611923
Block1473	Chr1	13615311-13615311
Block1474	Chr1	13615366-13615366
Block1475	Chr1	13615891-13670557
Block1476	Chr1	13670600-13763505
Block1477	Chr1	13763622-13780144
Block1478	Chr1	13780277-13797080
Block1479	Chr1	13797343-13814632
Block1480	Chr1	13814900-13888963
Block1481	Chr1	13889003-13941401
Block1482	Chr1	13941461-14045400
Block1483	Chr1	14045808-14048088
Block1484	Chr1	14048136-14069171
Block1485	Chr1	14069221-14096189
Block1486	Chr1	14096326-14108898
Block1487	Chr1	14108994-14129972
Block1488	Chr1	14130070-14139185
Block1489	Chr1	14139537-14144891
Block1490	Chr1	14145124-14154652
Block1491	Chr1	14156008-14218103
Block1492	Chr1	14218180-14244597
Block1493	Chr1	14246213-14285304
Block1494	Chr1	14285585-14339332
Block1495	Chr1	14339556-14348373
Block1496	Chr1	14348581-14356946
Block1497	Chr1	14357263-14367062
Block1498	Chr1	14367116-14379806
Block1499	Chr1	14379986-14383746
Block1500	Chr1	14383843-14388971
Block1501	Chr1	14389453-14401300
Block1502	Chr1	14401377-14417310
Block1503	Chr1	14417528-14418888
Block1504	Chr1	14419321-14429592
Block1505	Chr1	14429859-14441769
Block1506	Chr1	14442044-14442896
Block1507	Chr1	14442977-14462528
Block1508	Chr1	14463786-14474416
Block1509	Chr1	14474502-14559229
Block1510	Chr1	14563175-14567928
Block1511	Chr1	14571206-14585775
Block1512	Chr1	14588588-14593335
Block1513	Chr1	14593385-14606036
Block1514	Chr1	14606649-14689986
Block1515	Chr1	14690000-14697496
Block1516	Chr1	14697670-14773834
Block1517	Chr1	14774197-14831031
Block1518	Chr1	14831078-14896289
Block1519	Chr1	14896892-14905300
Block1520	Chr1	14905324-14950875
Block1521	Chr1	14951372-14954426
Block1522	Chr1	14954936-15001435
Block1523	Chr1	15002037-15036215
Block1524	Chr1	15036734-15060980
Block1525	Chr1	15061602-15134343
Block1526	Chr1	15134372-15162499
Block1527	Chr1	15162983-15166893
Block1528	Chr1	15168396-15200923
Block1529	Chr1	15201341-15256157
Block1530	Chr1	15257482-15347404
Block1531	Chr1	15348093-15366776
Block1532	Chr1	15366914-15401877
Block1533	Chr1	15404478-15415936
Block1534	Chr1	15419632-15421429
Block1535	Chr1	15421490-15460534
Block1536	Chr1	15461982-15569922
Block1537	Chr1	15570695-15617791
Block1538	Chr1	15617998-15644257
Block1539	Chr1	15644504-15698681
Block1540	Chr1	15702809-16024701
Block1541	Chr1	16024827-16024827
Block1542	Chr1	16025229-16087036
Block1543	Chr1	16088208-16113791
Block1544	Chr1	16115054-16178201
Block1545	Chr1	16178597-16195472
Block1546	Chr1	16195900-16279051
Block1547	Chr1	16279244-16365535
Block1548	Chr1	16365662-16407457
Block1549	Chr1	16407619-16407619
Block1550	Chr1	16407635-16417406
Block1551	Chr1	16418033-16464777
Block1552	Chr1	16465464-16482011
Block1553	Chr1	16482036-16504840
Block1554	Chr1	16506950-16691054
Block1555	Chr1	16691224-16724722
Block1556	Chr1	16724966-16773847
Block1557	Chr1	16773938-16833189
Block1558	Chr1	16833276-16867404
Block1559	Chr1	16867551-16870092
Block1560	Chr1	16870977-16878485
Block1561	Chr1	16878769-16916510
Block1562	Chr1	16916567-16969952
Block1563	Chr1	16979345-16995905
Block1564	Chr1	17004337-17058679
Block1565	Chr1	17059646-17155883
Block1566	Chr1	17158381-17264580
Block1567	Chr1	17264608-17276177
Block1568	Chr1	17276399-17477991
Block1569	Chr1	17478034-17478209
Block1570	Chr1	17479275-17515505
Block1571	Chr1	17515560-17610943
Block1572	Chr1	17614532-17718534
Block1573	Chr1	17723955-17846352
Block1574	Chr1	17848202-18205298
Block1575	Chr1	18206394-18207265
Block1576	Chr1	18212403-18234413
Block1577	Chr1	18234603-18241292
Block1578	Chr1	18241555-18260088
Block1579	Chr1	18260603-18262866
Block1580	Chr1	18263674-18278466
Block1581	Chr1	18280153-18292853
Block1582	Chr1	18293000-18296713
Block1583	Chr1	18296975-18356425
Block1584	Chr1	18356446-18389407
Block1585	Chr1	18391725-18450867
Block1586	Chr1	18451291-18474164
Block1587	Chr1	18474526-18535191
Block1588	Chr1	18537446-18546900
Block1589	Chr1	18547383-18560894
Block1590	Chr1	18560979-18621857
Block1591	Chr1	18625192-18625192
Block1592	Chr1	18626174-18736131
Block1593	Chr1	18736152-18748032
Block1594	Chr1	18748295-18776387
Block1595	Chr1	18776470-18782856
Block1596	Chr1	18782883-18806382
Block1597	Chr1	18806443-18829292
Block1598	Chr1	18829426-18835280
Block1599	Chr1	18836122-18846248
Block1600	Chr1	18846298-18848560
Block1601	Chr1	18848989-18880343
Block1602	Chr1	18881397-18881397
Block1603	Chr1	18881465-18896814
Block1604	Chr1	18898512-18898512
Block1605	Chr1	18898643-18898643
Block1606	Chr1	18899665-18899665
Block1607	Chr1	18899743-18981432
Block1608	Chr1	18981844-18982126
Block1609	Chr1	18982841-18982972
Block1610	Chr1	18983165-18996762
Block1611	Chr1	18997062-19022858
Block1612	Chr1	19025862-19075915
Block1613	Chr1	19076062-19109667
Block1614	Chr1	19110848-19221511
Block1615	Chr1	19223356-19268268
Block1616	Chr1	19268586-19441470
Block1617	Chr1	19441607-19463926
Block1618	Chr1	19463966-19544794
Block1619	Chr1	19545182-19762759
Block1620	Chr1	19763460-19829756
Block1621	Chr1	19833072-19900549
Block1622	Chr1	19901231-20004835
Block1623	Chr1	20007204-20007912
Block1624	Chr1	20010204-20028579
Block1625	Chr1	20029728-20673073
Block1626	Chr1	20720088-20843917
Block1627	Chr1	20843924-20894341
Block1628	Chr1	20894830-21026429
Block1629	Chr1	21026551-21145766
Block1630	Chr1	21148321-21148368
Block1631	Chr1	21148632-21158784
Block1632	Chr1	21158816-21159396
Block1633	Chr1	21159523-21160037
Block1634	Chr1	21160094-21166518
Block1635	Chr1	21166758-21222073
Block1636	Chr1	21222277-21260342
Block1637	Chr1	21260914-21275744
Block1638	Chr1	21276638-21276638
Block1639	Chr1	21283707-21283707
Block1640	Chr1	21284764-21284764
Block1641	Chr1	21285227-21496245
Block1642	Chr1	21497050-21807163
Block1643	Chr1	21807470-21832157
Block1644	Chr1	21832464-21853195
Block1645	Chr1	21853972-21853972
Block1646	Chr1	21854040-21854040
Block1647	Chr1	21855749-21855749
Block1648	Chr1	21856040-21856040
Block1649	Chr1	21856501-21856501
Block1650	Chr1	21856531-21856531
Block1651	Chr1	21856801-21858619
Block1652	Chr1	21858644-21874190
Block1653	Chr1	21874398-21910942
Block1654	Chr1	21912399-21916885
Block1655	Chr1	21918313-21926331
Block1656	Chr1	21926480-21932548
Block1657	Chr1	21933180-21953061
Block1658	Chr1	21954245-21963349
Block1659	Chr1	21964874-22092715
Block1660	Chr1	22103718-22108743
Block1661	Chr1	22109117-22140384
Block1662	Chr1	22141257-22153813
Block1663	Chr1	22154494-22190633
Block1664	Chr1	22197182-22380069
Block1665	Chr1	22381366-22402882
Block1666	Chr1	22403472-22739749
Block1667	Chr1	22739887-22837774
Block1668	Chr1	22838324-22887010
Block1669	Chr1	22888019-22940034
Block1670	Chr1	22940727-22948348
Block1671	Chr1	22949173-22955702
Block1672	Chr1	22956056-22956056
Block1673	Chr1	22956318-22974168
Block1674	Chr1	22974208-22997016
Block1675	Chr1	22997715-22998046
Block1676	Chr1	22998065-23008043
Block1677	Chr1	23011409-23045749
Block1678	Chr1	23045845-23049447
Block1679	Chr1	23049700-23118847
Block1680	Chr1	23120177-23137063
Block1681	Chr1	23140667-23147277
Block1682	Chr1	23155638-23189448
Block1683	Chr1	23190032-23190032
Block1684	Chr1	23190101-23196304
Block1685	Chr1	23196504-23196504
Block1686	Chr1	23197132-23240954
Block1687	Chr1	23241075-23255594
Block1688	Chr1	23257195-23263244
Block1689	Chr1	23263838-23278412
Block1690	Chr1	23279625-23288192
Block1691	Chr1	23289354-23301765
Block1692	Chr1	23304354-23376014
Block1693	Chr1	23380580-23410944
Block1694	Chr1	23411520-23451576
Block1695	Chr1	23451971-23464986
Block1696	Chr1	23465260-23466898
Block1697	Chr1	23467224-23489387
Block1698	Chr1	23489758-23569586
Block1699	Chr1	23569763-23590878
Block1700	Chr1	23591188-23641870
Block1701	Chr1	23642119-23700375
Block1702	Chr1	23702632-23769815
Block1703	Chr1	23770898-23953783
Block1704	Chr1	23953834-24133332
Block1705	Chr1	24134178-24145964
Block1706	Chr1	24145996-24190716
Block1707	Chr1	24193934-24237081
Block1708	Chr1	24237105-24297627
Block1709	Chr1	24299006-24310686
Block1710	Chr1	24313149-24315978
Block1711	Chr1	24316433-24338676
Block1712	Chr1	24338829-24338829
Block1713	Chr1	24339396-24340601
Block1714	Chr1	24341646-24374352
Block1715	Chr1	24374372-24424673
Block1716	Chr1	24424700-24492372
Block1717	Chr1	24493954-24521486
Block1718	Chr1	24522964-24526504
Block1719	Chr1	24526900-24531402
Block1720	Chr1	24531496-24533857
Block1721	Chr1	24533926-24539027
Block1722	Chr1	24539353-24549439
Block1723	Chr1	24551224-24605006
Block1724	Chr1	24605131-24754224
Block1725	Chr1	24754360-24805559
Block1726	Chr1	24806160-24837830
Block1727	Chr1	24837848-24861759
Block1728	Chr1	24861861-24905669
Block1729	Chr1	24905807-24906567
Block1730	Chr1	24906660-24923501
Block1731	Chr1	24924362-24947446
Block1732	Chr1	24948406-24950920
Block1733	Chr1	24952351-24952982
Block1734	Chr1	24953733-25087552
Block1735	Chr1	25088255-25127440
Block1736	Chr1	25127553-25168789
Block1737	Chr1	25168813-25188907
Block1738	Chr1	25189617-25189617
Block1739	Chr1	25190531-25521149
Block1740	Chr1	25521276-25586682
Block1741	Chr1	25586776-25670687
Block1742	Chr1	25677496-25677496
Block1743	Chr1	25679771-25705243
Block1744	Chr1	25705356-25747087
Block1745	Chr1	25748678-25780384
Block1746	Chr1	25784254-25806880
Block1747	Chr1	25807056-26093659
Block1748	Chr1	26100193-26128816
Block1749	Chr1	26904942-26904942
Block1750	Chr1	26936774-26936774
Block1751	Chr1	26936899-26936899
Block1752	Chr1	26937022-26937022
Block1753	Chr1	26941167-26941167
Block1754	Chr1	26946937-26946937
Block1755	Chr1	26947210-26947210
Block1756	Chr1	26947533-26947707
Block1757	Chr1	26947769-27207765
Block1758	Chr1	27208989-27338580
Block1759	Chr1	27338623-27355395
Block1760	Chr1	27355748-27368247
Block1761	Chr1	27368553-27370268
Block1762	Chr1	27372317-27374113
Block1763	Chr1	27375192-27393004
Block1764	Chr1	27393307-27393307
Block1765	Chr1	27393376-27441962
Block1766	Chr1	27446586-27469156
Block1767	Chr1	27469265-27487870
Block1768	Chr1	27488974-27508973
Block1769	Chr1	27508994-27518125
Block1770	Chr1	27518454-28862640
Block1771	Chr1	29031780-29031780
Block1772	Chr1	29162239-29162239
Block1773	Chr1	29162526-29162526
Block1774	Chr1	29162745-29162745
Block1775	Chr1	29162865-29162899
Block1776	Chr1	29165581-29165581
Block1777	Chr1	29165825-29165870
Block1778	Chr1	29166195-29210329
Block1779	Chr1	29210573-29220392
Block1780	Chr1	29222495-29222495
Block1781	Chr1	29222895-29222895
Block1782	Chr1	29223757-29223757
Block1783	Chr1	29225047-29268676
Block1784	Chr1	29270398-29270398
Block1785	Chr1	29270860-29270860
Block1786	Chr1	29271104-29271104
Block1787	Chr1	29271273-29271273
Block1788	Chr1	29271570-29296964
Block1789	Chr1	29297120-29297120
Block1790	Chr1	29297145-29297145
Block1791	Chr1	29297390-29312622
Block1792	Chr1	29313870-29319410
Block1793	Chr1	29380518-29380518
Block1794	Chr1	29407338-29421961
Block1795	Chr1	29436361-29440923
Block1796	Chr1	29445840-29450081
Block1797	Chr1	29450336-29454725
Block1798	Chr1	29481597-29484820
Block1799	Chr1	29484944-29486270
Block1800	Chr1	29488217-29508106
Block1801	Chr1	29508341-29529982
Block1802	Chr1	29530286-29530596
Block1803	Chr1	29530680-29530680
Block1804	Chr1	29530689-29530689
Block1805	Chr1	29530961-29543079
Block1806	Chr1	29543538-29543538
Block1807	Chr1	29543701-29543701
Block1808	Chr1	29543884-29543884
Block1809	Chr1	29544020-29544020
Block1810	Chr1	29544308-29547389
Block1811	Chr1	29549097-29568367
Block1812	Chr1	29573933-29577265
Block1813	Chr1	29577427-29620075
Block1814	Chr1	29623820-29629217
Block1815	Chr1	29723022-29723022
Block1816	Chr1	29730828-29730828
Block1817	Chr1	29750658-29750658
Block1818	Chr1	29750700-29750700
Block1819	Chr1	29752028-29752028
Block1820	Chr1	29752112-29752112
Block1821	Chr1	29752286-29752397
Block1822	Chr1	29753004-29753468
Block1823	Chr1	29754321-29754321
Block1824	Chr1	29754327-29822877
Block1825	Chr1	29823011-29823011
Block1826	Chr1	29824171-29922867
Block1827	Chr1	29923069-29923611
Block1828	Chr1	29923843-29923843
Block1829	Chr1	29924226-29924226
Block1830	Chr1	29924341-29924341
Block1831	Chr1	29926200-29926200
Block1832	Chr1	29928061-29928061
Block1833	Chr1	29928260-29928766
Block1834	Chr1	29930145-29931449
Block1835	Chr1	29931953-29931953
Block1836	Chr1	29932121-29934657
Block1837	Chr1	29943048-29943048
Block1838	Chr1	29943465-29943465
Block1839	Chr1	29947809-29947809
Block1840	Chr1	29948114-29948114
Block1841	Chr1	29948646-29948646
Block1842	Chr1	29948668-29948668
Block1843	Chr1	29952502-29952502
Block1844	Chr1	29952560-29952560
Block1845	Chr1	29952625-29952625
Block1846	Chr1	29952679-29952679
Block1847	Chr1	29953712-29953712
Block1848	Chr1	29953798-29955161
Block1849	Chr1	29955869-29971649
Block1850	Chr1	29979172-29979172
Block1851	Chr1	29979936-29979999
Block1852	Chr1	29980292-29980292
Block1853	Chr1	29980303-29980303
Block1854	Chr1	29980468-29980468
Block1855	Chr1	29981154-29981154
Block1856	Chr1	29981217-29982255
Block1857	Chr1	29982722-29999295
Block1858	Chr1	29999536-29999584
Block1859	Chr1	30000097-30008996
Block1860	Chr1	30009031-30020996
Block1861	Chr1	30022645-30022645
Block1862	Chr1	30025197-30025197
Block1863	Chr1	30025715-30025715
Block1864	Chr1	30027514-30027514
Block1865	Chr1	30028638-30028638
Block1866	Chr1	30028822-30028822
Block1867	Chr1	30029344-30029344
Block1868	Chr1	30029727-30030531
Block1869	Chr1	30030573-30042912
Block1870	Chr1	30066028-30066551
Block1871	Chr1	30066663-30067579
Block1872	Chr1	30068234-30071922
Block1873	Chr1	30072819-30072819
Block1874	Chr1	30073440-30108596
Block1875	Chr1	30110286-30133207
Block1876	Chr1	30133276-30187679
Block1877	Chr1	30189175-30216982
Block1878	Chr1	30217443-30217443
Block1879	Chr1	30218788-30218788
Block1880	Chr1	30220593-30312154
Block1881	Chr1	30312372-30313561
Block1882	Chr1	30313772-30315413
Block1883	Chr1	30324031-30445532
Block1884	Chr1	30445622-30461588
Block1885	Chr1	30462981-30591226
Block1886	Chr1	30591433-30591433
Block1887	Chr1	30591489-30592471
Block1888	Chr1	30592776-30602475
Block1889	Chr1	30602908-30620037
Block1890	Chr1	30620716-30625332
Block1891	Chr1	30625518-30626418
Block1892	Chr1	30633975-30634928
Block1893	Chr1	30635152-30663389
Block1894	Chr1	30666726-30671277
Block1895	Chr1	30672211-30672211
Block1896	Chr1	30672875-30672875
Block1897	Chr1	30673453-30721870
Block1898	Chr1	30722232-30722232
Block1899	Chr1	30724428-30725086
Block1900	Chr1	30725418-30726061
Block1901	Chr1	30726180-30726180
Block1902	Chr1	30726315-30728322
Block1903	Chr1	30728554-31163055
Block1904	Chr1	31423601-31423601
Block1905	Chr1	31484777-31484777
Block1906	Chr1	31650419-31650419
Block1907	Chr1	31892641-31892641
Block1908	Chr1	31892665-31892665
Block1909	Chr1	31895137-31895137
Block1910	Chr1	31895389-31896265
Block1911	Chr1	31898255-31918085
Block1912	Chr1	31918366-31932212
Block1913	Chr1	31935610-31935610
Block1914	Chr1	31936461-31936461
Block1915	Chr1	31936628-31936628
Block1916	Chr1	31939867-31939867
Block1917	Chr1	31942379-31943557
Block1918	Chr1	31945430-31965644
Block1919	Chr1	31967840-32067710
Block1920	Chr1	32067742-32153179
Block1921	Chr1	32169940-32184887
Block1922	Chr1	32185050-32188699
Block1923	Chr1	32188728-32188728
Block1924	Chr1	32188955-32193476
Block1925	Chr1	32193784-32195484
Block1926	Chr1	32197023-32205728
Block1927	Chr1	32207229-32223741
Block1928	Chr1	32223761-32236823
Block1929	Chr1	32236850-32236850
Block1930	Chr1	32236918-32236918
Block1931	Chr1	32236950-32248865
Block1932	Chr1	32249395-32265363
Block1933	Chr1	32267572-32327908
Block1934	Chr1	32327981-32327981
Block1935	Chr1	32328124-32328124
Block1936	Chr1	32331778-32337921
Block1937	Chr1	32341967-32350031
Block1938	Chr1	32351580-32390180
Block1939	Chr1	32392223-32393098
Block1940	Chr1	32393973-32393973
Block1941	Chr1	32394052-32397939
Block1942	Chr1	32399161-32399161
Block1943	Chr1	32399882-32399882
Block1944	Chr1	32399925-32399925
Block1945	Chr1	32400985-32407981
Block1946	Chr1	32409471-32410817
Block1947	Chr1	32411152-32415427
Block1948	Chr1	32415632-32416237
Block1949	Chr1	32416296-32416296
Block1950	Chr1	32416513-32423944
Block1951	Chr1	32424399-32424773
Block1952	Chr1	32425060-32425060
Block1953	Chr1	32425101-32425101
Block1954	Chr1	32426184-32426184
Block1955	Chr1	32426215-32426215
Block1956	Chr1	32426250-32426250
Block1957	Chr1	32426268-32426295
Block1958	Chr1	32426317-32426349
Block1959	Chr1	32426652-32426652
Block1960	Chr1	32427541-32460372
Block1961	Chr1	32461014-32658746
Block1962	Chr1	32705984-32705984
Block1963	Chr1	32707218-32707218
Block1964	Chr1	32708018-32708018
Block1965	Chr1	32708700-32708700
Block1966	Chr1	32709637-32709637
Block1967	Chr1	32710095-32710095
Block1968	Chr1	32711348-32711694
Block1969	Chr1	32712173-32713715
Block1970	Chr1	32714135-32726588
Block1971	Chr1	32727550-32787758
Block1972	Chr1	32794201-32802749
Block1973	Chr1	32803969-32823345
Block1974	Chr1	32853027-32853027
Block1975	Chr1	32854105-33121207
Block1976	Chr1	33139921-33140757
Block1977	Chr1	33142993-33144603
Block1978	Chr1	33145491-33153953
Block1979	Chr1	33154356-33156013
Block1980	Chr1	33156312-33157151
Block1981	Chr1	33157384-33174417
Block1982	Chr1	33175319-33179399
Block1983	Chr1	33182752-33216239
Block1984	Chr1	33216886-33223935
Block1985	Chr1	33227406-33313317
Block1986	Chr1	33314030-33355445
Block1987	Chr1	33355498-33382155
Block1988	Chr1	33382837-33404233
Block1989	Chr1	33404392-33408631
Block1990	Chr1	33408934-33410916
Block1991	Chr1	33410928-33444529
Block1992	Chr1	33445012-33445361
Block1993	Chr1	33445586-33559416
Block1994	Chr1	33563328-33591717
Block1995	Chr1	33594038-33594038
Block1996	Chr1	33595688-33622650
Block1997	Chr1	33624034-33645099
Block1998	Chr1	33645240-33684999
[truncated: 6,762 more rows]
