# Supplementary material for: Construction of A High-Density Genetic Map and Mapping of Fruit Traits in Watermelon (Citrullus Lanatus L.) Based on Whole-Genome Resequencing
Source: Int J Mol Sci. 2018 Oct 21;19(10):3268. doi: 10.3390/ijms19103268 (PMC6214002; doi:10.3390/ijms19103268)
Supplement: Supplementary file 1 [file ijms-19-03268-s001.zip › ijms-365276 suppl/Supplementary Table 3.xlsx]

## Sheet: Sheet1
the genotype of all the markers mapped on the map
MarkerID	Type	R01	R02	R03	R04	R05	R06	R07	R08	R09	R10	R100	R101	R102	R103	R104	R105	R106	R107	R108	R109	R11	R110	R111	R112	R113	R114	R115	R116	R117	R118	R119	R12	R120	R121	R122	R123	R124	R125	R126	R127	R128	R13	R14	R15	R16	R17	R18	R19
Block876	aaxbb	bb	aa	bb	bb	aa	aa	bb	bb	aa	aa	bb	ab	aa	bb	bb	bb	aa	bb	aa	aa	bb	bb	aa	bb	bb	aa	aa	aa	bb	bb	aa	bb	aa	aa	bb	aa	aa	bb	aa	bb	bb	aa	aa	aa	aa	bb	aa	bb
Block877	aaxbb	bb	aa	bb	bb	aa	aa	bb	bb	aa	aa	bb	ab	aa	bb	bb	bb	aa	bb	aa	aa	bb	bb	aa	bb	bb	aa	aa	aa	bb	bb	aa	bb	aa	aa	bb	aa	aa	bb	aa	bb	bb	aa	aa	aa	aa	bb	aa	bb
Block881	aaxbb	bb	aa	bb	bb	aa	aa	bb	bb	aa	aa	bb	ab	aa	bb	bb	bb	aa	bb	aa	aa	bb	bb	aa	bb	bb	aa	aa	aa	bb	bb	aa	bb	aa	aa	bb	aa	aa	bb	aa	bb	bb	aa	aa	aa	aa	bb	aa	bb
Block882	aaxbb	bb	aa	bb	bb	aa	aa	bb	bb	aa	aa	bb	ab	aa	bb	bb	bb	aa	bb	aa	aa	bb	bb	aa	bb	bb	aa	aa	bb	bb	bb	aa	bb	aa	aa	bb	aa	aa	bb	aa	bb	bb	aa	aa	aa	aa	bb	aa	bb
Block894	aaxbb	bb	aa	bb	bb	aa	aa	bb	bb	aa	aa	bb	ab	aa	bb	bb	bb	aa	bb	aa	aa	bb	bb	aa	bb	bb	aa	aa	bb	bb	bb	aa	bb	aa	aa	bb	aa	aa	bb	aa	bb	bb	aa	aa	aa	aa	bb	aa	bb
Block900	aaxbb	bb	aa	bb	bb	aa	aa	bb	bb	aa	aa	bb	ab	aa	bb	bb	bb	aa	bb	aa	aa	bb	bb	aa	bb	bb	aa	aa	bb	bb	bb	aa	bb	aa	aa	bb	aa	aa	bb	aa	bb	bb	aa	aa	aa	aa	bb	aa	bb
Block903	aaxbb	bb	aa	bb	bb	aa	aa	bb	bb	aa	aa	bb	ab	aa	bb	bb	bb	aa	bb	aa	aa	bb	bb	aa	bb	bb	aa	aa	bb	bb	bb	aa	bb	aa	aa	bb	aa	aa	bb	aa	bb	bb	aa	aa	aa	aa	bb	aa	bb
Block904	aaxbb	bb	aa	bb	bb	aa	aa	bb	bb	aa	aa	bb	ab	aa	bb	bb	bb	aa	bb	aa	aa	bb	bb	aa	bb	bb	aa	aa	bb	bb	bb	aa	bb	aa	aa	bb	aa	aa	bb	aa	bb	bb	aa	aa	aa	aa	bb	aa	bb
Block905	aaxbb	bb	aa	bb	bb	aa	aa	bb	bb	aa	aa	bb	ab	aa	bb	bb	bb	aa	bb	aa	aa	bb	bb	aa	bb	bb	aa	aa	bb	bb	bb	aa	bb	aa	aa	bb	aa	aa	bb	aa	bb	bb	aa	aa	aa	aa	bb	aa	bb
Block908	aaxbb	bb	aa	bb	bb	aa	aa	bb	bb	aa	aa	bb	ab	aa	bb	bb	bb	aa	bb	aa	aa	bb	bb	aa	bb	bb	aa	aa	bb	bb	bb	aa	bb	aa	aa	bb	aa	aa	bb	aa	bb	bb	aa	aa	aa	aa	bb	aa	bb
Block911	aaxbb	bb	aa	bb	bb	aa	aa	bb	bb	aa	aa	bb	ab	aa	bb	bb	bb	aa	bb	aa	aa	bb	bb	aa	bb	bb	aa	aa	bb	bb	bb	aa	bb	aa	aa	bb	aa	aa	bb	aa	bb	bb	aa	aa	aa	aa	bb	aa	bb
Block919	aaxbb	bb	aa	bb	bb	aa	aa	bb	bb	aa	aa	bb	aa	aa	bb	bb	bb	aa	bb	aa	aa	bb	bb	aa	bb	bb	aa	aa	bb	bb	bb	aa	bb	aa	aa	bb	aa	aa	bb	aa	bb	bb	aa	aa	aa	aa	bb	aa	bb
Block920	aaxbb	bb	aa	bb	bb	aa	aa	bb	bb	aa	aa	bb	ab	aa	bb	bb	bb	aa	bb	aa	aa	bb	bb	aa	bb	bb	aa	aa	bb	bb	bb	aa	bb	aa	aa	bb	aa	aa	bb	aa	bb	bb	aa	aa	aa	aa	bb	aa	bb
Block925	aaxbb	bb	aa	bb	bb	aa	aa	bb	bb	aa	aa	bb	ab	aa	bb	bb	bb	aa	bb	aa	aa	bb	bb	aa	bb	bb	aa	aa	bb	bb	bb	aa	bb	aa	aa	bb	aa	aa	bb	aa	bb	bb	aa	aa	aa	aa	bb	aa	bb
Block928	aaxbb	bb	aa	bb	bb	aa	aa	bb	bb	aa	aa	bb	ab	aa	bb	bb	bb	aa	bb	aa	aa	bb	bb	aa	bb	bb	aa	aa	bb	bb	bb	aa	bb	aa	aa	bb	aa	aa	bb	aa	bb	bb	aa	aa	aa	aa	bb	aa	bb
Block933	aaxbb	bb	aa	bb	bb	aa	aa	bb	bb	aa	aa	bb	ab	aa	bb	bb	bb	aa	bb	aa	aa	bb	bb	aa	bb	bb	aa	aa	bb	bb	bb	aa	bb	aa	aa	bb	aa	aa	bb	aa	bb	bb	aa	aa	aa	aa	bb	aa	bb
Block935	aaxbb	bb	aa	bb	bb	aa	aa	bb	bb	aa	aa	bb	ab	aa	bb	bb	bb	aa	bb	aa	aa	bb	bb	aa	bb	bb	aa	aa	bb	bb	bb	aa	bb	aa	aa	bb	aa	aa	bb	aa	bb	bb	aa	aa	aa	aa	bb	aa	bb
Block940	aaxbb	bb	aa	bb	bb	aa	aa	bb	bb	aa	aa	bb	ab	aa	bb	bb	bb	aa	bb	aa	aa	bb	bb	aa	bb	bb	aa	aa	bb	bb	bb	aa	bb	aa	aa	bb	aa	aa	bb	aa	bb	bb	aa	aa	aa	aa	bb	aa	bb
Block942	aaxbb	bb	aa	bb	bb	aa	aa	bb	bb	aa	aa	bb	ab	aa	bb	bb	bb	aa	bb	aa	aa	bb	bb	aa	bb	bb	aa	aa	bb	bb	bb	aa	bb	aa	aa	bb	aa	aa	bb	aa	bb	bb	aa	aa	aa	aa	bb	aa	bb
Block944	aaxbb	bb	aa	bb	bb	aa	aa	bb	bb	aa	aa	bb	ab	aa	bb	bb	bb	aa	bb	aa	aa	bb	bb	aa	bb	bb	aa	aa	bb	bb	bb	aa	bb	aa	aa	bb	aa	aa	bb	aa	bb	bb	aa	aa	aa	aa	bb	aa	bb
Block946	aaxbb	bb	aa	bb	bb	aa	aa	bb	bb	aa	aa	bb	ab	aa	bb	bb	bb	aa	bb	aa	aa	bb	bb	aa	bb	bb	aa	aa	bb	bb	bb	aa	bb	aa	aa	bb	aa	aa	bb	aa	bb	bb	aa	aa	aa	aa	bb	aa	bb
Block948	aaxbb	bb	aa	bb	bb	aa	aa	bb	bb	aa	aa	bb	ab	aa	bb	bb	bb	aa	bb	aa	aa	bb	bb	aa	bb	bb	aa	aa	bb	bb	bb	aa	bb	aa	aa	bb	aa	aa	bb	aa	bb	bb	aa	aa	aa	aa	bb	aa	bb
Block953	aaxbb	bb	aa	bb	bb	aa	aa	bb	bb	aa	aa	bb	ab	aa	bb	bb	bb	aa	bb	aa	aa	bb	bb	aa	bb	bb	aa	aa	bb	bb	bb	aa	bb	aa	aa	bb	aa	aa	bb	aa	bb	bb	aa	aa	aa	aa	bb	aa	bb
Block957	aaxbb	bb	aa	bb	bb	aa	aa	bb	bb	aa	aa	bb	ab	aa	bb	bb	bb	aa	bb	aa	aa	bb	bb	aa	bb	bb	aa	aa	bb	bb	bb	aa	bb	aa	aa	bb	aa	aa	bb	aa	bb	bb	aa	aa	aa	aa	bb	aa	bb
Block960	aaxbb	bb	aa	bb	bb	aa	aa	bb	bb	aa	aa	bb	aa	aa	bb	bb	bb	aa	bb	aa	aa	bb	bb	aa	bb	bb	aa	aa	bb	bb	bb	aa	bb	aa	aa	bb	aa	aa	bb	aa	bb	bb	aa	aa	aa	aa	bb	aa	bb
Block934	aaxbb	bb	aa	bb	bb	aa	aa	bb	bb	aa	aa	bb	aa	aa	bb	bb	bb	aa	bb	aa	aa	bb	bb	aa	bb	bb	aa	aa	bb	bb	bb	aa	bb	aa	aa	bb	aa	aa	bb	aa	bb	bb	aa	aa	aa	aa	bb	aa	bb
Block961	aaxbb	bb	aa	bb	bb	aa	aa	bb	bb	aa	aa	bb	aa	aa	bb	bb	bb	aa	bb	aa	aa	bb	bb	aa	bb	bb	aa	aa	bb	bb	bb	aa	bb	aa	aa	bb	aa	aa	bb	aa	bb	bb	aa	aa	aa	aa	bb	aa	bb
Block936	aaxbb	bb	aa	bb	bb	aa	aa	bb	bb	aa	aa	bb	aa	bb	bb	bb	bb	aa	bb	aa	aa	bb	bb	aa	bb	bb	aa	aa	bb	bb	bb	aa	bb	aa	aa	bb	aa	aa	bb	aa	bb	bb	aa	aa	aa	aa	bb	aa	bb
Block968	aaxbb	bb	aa	bb	bb	aa	aa	bb	bb	aa	aa	bb	aa	bb	bb	bb	bb	aa	bb	aa	aa	bb	bb	aa	bb	bb	aa	aa	bb	bb	bb	aa	bb	aa	aa	bb	aa	aa	bb	aa	bb	bb	aa	aa	aa	aa	bb	aa	bb
Block973	aaxbb	bb	aa	bb	bb	aa	aa	bb	bb	aa	aa	bb	aa	bb	bb	bb	bb	aa	bb	aa	aa	bb	bb	aa	bb	bb	aa	aa	bb	bb	bb	aa	bb	aa	aa	bb	aa	aa	bb	aa	bb	bb	aa	aa	aa	aa	bb	aa	bb
Block969	aaxbb	bb	aa	bb	bb	aa	aa	bb	bb	aa	aa	bb	aa	bb	bb	bb	bb	aa	bb	aa	aa	bb	bb	aa	bb	bb	aa	aa	bb	bb	bb	aa	bb	aa	aa	bb	aa	aa	bb	aa	bb	bb	aa	aa	aa	aa	bb	aa	bb
Block951	aaxbb	bb	aa	bb	bb	aa	aa	bb	bb	aa	aa	bb	aa	bb	bb	bb	bb	aa	bb	aa	aa	bb	bb	aa	bb	bb	aa	aa	bb	bb	bb	aa	bb	aa	aa	bb	aa	aa	bb	aa	bb	bb	aa	bb	aa	aa	bb	aa	bb
Block980	aaxbb	bb	aa	bb	bb	aa	aa	bb	bb	aa	aa	bb	aa	bb	bb	bb	bb	aa	bb	aa	aa	bb	bb	aa	bb	bb	aa	aa	bb	bb	bb	aa	bb	aa	aa	bb	aa	aa	bb	aa	bb	bb	aa	bb	aa	aa	bb	aa	bb
Block950	aaxbb	bb	aa	bb	bb	aa	aa	bb	bb	aa	aa	bb	aa	bb	bb	bb	bb	aa	bb	aa	aa	bb	bb	aa	bb	bb	aa	aa	bb	bb	bb	aa	bb	aa	aa	bb	aa	aa	bb	aa	bb	bb	aa	bb	aa	aa	bb	aa	bb
Block976	aaxbb	bb	aa	bb	bb	aa	aa	bb	bb	aa	aa	bb	aa	bb	bb	bb	bb	aa	bb	aa	aa	bb	bb	aa	bb	bb	aa	aa	bb	bb	bb	aa	bb	aa	aa	bb	aa	aa	bb	aa	bb	bb	aa	bb	aa	aa	bb	aa	bb
Block1000	aaxbb	bb	aa	bb	bb	bb	aa	bb	bb	aa	aa	bb	aa	bb	bb	bb	bb	aa	bb	aa	aa	bb	bb	aa	bb	bb	aa	aa	bb	bb	bb	aa	bb	aa	aa	bb	aa	aa	bb	aa	bb	bb	aa	bb	aa	aa	bb	aa	bb
Block1037	aaxbb	bb	aa	bb	bb	bb	aa	bb	bb	bb	aa	bb	aa	bb	bb	bb	bb	aa	bb	aa	aa	bb	bb	aa	bb	bb	aa	aa	bb	bb	bb	aa	bb	aa	aa	bb	aa	aa	bb	aa	bb	bb	aa	bb	aa	aa	bb	aa	bb
Block958	aaxbb	bb	aa	bb	bb	bb	aa	bb	bb	bb	aa	bb	aa	bb	bb	bb	bb	aa	bb	aa	aa	bb	bb	aa	bb	bb	aa	aa	bb	bb	bb	aa	bb	aa	aa	bb	aa	aa	bb	aa	bb	bb	aa	bb	aa	aa	bb	aa	bb
Block1039	aaxbb	bb	aa	bb	bb	bb	aa	bb	bb	bb	aa	bb	aa	bb	bb	bb	bb	aa	bb	aa	aa	bb	bb	aa	bb	bb	aa	aa	bb	bb	bb	aa	bb	aa	aa	bb	aa	aa	bb	aa	bb	bb	aa	bb	aa	aa	bb	aa	bb
Block1041	aaxbb	bb	aa	bb	bb	bb	aa	bb	bb	bb	aa	bb	aa	bb	bb	bb	bb	aa	bb	aa	aa	bb	bb	aa	bb	bb	aa	aa	bb	bb	bb	aa	bb	aa	aa	bb	aa	aa	bb	aa	bb	bb	aa	bb	aa	aa	bb	aa	bb
Block1057	aaxbb	bb	aa	bb	bb	bb	aa	bb	bb	bb	aa	bb	aa	bb	bb	bb	bb	aa	bb	aa	aa	bb	bb	aa	bb	bb	aa	aa	bb	bb	bb	aa	bb	aa	aa	bb	aa	aa	bb	aa	bb	bb	aa	bb	aa	aa	bb	aa	bb
Block970	aaxbb	bb	aa	bb	bb	bb	aa	bb	bb	bb	aa	bb	aa	bb	bb	bb	bb	aa	bb	aa	aa	bb	bb	aa	bb	bb	aa	aa	bb	bb	bb	aa	bb	aa	aa	bb	aa	aa	aa	aa	bb	bb	aa	bb	aa	aa	aa	bb	bb
Block974	aaxbb	bb	aa	bb	bb	bb	aa	bb	bb	bb	aa	bb	aa	bb	bb	bb	bb	aa	bb	aa	aa	bb	bb	aa	bb	bb	aa	aa	bb	bb	bb	aa	bb	aa	aa	bb	aa	aa	aa	aa	bb	bb	aa	bb	aa	aa	aa	bb	bb
Block1058	aaxbb	bb	aa	bb	bb	bb	aa	bb	bb	bb	aa	bb	aa	bb	bb	bb	bb	aa	bb	aa	aa	bb	bb	aa	bb	bb	aa	aa	bb	bb	bb	aa	bb	aa	aa	bb	aa	aa	aa	aa	bb	bb	aa	bb	aa	aa	aa	bb	bb
Block1059	aaxbb	bb	aa	bb	bb	bb	aa	bb	bb	bb	aa	bb	aa	bb	bb	bb	bb	aa	bb	aa	aa	bb	bb	aa	bb	bb	aa	aa	aa	bb	bb	aa	bb	aa	aa	bb	aa	aa	aa	aa	bb	bb	aa	bb	aa	aa	aa	bb	bb
Block996	aaxbb	bb	aa	bb	bb	bb	aa	bb	bb	bb	aa	bb	aa	bb	bb	bb	bb	aa	bb	aa	aa	bb	bb	aa	bb	bb	aa	aa	aa	bb	bb	aa	bb	aa	aa	bb	aa	aa	aa	aa	bb	bb	aa	bb	aa	bb	aa	bb	bb
Block999	aaxbb	bb	aa	bb	bb	bb	aa	bb	bb	bb	aa	bb	aa	bb	bb	bb	bb	aa	bb	aa	aa	bb	bb	aa	bb	bb	aa	aa	aa	bb	bb	aa	bb	aa	aa	bb	aa	aa	aa	aa	bb	bb	aa	bb	aa	bb	aa	bb	bb
Block1055	aaxbb	bb	aa	bb	bb	bb	aa	bb	bb	bb	aa	bb	aa	bb	bb	bb	bb	aa	bb	aa	aa	bb	bb	aa	bb	bb	aa	aa	aa	bb	bb	aa	bb	aa	aa	bb	aa	aa	aa	aa	bb	bb	aa	bb	aa	bb	aa	bb	bb
Block1002	aaxbb	bb	aa	bb	aa	bb	aa	bb	bb	bb	aa	bb	aa	bb	bb	bb	bb	aa	bb	aa	aa	bb	bb	aa	bb	bb	aa	aa	aa	bb	bb	aa	bb	aa	aa	aa	aa	aa	aa	aa	bb	bb	aa	bb	aa	bb	aa	bb	bb
Block1003	aaxbb	bb	aa	bb	aa	bb	aa	bb	bb	bb	aa	bb	aa	bb	bb	bb	bb	aa	bb	aa	aa	bb	bb	aa	bb	bb	aa	aa	aa	bb	bb	aa	bb	aa	aa	aa	aa	aa	aa	aa	bb	bb	aa	bb	aa	bb	aa	bb	bb
Block1032	aaxbb	bb	aa	bb	aa	bb	aa	bb	bb	bb	aa	bb	aa	bb	bb	bb	bb	aa	bb	aa	aa	bb	bb	aa	bb	bb	aa	aa	aa	bb	bb	aa	bb	aa	aa	aa	aa	aa	aa	aa	bb	bb	aa	bb	aa	bb	aa	bb	bb
Block1060	aaxbb	bb	aa	bb	aa	bb	aa	bb	bb	bb	aa	bb	aa	bb	bb	bb	bb	aa	bb	aa	aa	bb	bb	aa	bb	bb	aa	aa	aa	bb	bb	aa	bb	aa	aa	aa	aa	aa	aa	aa	bb	bb	aa	bb	aa	bb	aa	bb	bb
Block1063	aaxbb	bb	aa	bb	aa	bb	aa	bb	bb	bb	aa	bb	aa	bb	bb	bb	bb	aa	bb	aa	aa	bb	bb	aa	bb	bb	aa	aa	aa	bb	bb	aa	bb	aa	aa	aa	aa	aa	aa	aa	bb	bb	aa	bb	aa	bb	aa	bb	bb
Block1071	aaxbb	bb	aa	bb	aa	bb	aa	bb	bb	bb	aa	bb	aa	bb	bb	bb	bb	aa	bb	aa	aa	bb	bb	aa	bb	bb	aa	aa	aa	bb	bb	aa	bb	aa	aa	aa	aa	aa	aa	aa	bb	bb	aa	bb	aa	bb	aa	bb	bb
Block1062	aaxbb	bb	aa	bb	aa	bb	aa	bb	bb	bb	aa	bb	aa	bb	bb	bb	bb	aa	bb	aa	aa	bb	bb	aa	aa	bb	aa	aa	aa	bb	bb	aa	bb	aa	aa	aa	aa	aa	aa	aa	bb	bb	aa	bb	aa	bb	aa	bb	bb
Block1064	aaxbb	bb	aa	bb	aa	bb	aa	bb	bb	bb	aa	bb	aa	bb	bb	bb	bb	aa	bb	aa	aa	bb	bb	aa	aa	bb	aa	aa	aa	bb	bb	aa	bb	aa	aa	aa	aa	aa	aa	aa	bb	bb	aa	bb	aa	bb	aa	bb	bb
Block1065	aaxbb	bb	aa	bb	aa	bb	aa	bb	bb	bb	aa	bb	aa	bb	bb	bb	bb	aa	bb	aa	aa	bb	bb	aa	aa	bb	aa	aa	aa	bb	bb	aa	bb	aa	aa	aa	aa	aa	aa	aa	bb	bb	aa	bb	aa	bb	aa	bb	bb
Block1066	aaxbb	bb	aa	bb	aa	bb	aa	bb	bb	bb	bb	bb	aa	bb	bb	bb	bb	aa	bb	aa	aa	bb	bb	aa	aa	bb	aa	aa	aa	bb	bb	aa	bb	aa	aa	aa	aa	aa	aa	aa	bb	bb	aa	bb	aa	bb	aa	bb	bb
Block1174	aaxbb	bb	aa	bb	aa	bb	aa	bb	bb	bb	bb	bb	aa	bb	bb	bb	bb	aa	bb	aa	aa	bb	bb	aa	aa	bb	aa	aa	aa	bb	bb	aa	bb	aa	aa	aa	aa	aa	aa	aa	bb	bb	aa	bb	aa	bb	aa	bb	bb
Block1068	aaxbb	bb	aa	bb	aa	bb	aa	bb	bb	bb	bb	bb	aa	bb	bb	bb	bb	aa	bb	aa	aa	bb	bb	aa	aa	bb	aa	aa	aa	bb	bb	aa	bb	aa	aa	aa	aa	aa	aa	aa	bb	bb	aa	bb	aa	bb	aa	bb	bb
Block1176	aaxbb	bb	aa	bb	aa	bb	aa	bb	bb	bb	bb	bb	aa	bb	bb	bb	bb	aa	bb	aa	aa	bb	bb	aa	aa	bb	aa	aa	aa	bb	bb	aa	bb	aa	aa	aa	aa	aa	aa	aa	bb	bb	aa	bb	aa	bb	aa	bb	bb
Block1172	aaxbb	bb	aa	bb	aa	bb	aa	bb	bb	bb	bb	bb	aa	bb	bb	bb	bb	aa	bb	aa	aa	bb	bb	aa	aa	bb	aa	aa	aa	bb	bb	aa	bb	aa	aa	aa	aa	aa	aa	aa	bb	bb	aa	bb	aa	bb	aa	bb	bb
Block1169	aaxbb	bb	aa	bb	aa	bb	aa	bb	bb	bb	bb	bb	aa	bb	bb	bb	bb	aa	bb	aa	bb	bb	bb	aa	aa	bb	aa	aa	aa	bb	bb	aa	bb	aa	aa	aa	aa	aa	aa	aa	bb	bb	aa	bb	aa	bb	aa	bb	bb
Block1166	aaxbb	bb	aa	bb	aa	bb	aa	bb	bb	bb	bb	bb	aa	bb	bb	bb	bb	aa	bb	aa	bb	bb	bb	aa	aa	bb	aa	aa	aa	bb	bb	aa	bb	aa	aa	aa	aa	aa	aa	aa	bb	bb	aa	bb	aa	bb	aa	bb	bb
Block1165	aaxbb	bb	aa	bb	aa	bb	aa	bb	bb	bb	bb	bb	aa	bb	bb	bb	bb	aa	bb	aa	bb	bb	bb	aa	aa	bb	aa	aa	aa	bb	bb	aa	bb	aa	aa	aa	aa	aa	aa	aa	bb	bb	aa	bb	aa	bb	aa	bb	bb
Block1163	aaxbb	bb	aa	bb	aa	bb	aa	bb	bb	bb	bb	bb	aa	bb	bb	bb	bb	aa	bb	aa	bb	bb	bb	aa	aa	bb	aa	aa	aa	bb	bb	aa	bb	aa	aa	aa	aa	aa	aa	aa	bb	bb	aa	bb	aa	bb	aa	bb	bb
Block1161	aaxbb	bb	aa	bb	aa	bb	aa	bb	bb	bb	bb	bb	aa	bb	bb	bb	bb	aa	bb	aa	bb	bb	bb	aa	aa	bb	aa	aa	aa	bb	bb	aa	bb	aa	aa	aa	aa	aa	aa	aa	bb	bb	aa	bb	aa	bb	aa	bb	bb
Block1151	aaxbb	bb	aa	bb	aa	bb	aa	bb	bb	bb	bb	bb	aa	bb	aa	bb	bb	aa	bb	aa	bb	bb	bb	aa	aa	bb	aa	aa	aa	bb	bb	aa	bb	aa	aa	aa	aa	aa	aa	aa	bb	bb	aa	bb	aa	bb	aa	bb	bb
Block1146	aaxbb	bb	aa	bb	aa	bb	aa	bb	bb	bb	bb	bb	aa	bb	aa	bb	bb	aa	bb	aa	bb	bb	bb	aa	aa	bb	aa	aa	aa	bb	bb	aa	bb	aa	aa	aa	aa	aa	aa	aa	bb	bb	aa	bb	aa	bb	aa	bb	bb
Block1145	aaxbb	bb	aa	bb	aa	bb	aa	bb	bb	bb	bb	bb	aa	bb	aa	bb	bb	aa	bb	aa	bb	bb	bb	bb	aa	bb	aa	aa	aa	bb	bb	aa	bb	aa	aa	aa	aa	aa	aa	aa	bb	bb	aa	bb	aa	bb	aa	bb	bb
Block1144	aaxbb	bb	aa	bb	aa	bb	aa	bb	bb	bb	bb	bb	aa	bb	aa	bb	bb	aa	bb	aa	bb	bb	bb	bb	aa	bb	aa	aa	aa	bb	bb	aa	bb	aa	aa	aa	aa	aa	aa	aa	bb	bb	aa	bb	aa	bb	aa	bb	bb
Block1142	aaxbb	bb	aa	bb	aa	bb	aa	bb	bb	bb	bb	bb	aa	bb	aa	bb	bb	aa	bb	aa	bb	bb	bb	bb	aa	bb	aa	aa	aa	bb	bb	aa	bb	aa	aa	aa	aa	aa	aa	aa	bb	bb	aa	bb	aa	bb	aa	bb	bb
Block1143	aaxbb	bb	aa	bb	aa	bb	aa	bb	bb	bb	bb	bb	aa	bb	aa	bb	bb	aa	bb	aa	bb	bb	bb	bb	aa	bb	aa	aa	aa	bb	bb	aa	bb	aa	aa	aa	aa	aa	aa	aa	bb	bb	aa	bb	aa	bb	aa	bb	bb
Block1138	aaxbb	bb	aa	bb	aa	bb	aa	bb	bb	bb	bb	bb	aa	bb	aa	bb	bb	aa	bb	aa	bb	bb	bb	bb	aa	bb	aa	aa	aa	bb	bb	aa	bb	aa	aa	aa	aa	aa	aa	aa	bb	bb	aa	bb	aa	bb	aa	bb	bb
Block1134	aaxbb	bb	aa	bb	aa	bb	aa	bb	bb	bb	bb	bb	aa	bb	aa	bb	bb	aa	bb	aa	bb	bb	bb	bb	aa	bb	aa	aa	aa	bb	bb	aa	bb	aa	aa	aa	aa	aa	aa	aa	bb	bb	aa	bb	aa	bb	aa	bb	bb
Block1128	aaxbb	bb	aa	bb	aa	bb	aa	bb	bb	bb	aa	bb	aa	bb	aa	bb	bb	aa	bb	aa	bb	bb	bb	bb	aa	bb	aa	aa	aa	bb	bb	aa	bb	aa	aa	aa	aa	aa	aa	aa	bb	bb	aa	bb	aa	bb	aa	bb	bb
Block1131	aaxbb	bb	aa	bb	aa	bb	aa	bb	bb	bb	aa	bb	aa	bb	aa	bb	bb	aa	bb	aa	bb	bb	bb	bb	aa	bb	aa	aa	aa	bb	bb	aa	bb	aa	aa	aa	aa	aa	aa	aa	bb	bb	aa	bb	aa	bb	aa	bb	bb
Block1085	aaxbb	bb	aa	bb	aa	bb	aa	bb	aa	bb	aa	bb	aa	bb	aa	bb	bb	aa	bb	aa	bb	bb	bb	bb	aa	bb	aa	aa	aa	bb	bb	aa	bb	aa	aa	aa	aa	aa	aa	aa	bb	bb	aa	bb	bb	bb	aa	aa	bb
Block1087	aaxbb	bb	aa	bb	aa	bb	aa	bb	aa	bb	aa	bb	aa	bb	aa	bb	bb	aa	bb	aa	bb	bb	bb	bb	aa	bb	aa	aa	aa	bb	bb	aa	bb	aa	aa	aa	aa	aa	aa	aa	bb	bb	aa	bb	bb	bb	aa	aa	bb
Block1091	aaxbb	bb	aa	bb	aa	bb	aa	bb	aa	bb	aa	bb	aa	bb	aa	bb	bb	aa	bb	aa	bb	bb	bb	bb	aa	bb	aa	aa	aa	bb	bb	aa	bb	aa	aa	aa	aa	aa	aa	aa	bb	bb	aa	bb	bb	bb	aa	aa	bb
Block1093	aaxbb	bb	aa	bb	aa	bb	aa	bb	aa	bb	aa	bb	aa	bb	aa	bb	bb	aa	bb	aa	bb	bb	bb	bb	aa	bb	aa	aa	aa	bb	bb	aa	bb	aa	aa	aa	aa	aa	aa	aa	bb	bb	aa	bb	bb	bb	aa	aa	bb
Block1096	aaxbb	bb	aa	bb	aa	bb	aa	bb	aa	bb	aa	aa	aa	bb	aa	bb	bb	aa	bb	aa	bb	bb	bb	bb	aa	bb	aa	aa	aa	bb	bb	aa	bb	aa	aa	aa	aa	aa	aa	aa	bb	bb	aa	bb	bb	bb	aa	aa	bb
Block1094	aaxbb	bb	aa	bb	aa	bb	aa	bb	aa	bb	aa	aa	aa	bb	aa	bb	bb	aa	bb	aa	bb	bb	bb	bb	aa	bb	aa	aa	aa	bb	bb	aa	bb	aa	aa	aa	aa	aa	aa	aa	bb	bb	aa	bb	bb	bb	aa	aa	bb
Block1100	aaxbb	bb	aa	bb	aa	bb	aa	bb	aa	bb	aa	aa	aa	bb	aa	bb	bb	aa	bb	aa	bb	bb	bb	bb	aa	bb	aa	aa	aa	bb	bb	aa	bb	aa	aa	aa	aa	aa	aa	aa	bb	bb	aa	bb	bb	bb	aa	aa	bb
Block1104	aaxbb	bb	aa	bb	aa	bb	aa	bb	aa	bb	aa	aa	aa	bb	aa	bb	bb	aa	bb	aa	bb	bb	bb	bb	bb	bb	aa	aa	aa	bb	bb	aa	bb	aa	aa	aa	aa	aa	aa	aa	bb	bb	aa	bb	bb	bb	aa	aa	bb
Block1111	aaxbb	bb	aa	bb	aa	bb	aa	bb	aa	bb	aa	aa	aa	bb	aa	bb	bb	aa	bb	aa	bb	bb	bb	bb	bb	bb	aa	aa	aa	bb	bb	aa	bb	aa	aa	aa	aa	aa	aa	aa	bb	bb	aa	bb	bb	bb	aa	aa	bb
Block1113	aaxbb	bb	aa	bb	aa	bb	aa	bb	aa	bb	aa	aa	aa	bb	aa	bb	bb	aa	bb	aa	bb	bb	bb	bb	bb	bb	aa	aa	aa	bb	bb	aa	bb	aa	aa	aa	aa	aa	aa	aa	bb	bb	aa	bb	bb	bb	aa	aa	bb
Block1117	aaxbb	bb	aa	bb	aa	bb	aa	bb	aa	bb	aa	aa	aa	bb	aa	bb	bb	aa	bb	aa	bb	bb	bb	bb	bb	aa	aa	aa	aa	bb	bb	aa	bb	aa	aa	aa	aa	aa	bb	aa	bb	bb	aa	bb	bb	bb	aa	aa	bb
Block1114	aaxbb	bb	aa	bb	aa	bb	aa	bb	aa	bb	aa	aa	aa	bb	aa	bb	bb	aa	bb	aa	bb	bb	bb	bb	bb	aa	aa	aa	aa	bb	bb	aa	bb	aa	aa	aa	aa	aa	bb	aa	bb	bb	aa	bb	bb	bb	aa	aa	bb
Block1182	aaxbb	bb	aa	bb	aa	bb	aa	bb	aa	bb	aa	aa	aa	bb	aa	bb	bb	aa	bb	aa	bb	bb	bb	bb	bb	aa	aa	aa	aa	bb	bb	aa	bb	aa	aa	aa	aa	aa	bb	aa	bb	bb	aa	ab	bb	bb	aa	aa	bb
Block1181	aaxbb	bb	aa	bb	aa	bb	aa	bb	aa	bb	aa	aa	aa	bb	aa	bb	bb	aa	bb	aa	bb	bb	bb	bb	bb	aa	aa	aa	aa	bb	bb	aa	bb	aa	aa	aa	aa	aa	bb	aa	bb	bb	aa	ab	bb	bb	aa	aa	bb
Block1184	aaxbb	bb	aa	bb	aa	bb	aa	bb	aa	bb	aa	aa	aa	bb	aa	bb	bb	aa	bb	aa	bb	bb	bb	bb	bb	aa	aa	aa	aa	bb	bb	aa	bb	aa	aa	aa	aa	aa	bb	aa	bb	bb	aa	ab	bb	bb	aa	aa	bb
Block1183	aaxbb	bb	aa	bb	aa	bb	aa	bb	aa	bb	aa	aa	aa	bb	aa	bb	bb	aa	bb	aa	bb	bb	bb	bb	bb	aa	aa	aa	aa	bb	bb	aa	bb	aa	aa	aa	aa	aa	bb	aa	bb	bb	aa	ab	bb	bb	aa	aa	bb
Block1186	aaxbb	bb	aa	bb	aa	bb	aa	bb	aa	bb	aa	aa	aa	bb	aa	bb	bb	aa	bb	aa	bb	bb	bb	aa	bb	aa	aa	aa	aa	bb	bb	aa	bb	aa	aa	aa	bb	aa	bb	aa	bb	bb	aa	ab	bb	bb	aa	aa	bb
Block1187	aaxbb	bb	aa	bb	aa	bb	aa	bb	aa	bb	aa	aa	aa	bb	aa	bb	bb	aa	bb	aa	bb	bb	bb	aa	bb	aa	aa	aa	aa	bb	bb	aa	bb	aa	aa	aa	bb	aa	bb	aa	bb	bb	aa	ab	bb	bb	aa	aa	bb
Block1188	aaxbb	bb	aa	bb	aa	bb	aa	bb	aa	bb	aa	aa	aa	bb	aa	bb	bb	aa	bb	aa	bb	bb	bb	aa	bb	aa	aa	aa	aa	bb	bb	aa	bb	aa	aa	aa	bb	aa	bb	aa	bb	bb	aa	ab	bb	bb	bb	aa	bb
Block1197	aaxbb	bb	aa	bb	aa	bb	aa	bb	aa	bb	aa	aa	aa	bb	aa	bb	bb	aa	bb	aa	bb	bb	bb	aa	bb	aa	aa	aa	aa	bb	bb	aa	bb	aa	aa	aa	bb	aa	bb	aa	bb	bb	aa	ab	bb	bb	bb	aa	bb
Block1195	aaxbb	bb	aa	bb	aa	bb	aa	bb	aa	bb	aa	aa	aa	bb	aa	bb	bb	aa	bb	aa	bb	bb	bb	aa	bb	aa	aa	aa	aa	bb	bb	aa	bb	aa	aa	aa	bb	aa	bb	aa	bb	bb	aa	ab	bb	bb	bb	aa	bb
Block1204	aaxbb	bb	aa	bb	aa	bb	aa	bb	aa	bb	aa	aa	aa	bb	aa	bb	bb	aa	bb	aa	bb	bb	bb	aa	bb	aa	aa	aa	aa	bb	bb	aa	bb	aa	aa	aa	bb	aa	bb	aa	bb	bb	aa	ab	bb	bb	bb	aa	bb
Block1207	aaxbb	bb	aa	bb	aa	bb	aa	bb	aa	bb	aa	aa	aa	bb	bb	bb	bb	aa	bb	aa	bb	bb	bb	aa	bb	aa	aa	aa	aa	bb	bb	aa	bb	aa	aa	aa	bb	aa	bb	aa	bb	bb	aa	ab	bb	bb	bb	aa	bb
Block1208	aaxbb	bb	aa	bb	aa	bb	aa	bb	aa	bb	aa	aa	aa	bb	bb	bb	bb	aa	bb	aa	bb	bb	bb	aa	bb	aa	aa	aa	aa	bb	bb	aa	bb	aa	aa	aa	bb	aa	bb	aa	bb	bb	aa	ab	bb	bb	bb	aa	bb
Block1209	aaxbb	bb	aa	bb	aa	bb	aa	bb	aa	bb	aa	aa	aa	bb	bb	bb	bb	aa	bb	aa	bb	bb	bb	aa	bb	aa	aa	aa	aa	bb	bb	aa	bb	aa	aa	aa	bb	aa	bb	aa	bb	bb	aa	ab	bb	bb	bb	aa	bb
Block1210	aaxbb	bb	aa	bb	aa	bb	aa	bb	aa	bb	aa	aa	aa	bb	bb	bb	bb	aa	bb	aa	bb	bb	bb	aa	bb	aa	aa	aa	aa	bb	bb	aa	bb	aa	aa	aa	bb	aa	bb	aa	bb	bb	aa	ab	bb	bb	bb	aa	bb
Block1211	aaxbb	bb	aa	bb	aa	bb	aa	bb	aa	bb	aa	aa	aa	bb	bb	bb	bb	aa	bb	aa	bb	bb	bb	aa	bb	aa	aa	aa	aa	bb	bb	aa	bb	aa	aa	aa	bb	aa	bb	aa	bb	bb	aa	ab	bb	bb	bb	aa	bb
Block1216	aaxbb	bb	aa	bb	aa	bb	aa	bb	aa	bb	aa	aa	aa	bb	bb	bb	bb	aa	bb	aa	bb	bb	bb	aa	bb	aa	aa	aa	aa	bb	bb	aa	bb	aa	aa	aa	bb	aa	bb	aa	bb	bb	aa	ab	bb	bb	bb	aa	bb
Block1213	aaxbb	bb	aa	bb	aa	bb	aa	bb	aa	bb	aa	aa	aa	bb	bb	bb	bb	aa	bb	aa	bb	bb	bb	aa	bb	aa	aa	aa	aa	bb	bb	aa	bb	aa	aa	aa	bb	aa	aa	aa	bb	bb	aa	ab	bb	bb	bb	aa	bb
Block1214	aaxbb	bb	aa	bb	aa	bb	aa	bb	aa	bb	aa	aa	aa	bb	bb	bb	bb	aa	bb	aa	bb	bb	bb	aa	bb	aa	aa	aa	aa	bb	bb	aa	bb	aa	aa	aa	bb	aa	aa	aa	bb	bb	aa	ab	bb	bb	bb	aa	bb
Block1220	aaxbb	bb	aa	bb	aa	bb	aa	bb	aa	bb	aa	aa	aa	bb	bb	bb	bb	aa	bb	aa	bb	bb	bb	aa	bb	aa	aa	aa	aa	bb	bb	aa	bb	aa	aa	aa	bb	aa	aa	aa	bb	bb	aa	ab	bb	bb	bb	aa	bb
Block1227	aaxbb	bb	aa	bb	aa	bb	aa	bb	aa	bb	aa	aa	aa	bb	bb	bb	bb	aa	bb	aa	bb	bb	bb	aa	bb	aa	aa	aa	aa	bb	bb	aa	bb	aa	aa	aa	bb	aa	aa	aa	bb	bb	aa	ab	bb	bb	bb	aa	bb
Block1222	aaxbb	bb	aa	bb	aa	bb	aa	bb	aa	bb	aa	aa	aa	bb	bb	bb	bb	aa	bb	aa	bb	bb	bb	aa	bb	aa	aa	aa	aa	bb	bb	aa	bb	aa	aa	aa	bb	aa	aa	aa	bb	bb	aa	ab	bb	bb	bb	aa	bb
Block1233	aaxbb	bb	aa	bb	aa	bb	aa	bb	aa	bb	aa	aa	aa	bb	bb	bb	bb	aa	bb	aa	bb	bb	bb	aa	bb	aa	aa	aa	aa	bb	bb	aa	bb	aa	aa	aa	bb	aa	aa	aa	bb	bb	aa	ab	bb	bb	bb	aa	bb
Block1235	aaxbb	bb	aa	bb	aa	bb	aa	bb	aa	bb	aa	aa	aa	bb	bb	bb	bb	aa	bb	aa	bb	bb	bb	aa	bb	aa	aa	aa	aa	bb	bb	aa	bb	aa	aa	aa	bb	aa	aa	aa	bb	bb	aa	ab	bb	bb	bb	aa	bb
Block1239	aaxbb	bb	aa	bb	aa	bb	aa	bb	aa	bb	aa	aa	aa	bb	bb	bb	bb	aa	bb	aa	bb	bb	bb	aa	bb	aa	aa	aa	aa	bb	bb	aa	bb	aa	aa	aa	bb	aa	aa	aa	bb	bb	aa	ab	bb	bb	bb	aa	bb
Block1240	aaxbb	bb	aa	bb	aa	bb	aa	bb	aa	bb	aa	aa	aa	bb	bb	bb	bb	aa	bb	aa	bb	bb	bb	aa	bb	aa	aa	aa	aa	bb	bb	aa	bb	aa	aa	aa	bb	aa	aa	aa	bb	bb	aa	ab	bb	bb	bb	aa	bb
Block1242	aaxbb	bb	aa	bb	aa	bb	aa	bb	aa	bb	aa	aa	aa	bb	bb	bb	bb	aa	bb	aa	bb	bb	bb	aa	bb	aa	aa	aa	aa	bb	bb	aa	bb	aa	aa	aa	bb	aa	aa	aa	bb	bb	aa	ab	bb	bb	bb	aa	bb
Block1243	aaxbb	bb	aa	bb	aa	bb	aa	bb	aa	bb	aa	aa	aa	bb	bb	bb	bb	aa	bb	aa	bb	bb	bb	aa	bb	aa	aa	aa	aa	bb	bb	aa	bb	aa	aa	aa	bb	aa	aa	aa	bb	bb	aa	ab	bb	bb	bb	aa	bb
Block1245	aaxbb	bb	aa	bb	aa	bb	aa	bb	aa	bb	aa	aa	aa	bb	bb	bb	bb	aa	bb	aa	bb	bb	bb	aa	bb	aa	aa	aa	aa	bb	bb	aa	bb	aa	aa	aa	bb	aa	aa	aa	bb	bb	aa	ab	bb	bb	bb	aa	bb
Block1248	aaxbb	bb	aa	bb	aa	bb	aa	bb	aa	bb	aa	aa	aa	bb	bb	bb	bb	aa	bb	aa	bb	bb	bb	aa	bb	aa	aa	aa	aa	bb	bb	aa	bb	aa	aa	aa	bb	aa	aa	aa	bb	bb	aa	ab	bb	bb	bb	aa	bb
Block1249	aaxbb	bb	aa	bb	aa	bb	aa	bb	aa	bb	aa	aa	aa	bb	bb	bb	bb	aa	bb	aa	bb	bb	bb	aa	bb	aa	aa	aa	aa	bb	bb	aa	bb	aa	aa	aa	bb	aa	aa	aa	bb	bb	aa	ab	bb	bb	bb	aa	bb
Block1255	aaxbb	bb	aa	bb	aa	bb	aa	bb	aa	bb	aa	aa	aa	bb	bb	aa	bb	aa	bb	aa	bb	bb	bb	aa	bb	aa	aa	aa	aa	bb	bb	aa	bb	aa	aa	aa	bb	aa	aa	aa	bb	bb	aa	ab	bb	bb	bb	aa	bb
Block1260	aaxbb	bb	aa	bb	aa	bb	aa	bb	aa	bb	aa	aa	aa	bb	bb	aa	bb	aa	bb	aa	bb	bb	bb	aa	bb	aa	aa	aa	aa	bb	bb	aa	bb	aa	aa	aa	bb	aa	aa	aa	bb	bb	aa	bb	bb	bb	bb	aa	bb
Block1259	aaxbb	bb	aa	bb	aa	bb	aa	bb	aa	bb	aa	aa	aa	bb	bb	aa	bb	aa	bb	aa	bb	bb	bb	aa	bb	aa	aa	aa	aa	bb	bb	bb	bb	aa	aa	aa	bb	aa	aa	aa	bb	bb	aa	bb	bb	bb	bb	aa	bb
Block1261	aaxbb	bb	aa	bb	aa	bb	aa	bb	aa	bb	aa	aa	aa	bb	bb	aa	bb	aa	bb	aa	bb	bb	bb	aa	bb	aa	aa	aa	aa	bb	bb	bb	bb	aa	aa	aa	bb	aa	aa	aa	bb	bb	aa	bb	bb	bb	bb	aa	bb
Block1266	aaxbb	bb	aa	bb	aa	bb	aa	bb	aa	bb	aa	aa	aa	bb	bb	aa	bb	aa	bb	aa	bb	bb	bb	aa	bb	aa	aa	aa	aa	bb	bb	bb	bb	aa	aa	aa	bb	aa	aa	aa	bb	bb	aa	bb	bb	bb	bb	aa	bb
Block1264	aaxbb	bb	aa	bb	aa	bb	aa	bb	aa	bb	aa	aa	aa	bb	bb	aa	bb	aa	bb	aa	bb	bb	bb	aa	bb	aa	aa	aa	aa	bb	bb	bb	bb	aa	aa	aa	bb	aa	aa	aa	bb	bb	aa	bb	bb	bb	bb	aa	bb
Block1267	aaxbb	bb	aa	bb	aa	bb	aa	bb	aa	bb	aa	aa	aa	bb	bb	aa	bb	aa	bb	aa	bb	bb	bb	aa	bb	aa	aa	aa	aa	bb	bb	bb	bb	aa	aa	aa	bb	aa	aa	aa	bb	bb	aa	bb	bb	bb	bb	aa	bb
Block1270	aaxbb	bb	aa	bb	aa	bb	aa	bb	aa	bb	aa	aa	aa	bb	bb	aa	bb	aa	bb	aa	bb	bb	bb	aa	bb	aa	aa	aa	aa	bb	bb	bb	bb	aa	aa	aa	bb	aa	aa	aa	bb	bb	aa	bb	bb	bb	bb	aa	bb
Block1273	aaxbb	bb	aa	bb	aa	bb	aa	bb	aa	bb	aa	aa	aa	bb	bb	aa	bb	aa	bb	aa	bb	bb	bb	aa	bb	aa	aa	aa	aa	bb	bb	bb	bb	aa	aa	aa	bb	aa	aa	aa	bb	bb	aa	bb	bb	bb	bb	aa	bb
Block1274	aaxbb	bb	aa	bb	aa	bb	aa	bb	aa	bb	aa	aa	aa	bb	bb	aa	bb	aa	bb	aa	bb	bb	bb	aa	bb	aa	aa	aa	aa	bb	bb	bb	bb	aa	aa	aa	bb	aa	aa	aa	bb	bb	aa	bb	bb	bb	bb	aa	bb
Block1275	aaxbb	bb	aa	bb	aa	bb	aa	bb	aa	bb	aa	aa	aa	aa	bb	aa	bb	aa	bb	aa	bb	bb	bb	aa	bb	aa	aa	aa	aa	bb	bb	bb	bb	aa	aa	aa	bb	aa	aa	aa	bb	aa	aa	bb	bb	bb	bb	aa	bb
Block1276	aaxbb	bb	aa	bb	aa	bb	aa	bb	aa	bb	aa	aa	aa	aa	bb	aa	bb	aa	bb	aa	bb	bb	bb	aa	bb	aa	aa	aa	aa	bb	bb	bb	bb	aa	aa	aa	aa	aa	aa	aa	bb	aa	aa	bb	bb	bb	bb	aa	bb
Block1278	aaxbb	bb	aa	bb	aa	bb	aa	bb	aa	bb	aa	aa	aa	aa	bb	aa	bb	aa	bb	aa	bb	bb	bb	aa	bb	aa	aa	aa	aa	bb	bb	bb	bb	aa	aa	aa	aa	aa	aa	aa	bb	aa	aa	bb	bb	bb	bb	aa	bb
Block1279	aaxbb	bb	aa	bb	aa	bb	aa	bb	aa	bb	aa	aa	aa	aa	bb	aa	bb	aa	bb	aa	bb	bb	bb	aa	bb	aa	aa	aa	aa	bb	bb	bb	bb	aa	aa	aa	aa	aa	aa	aa	bb	aa	aa	bb	bb	bb	bb	aa	bb
Block1283	aaxbb	bb	aa	bb	aa	bb	aa	bb	aa	bb	aa	aa	aa	aa	bb	aa	bb	aa	bb	aa	bb	bb	bb	aa	bb	aa	aa	aa	aa	bb	bb	bb	bb	aa	aa	aa	aa	aa	aa	aa	bb	aa	aa	bb	bb	bb	bb	aa	bb
Block1284	aaxbb	bb	aa	bb	aa	bb	aa	bb	aa	bb	aa	aa	aa	aa	bb	aa	bb	aa	bb	aa	bb	bb	bb	aa	bb	aa	aa	aa	aa	bb	bb	bb	bb	aa	aa	aa	aa	aa	aa	aa	bb	aa	aa	bb	bb	bb	bb	aa	bb
Block1286	aaxbb	bb	aa	bb	aa	bb	aa	bb	aa	bb	aa	aa	aa	aa	bb	aa	bb	aa	bb	aa	bb	bb	bb	aa	bb	aa	aa	aa	aa	bb	bb	bb	bb	aa	aa	aa	aa	aa	aa	aa	bb	aa	aa	bb	bb	bb	bb	aa	bb
Block1287	aaxbb	bb	aa	bb	aa	bb	aa	bb	aa	bb	aa	aa	aa	aa	bb	aa	bb	aa	bb	aa	bb	bb	bb	aa	bb	aa	aa	aa	aa	bb	bb	bb	bb	aa	aa	aa	aa	aa	aa	aa	bb	aa	aa	bb	bb	bb	bb	aa	bb
Block1653	aaxbb	bb	aa	bb	aa	bb	aa	bb	aa	bb	aa	aa	aa	aa	bb	aa	aa	aa	bb	aa	bb	bb	bb	aa	bb	aa	aa	aa	aa	bb	bb	bb	bb	aa	aa	aa	aa	aa	aa	aa	bb	aa	aa	bb	bb	bb	bb	aa	bb
Block1661	aaxbb	bb	aa	bb	aa	bb	aa	bb	aa	bb	aa	aa	aa	aa	bb	aa	aa	aa	bb	aa	bb	bb	bb	aa	bb	aa	aa	aa	aa	bb	bb	bb	bb	aa	aa	aa	aa	aa	aa	aa	bb	aa	aa	bb	bb	bb	bb	aa	bb
Block1664	aaxbb	bb	aa	bb	aa	bb	aa	bb	aa	bb	aa	aa	aa	aa	bb	aa	aa	aa	bb	aa	bb	bb	bb	aa	bb	aa	aa	aa	aa	bb	bb	bb	bb	aa	aa	aa	aa	aa	aa	aa	bb	aa	aa	bb	bb	bb	bb	aa	bb
Block1667	aaxbb	bb	aa	bb	aa	bb	aa	bb	aa	bb	aa	aa	aa	aa	bb	aa	aa	aa	bb	aa	bb	bb	bb	aa	bb	aa	aa	aa	aa	bb	bb	bb	bb	aa	aa	aa	aa	aa	aa	aa	bb	aa	aa	bb	bb	bb	bb	aa	bb
Block1668	aaxbb	bb	aa	bb	aa	bb	aa	bb	aa	bb	aa	aa	aa	aa	bb	aa	aa	aa	bb	aa	bb	bb	bb	bb	bb	aa	aa	aa	aa	bb	bb	bb	bb	aa	aa	aa	aa	aa	aa	aa	bb	aa	aa	bb	bb	bb	bb	aa	bb
Block1674	aaxbb	bb	aa	bb	aa	bb	aa	bb	aa	bb	aa	aa	aa	aa	bb	aa	aa	aa	bb	aa	bb	bb	bb	bb	bb	aa	aa	aa	aa	bb	bb	bb	bb	aa	aa	aa	aa	aa	aa	aa	bb	aa	aa	bb	bb	bb	bb	aa	bb
Block1669	aaxbb	bb	aa	bb	aa	bb	aa	bb	aa	bb	aa	aa	bb	aa	bb	aa	aa	aa	bb	aa	bb	bb	aa	bb	bb	aa	aa	aa	aa	bb	bb	bb	bb	aa	aa	aa	aa	aa	aa	aa	bb	aa	aa	bb	bb	bb	bb	aa	bb
Block1679	aaxbb	bb	aa	bb	aa	bb	aa	bb	aa	bb	aa	aa	bb	aa	bb	aa	aa	aa	bb	aa	bb	bb	aa	bb	bb	aa	aa	aa	aa	bb	bb	bb	bb	aa	aa	aa	aa	aa	aa	aa	bb	aa	aa	bb	bb	bb	bb	aa	bb
Block1682	aaxbb	bb	aa	bb	aa	bb	aa	bb	aa	bb	aa	aa	bb	aa	bb	aa	aa	aa	bb	aa	bb	bb	aa	bb	bb	aa	aa	aa	aa	bb	bb	bb	bb	aa	aa	aa	aa	aa	aa	aa	bb	aa	aa	bb	bb	bb	bb	aa	bb
Block1659	aaxbb	bb	aa	bb	aa	bb	aa	bb	aa	bb	aa	aa	bb	aa	bb	aa	aa	aa	bb	aa	bb	bb	aa	bb	bb	aa	aa	aa	aa	bb	bb	bb	bb	aa	aa	aa	aa	aa	aa	aa	bb	aa	aa	bb	bb	bb	bb	aa	bb
Block1677	aaxbb	bb	aa	bb	aa	bb	aa	bb	aa	bb	aa	aa	bb	aa	bb	aa	aa	aa	bb	aa	bb	bb	aa	bb	bb	aa	aa	aa	aa	bb	bb	bb	bb	aa	aa	aa	aa	aa	bb	aa	bb	aa	aa	bb	bb	bb	bb	aa	bb
Block1686	aaxbb	bb	aa	bb	aa	bb	aa	bb	aa	bb	aa	aa	bb	aa	bb	aa	aa	aa	bb	aa	bb	bb	aa	bb	bb	aa	aa	aa	aa	bb	bb	bb	bb	aa	aa	aa	aa	aa	bb	aa	bb	aa	aa	bb	bb	bb	bb	aa	bb
Block1694	aaxbb	bb	aa	bb	aa	bb	aa	bb	aa	bb	aa	aa	bb	aa	bb	aa	aa	aa	bb	aa	bb	bb	aa	bb	bb	aa	aa	aa	aa	bb	bb	bb	bb	aa	aa	aa	aa	aa	bb	aa	bb	aa	aa	aa	bb	bb	bb	aa	bb
Block1666	aaxbb	bb	aa	bb	aa	bb	aa	bb	aa	bb	aa	aa	bb	aa	bb	aa	aa	aa	bb	aa	bb	bb	aa	bb	bb	aa	aa	aa	aa	bb	bb	bb	bb	aa	aa	aa	aa	aa	bb	aa	bb	aa	aa	aa	bb	bb	bb	aa	bb
Block1697	aaxbb	bb	aa	bb	aa	bb	aa	bb	aa	bb	aa	aa	bb	aa	bb	aa	aa	aa	bb	aa	bb	bb	aa	bb	bb	aa	aa	aa	aa	bb	bb	bb	bb	aa	aa	aa	aa	aa	bb	bb	bb	aa	aa	aa	bb	bb	bb	aa	bb
Block1700	aaxbb	bb	aa	bb	aa	bb	aa	bb	aa	bb	aa	aa	bb	aa	bb	aa	aa	aa	bb	aa	bb	bb	aa	bb	bb	aa	aa	aa	aa	bb	bb	bb	bb	aa	aa	aa	aa	aa	bb	bb	bb	aa	aa	aa	bb	bb	bb	aa	bb
Block1693	aaxbb	bb	aa	bb	aa	bb	aa	bb	aa	bb	aa	aa	bb	aa	bb	aa	aa	aa	bb	aa	bb	bb	aa	bb	bb	aa	aa	aa	aa	bb	bb	bb	bb	aa	aa	aa	aa	aa	bb	bb	bb	aa	aa	aa	bb	bb	bb	aa	bb
Block1707	aaxbb	bb	aa	bb	aa	bb	aa	bb	aa	bb	aa	aa	bb	aa	bb	aa	aa	aa	bb	aa	bb	bb	aa	bb	bb	aa	aa	aa	aa	bb	bb	bb	bb	aa	aa	aa	aa	aa	bb	bb	bb	aa	aa	aa	bb	bb	bb	bb	bb
Block1708	aaxbb	bb	aa	bb	aa	bb	aa	bb	bb	bb	aa	aa	bb	aa	bb	aa	aa	aa	bb	aa	bb	bb	aa	bb	bb	aa	aa	aa	aa	bb	bb	bb	bb	aa	aa	aa	aa	aa	bb	bb	bb	aa	aa	aa	bb	bb	aa	bb	bb
Block1748	aaxbb	bb	aa	bb	aa	bb	aa	bb	bb	bb	aa	aa	bb	aa	bb	aa	bb	aa	bb	aa	bb	bb	aa	bb	bb	aa	aa	aa	aa	bb	bb	bb	bb	aa	aa	aa	aa	aa	bb	bb	bb	aa	aa	aa	bb	bb	aa	bb	bb
Block1644	aaxbb	bb	aa	bb	aa	bb	aa	bb	bb	bb	aa	aa	bb	aa	bb	bb	bb	aa	bb	aa	bb	bb	aa	bb	bb	aa	aa	aa	aa	bb	bb	bb	bb	aa	aa	aa	aa	aa	bb	bb	bb	aa	aa	aa	bb	bb	aa	bb	bb
Block1741	aaxbb	bb	aa	bb	aa	bb	aa	bb	bb	bb	aa	aa	bb	aa	bb	bb	bb	aa	bb	aa	bb	bb	aa	bb	bb	aa	aa	aa	aa	bb	bb	bb	bb	aa	aa	aa	aa	aa	bb	bb	bb	aa	aa	aa	bb	bb	aa	bb	bb
Block1692	aaxbb	bb	aa	bb	aa	bb	aa	bb	bb	bb	aa	aa	bb	aa	bb	bb	bb	aa	bb	aa	bb	bb	aa	bb	bb	aa	aa	aa	aa	bb	bb	bb	bb	aa	aa	aa	aa	aa	bb	bb	bb	aa	aa	aa	bb	bb	aa	bb	bb
Block1735	aaxbb	bb	aa	bb	aa	bb	aa	bb	bb	bb	aa	aa	bb	aa	bb	bb	bb	aa	bb	aa	bb	bb	aa	bb	bb	aa	aa	aa	aa	bb	bb	bb	bb	aa	aa	aa	aa	aa	bb	bb	bb	aa	aa	aa	bb	bb	aa	bb	bb
Block1698	aaxbb	bb	aa	bb	aa	bb	aa	bb	bb	bb	aa	aa	bb	aa	bb	bb	bb	aa	bb	aa	aa	bb	aa	bb	bb	aa	aa	aa	aa	bb	bb	bb	bb	aa	aa	aa	aa	aa	bb	bb	bb	aa	aa	aa	bb	bb	aa	bb	bb
Block1701	aaxbb	bb	aa	bb	aa	bb	aa	bb	bb	bb	aa	aa	bb	aa	bb	bb	bb	aa	bb	aa	aa	bb	aa	bb	bb	aa	aa	aa	aa	bb	bb	bb	bb	aa	aa	aa	aa	aa	bb	bb	bb	aa	aa	aa	bb	bb	aa	bb	bb
Block1714	aaxbb	bb	aa	bb	aa	bb	aa	bb	bb	bb	aa	aa	bb	aa	bb	bb	bb	aa	bb	aa	aa	bb	aa	bb	bb	aa	aa	aa	aa	bb	bb	bb	bb	aa	aa	bb	aa	aa	bb	bb	bb	aa	aa	aa	bb	bb	aa	bb	bb
Block1706	aaxbb	bb	aa	bb	aa	bb	aa	bb	bb	bb	aa	aa	bb	aa	bb	bb	bb	aa	bb	aa	aa	bb	aa	bb	bb	aa	aa	aa	aa	bb	bb	bb	bb	aa	aa	bb	aa	aa	bb	bb	bb	aa	aa	aa	bb	bb	aa	bb	bb
Block1615	aaxbb	bb	aa	bb	aa	bb	aa	bb	bb	bb	aa	aa	bb	aa	bb	bb	bb	aa	bb	aa	aa	bb	aa	bb	bb	aa	aa	aa	aa	bb	bb	bb	bb	aa	aa	bb	aa	aa	bb	bb	bb	aa	aa	aa	bb	bb	aa	bb	bb
Block1711	aaxbb	bb	aa	bb	aa	bb	aa	bb	bb	bb	aa	aa	bb	aa	bb	bb	bb	aa	bb	aa	aa	bb	aa	bb	bb	aa	aa	aa	aa	bb	bb	bb	bb	aa	aa	bb	aa	aa	bb	bb	bb	aa	aa	aa	bb	bb	aa	bb	bb
Block1620	aaxbb	bb	aa	bb	aa	bb	aa	bb	bb	bb	aa	aa	bb	aa	bb	bb	bb	aa	bb	aa	aa	bb	aa	bb	bb	aa	aa	aa	aa	bb	bb	bb	bb	aa	aa	bb	aa	aa	bb	bb	bb	aa	aa	aa	bb	bb	aa	bb	bb
Block1739	aaxbb	bb	aa	bb	aa	bb	aa	bb	bb	bb	aa	aa	bb	aa	bb	bb	bb	aa	bb	aa	aa	bb	aa	bb	bb	aa	aa	aa	aa	bb	bb	bb	bb	aa	aa	bb	aa	aa	bb	bb	bb	aa	aa	aa	bb	bb	aa	bb	bb
Block1740	aaxbb	bb	aa	bb	aa	bb	aa	bb	bb	bb	aa	aa	bb	aa	bb	bb	bb	aa	bb	aa	aa	bb	aa	bb	bb	aa	aa	aa	aa	bb	bb	bb	bb	aa	aa	bb	aa	aa	bb	bb	bb	aa	aa	aa	bb	bb	aa	bb	bb
Block1736	aaxbb	bb	aa	bb	aa	bb	aa	bb	bb	bb	aa	aa	bb	aa	bb	bb	bb	aa	bb	aa	aa	aa	aa	bb	bb	aa	aa	aa	aa	bb	bb	bb	bb	aa	aa	bb	aa	aa	bb	bb	bb	aa	aa	aa	bb	bb	aa	bb	bb
Block1724	aaxbb	bb	aa	bb	aa	bb	aa	bb	bb	bb	aa	aa	bb	aa	bb	bb	bb	aa	bb	aa	aa	aa	aa	bb	bb	aa	aa	aa	aa	bb	bb	bb	aa	aa	aa	bb	aa	aa	bb	bb	bb	aa	aa	aa	bb	bb	aa	bb	bb
Block1725	aaxbb	bb	aa	bb	aa	bb	aa	bb	bb	bb	aa	aa	bb	aa	bb	bb	bb	aa	bb	aa	aa	aa	aa	bb	bb	aa	aa	aa	aa	bb	bb	bb	aa	aa	aa	bb	aa	aa	bb	bb	bb	aa	aa	aa	bb	bb	aa	bb	bb
Block1726	aaxbb	bb	aa	bb	aa	bb	aa	bb	bb	bb	aa	aa	bb	aa	bb	bb	bb	aa	bb	aa	aa	aa	aa	bb	bb	aa	aa	aa	aa	bb	bb	bb	aa	aa	aa	bb	aa	aa	bb	bb	bb	aa	aa	aa	bb	bb	aa	bb	bb
Block1727	aaxbb	bb	aa	bb	aa	bb	aa	bb	bb	bb	aa	aa	bb	aa	bb	bb	bb	aa	bb	aa	aa	aa	aa	bb	bb	aa	aa	aa	aa	bb	bb	bb	aa	aa	aa	bb	aa	aa	bb	bb	bb	aa	aa	aa	bb	bb	aa	bb	bb
Block1629	aaxbb	bb	aa	bb	aa	bb	aa	bb	bb	bb	aa	aa	bb	aa	bb	bb	bb	aa	bb	aa	aa	aa	aa	bb	bb	aa	aa	aa	aa	bb	bb	bb	aa	aa	aa	bb	aa	aa	bb	bb	bb	aa	bb	aa	bb	bb	aa	bb	bb
Block1715	aaxbb	bb	aa	bb	aa	bb	aa	bb	bb	bb	aa	aa	bb	aa	bb	bb	bb	aa	bb	aa	aa	aa	aa	bb	bb	aa	aa	aa	aa	bb	bb	bb	aa	aa	aa	aa	aa	aa	bb	bb	bb	aa	bb	aa	bb	bb	aa	bb	bb
Block1716	aaxbb	bb	aa	bb	aa	bb	aa	bb	bb	bb	aa	aa	bb	aa	bb	bb	bb	aa	bb	aa	aa	aa	aa	bb	bb	aa	aa	aa	aa	bb	bb	bb	aa	aa	aa	aa	aa	aa	bb	bb	bb	aa	bb	aa	bb	bb	aa	bb	bb
Block1717	aaxbb	bb	aa	bb	aa	bb	aa	bb	bb	bb	aa	aa	bb	aa	bb	bb	bb	aa	bb	aa	aa	aa	aa	bb	bb	aa	aa	aa	aa	bb	bb	bb	aa	aa	aa	aa	aa	aa	bb	bb	bb	aa	bb	aa	bb	bb	aa	bb	bb
Block1636	aaxbb	bb	aa	bb	aa	bb	aa	bb	bb	bb	aa	aa	bb	aa	bb	bb	bb	aa	bb	aa	aa	aa	aa	bb	bb	aa	aa	aa	aa	bb	bb	bb	aa	aa	aa	aa	aa	aa	bb	bb	bb	aa	bb	aa	bb	bb	aa	bb	bb
Block1616	aaxbb	bb	aa	bb	aa	bb	aa	bb	bb	bb	aa	aa	bb	aa	bb	bb	bb	aa	bb	aa	bb	aa	aa	bb	bb	aa	aa	aa	aa	bb	bb	bb	aa	aa	aa	aa	aa	aa	bb	bb	bb	aa	bb	aa	bb	bb	aa	bb	bb
Block1617	aaxbb	bb	aa	bb	aa	bb	aa	bb	bb	bb	aa	aa	bb	aa	bb	bb	bb	aa	bb	aa	bb	aa	aa	bb	bb	aa	aa	aa	aa	bb	bb	bb	aa	aa	aa	aa	aa	aa	bb	bb	bb	aa	bb	aa	bb	bb	aa	bb	bb
Block1621	aaxbb	bb	aa	bb	bb	bb	aa	bb	bb	bb	aa	aa	bb	aa	bb	bb	bb	aa	bb	aa	bb	aa	aa	bb	bb	aa	aa	aa	aa	bb	bb	bb	aa	aa	aa	aa	aa	aa	bb	bb	bb	aa	bb	aa	bb	bb	aa	bb	bb
Block1594	aaxbb	bb	aa	bb	bb	bb	aa	bb	bb	bb	aa	aa	bb	aa	bb	bb	bb	aa	bb	aa	bb	aa	aa	bb	bb	bb	aa	aa	aa	bb	bb	bb	aa	aa	aa	aa	aa	aa	bb	bb	bb	aa	bb	aa	bb	bb	aa	bb	bb
Block1592	aaxbb	bb	aa	bb	bb	bb	aa	bb	bb	bb	aa	aa	bb	aa	bb	bb	bb	aa	bb	aa	bb	aa	aa	bb	bb	bb	aa	aa	aa	bb	bb	bb	aa	aa	aa	aa	aa	aa	bb	aa	bb	aa	bb	aa	bb	bb	aa	bb	bb
Block1576	aaxbb	bb	aa	bb	bb	bb	aa	bb	bb	bb	aa	aa	bb	aa	bb	bb	bb	aa	bb	aa	bb	aa	aa	bb	bb	bb	aa	aa	aa	bb	bb	bb	aa	aa	aa	aa	aa	aa	bb	aa	bb	aa	bb	bb	bb	bb	aa	bb	bb
Block1628	aaxbb	bb	aa	bb	bb	bb	aa	bb	bb	bb	aa	aa	bb	aa	bb	bb	bb	aa	bb	bb	bb	aa	aa	bb	bb	bb	aa	aa	aa	bb	bb	bb	aa	aa	aa	aa	aa	aa	bb	aa	bb	aa	bb	bb	bb	bb	aa	bb	bb
Block1587	aaxbb	bb	aa	bb	bb	bb	aa	bb	bb	bb	aa	aa	bb	aa	bb	bb	bb	aa	bb	bb	bb	aa	aa	bb	bb	bb	aa	aa	aa	bb	bb	bb	aa	aa	aa	aa	aa	aa	bb	aa	bb	aa	bb	bb	bb	bb	aa	bb	bb
Block1586	aaxbb	bb	aa	bb	bb	bb	aa	bb	bb	bb	aa	aa	bb	aa	bb	bb	bb	aa	bb	bb	bb	aa	aa	bb	bb	bb	aa	aa	aa	bb	bb	bb	aa	aa	aa	aa	aa	aa	bb	aa	bb	aa	bb	bb	bb	bb	aa	bb	bb
Block1585	aaxbb	bb	aa	bb	bb	bb	aa	bb	bb	bb	aa	aa	bb	aa	bb	bb	bb	aa	bb	bb	bb	aa	aa	bb	bb	bb	aa	aa	aa	bb	bb	bb	aa	aa	aa	aa	aa	aa	bb	aa	bb	aa	bb	bb	bb	bb	aa	bb	bb
Block1584	aaxbb	bb	aa	bb	bb	bb	aa	bb	bb	bb	aa	aa	bb	aa	bb	bb	bb	aa	bb	bb	bb	aa	aa	bb	bb	bb	aa	aa	aa	bb	bb	bb	aa	aa	aa	aa	aa	aa	bb	aa	bb	aa	bb	bb	bb	bb	aa	bb	bb
Block1590	aaxbb	bb	aa	bb	bb	bb	aa	bb	bb	bb	aa	aa	bb	aa	bb	bb	bb	aa	bb	bb	bb	aa	aa	bb	bb	bb	aa	aa	aa	bb	bb	bb	aa	aa	aa	aa	aa	aa	bb	aa	bb	aa	bb	bb	bb	bb	aa	bb	bb
Block1574	aaxbb	bb	aa	bb	bb	bb	aa	bb	bb	bb	aa	aa	bb	aa	bb	bb	bb	aa	bb	bb	bb	aa	aa	bb	bb	bb	aa	aa	aa	bb	bb	bb	aa	aa	aa	aa	aa	aa	bb	aa	bb	aa	bb	bb	bb	bb	aa	bb	bb
Block1573	aaxbb	bb	aa	bb	bb	bb	aa	bb	bb	bb	aa	aa	bb	aa	bb	bb	bb	aa	bb	bb	bb	aa	aa	bb	bb	bb	aa	aa	aa	bb	bb	bb	aa	aa	aa	aa	aa	aa	bb	aa	bb	aa	bb	bb	bb	bb	aa	bb	bb
Block1572	aaxbb	bb	aa	bb	bb	bb	aa	bb	bb	bb	aa	aa	bb	aa	bb	bb	bb	aa	bb	bb	bb	aa	aa	bb	bb	bb	aa	aa	aa	bb	bb	bb	aa	aa	aa	aa	aa	aa	bb	aa	bb	aa	bb	bb	bb	bb	aa	bb	bb
Block1570	aaxbb	bb	aa	aa	bb	bb	aa	bb	bb	bb	aa	aa	bb	aa	bb	bb	bb	aa	bb	bb	bb	aa	aa	bb	bb	bb	aa	aa	aa	bb	bb	bb	aa	aa	aa	aa	aa	aa	bb	aa	bb	aa	bb	bb	bb	bb	aa	bb	bb
Block1571	aaxbb	bb	aa	aa	bb	bb	aa	bb	bb	bb	aa	aa	bb	aa	bb	bb	bb	aa	bb	bb	bb	aa	aa	bb	bb	bb	aa	aa	aa	bb	bb	bb	aa	aa	aa	aa	aa	aa	bb	aa	bb	aa	bb	bb	bb	bb	aa	bb	bb
Block1568	aaxbb	bb	aa	aa	bb	bb	aa	bb	bb	bb	aa	aa	bb	aa	bb	bb	bb	aa	bb	bb	bb	aa	aa	bb	bb	bb	aa	aa	aa	bb	bb	bb	aa	aa	aa	aa	aa	aa	bb	aa	bb	aa	bb	bb	bb	bb	aa	bb	bb
Block1566	aaxbb	bb	aa	aa	bb	bb	aa	bb	bb	bb	aa	aa	bb	aa	bb	bb	bb	aa	bb	bb	bb	aa	aa	bb	bb	bb	aa	aa	aa	bb	bb	bb	aa	aa	aa	aa	aa	aa	bb	aa	bb	aa	bb	bb	bb	bb	aa	bb	bb
Block1565	aaxbb	bb	aa	aa	bb	bb	aa	bb	bb	bb	aa	aa	bb	aa	bb	bb	bb	aa	bb	bb	bb	aa	aa	bb	bb	bb	aa	aa	aa	bb	bb	bb	aa	aa	aa	aa	aa	aa	bb	aa	bb	aa	bb	bb	bb	bb	aa	bb	bb
Block1564	aaxbb	bb	aa	aa	bb	bb	aa	bb	bb	bb	aa	aa	bb	aa	bb	bb	bb	aa	bb	bb	bb	aa	aa	bb	bb	bb	aa	aa	aa	bb	bb	bb	aa	aa	aa	aa	aa	aa	bb	aa	bb	aa	bb	bb	bb	bb	aa	bb	bb
Block1561	aaxbb	bb	aa	aa	bb	bb	aa	bb	bb	bb	aa	aa	bb	aa	bb	bb	bb	aa	bb	bb	bb	aa	aa	bb	bb	bb	aa	aa	aa	bb	bb	bb	aa	aa	aa	aa	aa	aa	bb	aa	bb	aa	bb	bb	bb	bb	aa	bb	bb
Block1562	aaxbb	bb	aa	aa	bb	bb	aa	bb	bb	bb	aa	aa	bb	aa	bb	bb	bb	aa	bb	bb	bb	aa	aa	bb	bb	bb	aa	aa	aa	bb	bb	bb	aa	aa	aa	aa	aa	aa	bb	aa	bb	aa	bb	bb	bb	bb	aa	bb	bb
Block1557	aaxbb	bb	aa	aa	bb	bb	aa	bb	bb	bb	aa	aa	bb	aa	bb	bb	bb	aa	bb	bb	bb	aa	aa	bb	bb	bb	aa	aa	aa	bb	bb	bb	aa	aa	aa	aa	aa	aa	bb	aa	bb	aa	bb	bb	bb	bb	aa	bb	bb
Block1558	aaxbb	bb	aa	aa	bb	bb	aa	bb	bb	bb	aa	aa	bb	aa	bb	bb	bb	aa	bb	bb	bb	aa	aa	bb	bb	bb	aa	aa	aa	bb	bb	bb	aa	aa	aa	aa	aa	aa	bb	aa	bb	aa	bb	bb	bb	bb	aa	bb	bb
Block1553	aaxbb	bb	aa	aa	bb	bb	aa	bb	bb	bb	aa	aa	bb	aa	bb	bb	bb	aa	bb	bb	bb	aa	aa	bb	bb	bb	aa	aa	aa	bb	bb	bb	aa	aa	aa	aa	aa	aa	bb	aa	bb	aa	bb	bb	bb	bb	aa	bb	bb
Block1554	aaxbb	bb	aa	aa	bb	bb	aa	bb	bb	bb	aa	aa	bb	aa	bb	bb	bb	aa	bb	bb	bb	aa	aa	bb	bb	bb	aa	aa	aa	bb	bb	bb	aa	aa	aa	aa	aa	aa	bb	aa	bb	aa	bb	bb	bb	bb	aa	bb	bb
Block1556	aaxbb	bb	aa	aa	bb	bb	aa	bb	aa	bb	aa	aa	bb	aa	bb	bb	bb	aa	bb	bb	bb	aa	aa	bb	bb	bb	aa	aa	aa	bb	bb	bb	aa	aa	aa	aa	aa	aa	bb	aa	bb	aa	bb	bb	bb	bb	aa	bb	bb
Block1555	aaxbb	bb	aa	aa	bb	bb	aa	bb	aa	bb	aa	aa	bb	aa	bb	bb	bb	aa	bb	bb	bb	aa	aa	bb	bb	bb	aa	aa	aa	bb	bb	bb	aa	aa	aa	aa	aa	aa	bb	aa	bb	aa	bb	bb	bb	bb	aa	bb	bb
Block1523	aaxbb	bb	aa	aa	bb	aa	aa	bb	aa	bb	aa	aa	bb	aa	bb	bb	bb	aa	bb	bb	bb	aa	aa	bb	bb	bb	aa	aa	aa	bb	bb	bb	aa	aa	aa	aa	aa	aa	bb	aa	bb	aa	bb	bb	bb	bb	aa	bb	bb
Block1522	aaxbb	bb	aa	aa	bb	aa	aa	bb	aa	bb	aa	aa	bb	aa	bb	bb	bb	aa	bb	bb	bb	aa	aa	bb	bb	bb	aa	aa	aa	bb	bb	bb	aa	aa	aa	aa	aa	aa	bb	aa	bb	aa	bb	bb	bb	bb	aa	bb	bb
Block1516	aaxbb	bb	aa	aa	bb	aa	aa	bb	aa	bb	aa	aa	bb	aa	bb	aa	bb	aa	bb	bb	bb	aa	aa	bb	bb	bb	aa	aa	aa	bb	bb	bb	aa	aa	aa	aa	aa	aa	bb	aa	bb	aa	bb	bb	bb	bb	aa	bb	bb
Block1520	aaxbb	bb	aa	aa	bb	aa	aa	bb	aa	bb	aa	aa	bb	aa	bb	aa	bb	aa	bb	bb	bb	aa	aa	bb	bb	bb	aa	aa	aa	bb	bb	bb	aa	aa	aa	aa	aa	aa	bb	aa	bb	aa	bb	bb	bb	bb	aa	bb	bb
Block1524	aaxbb	bb	aa	aa	bb	aa	aa	bb	aa	bb	aa	aa	bb	aa	bb	aa	bb	aa	bb	bb	aa	aa	aa	bb	bb	bb	aa	aa	aa	bb	bb	bb	aa	aa	aa	aa	aa	aa	bb	aa	bb	aa	bb	bb	bb	bb	aa	bb	bb
Block1526	aaxbb	bb	aa	aa	bb	aa	aa	bb	aa	bb	aa	aa	bb	aa	bb	aa	bb	aa	bb	bb	aa	aa	aa	bb	bb	bb	aa	aa	aa	bb	bb	bb	aa	aa	aa	aa	aa	aa	bb	aa	bb	aa	bb	bb	bb	bb	aa	bb	bb
Block1546	aaxbb	bb	aa	aa	bb	aa	aa	bb	aa	bb	aa	aa	bb	aa	bb	aa	bb	aa	bb	bb	aa	aa	aa	bb	bb	bb	aa	aa	aa	bb	bb	bb	aa	aa	aa	aa	aa	aa	bb	aa	bb	aa	bb	bb	bb	bb	aa	bb	bb
Block1518	aaxbb	bb	aa	aa	bb	aa	aa	bb	aa	bb	aa	aa	bb	aa	bb	aa	bb	aa	bb	bb	aa	aa	aa	bb	bb	bb	aa	aa	aa	bb	bb	bb	aa	aa	aa	aa	aa	aa	bb	aa	bb	aa	bb	bb	bb	bb	aa	bb	bb
Block1514	aaxbb	bb	aa	aa	bb	aa	aa	bb	aa	bb	aa	aa	bb	aa	bb	aa	bb	aa	bb	bb	aa	aa	aa	bb	bb	bb	aa	aa	aa	bb	bb	bb	aa	aa	aa	aa	aa	aa	bb	aa	bb	aa	bb	bb	bb	bb	aa	bb	bb
Block1551	aaxbb	bb	aa	aa	bb	aa	aa	bb	aa	bb	aa	aa	bb	aa	bb	aa	bb	aa	bb	bb	aa	aa	aa	bb	bb	bb	aa	aa	aa	bb	bb	bb	aa	aa	aa	aa	aa	aa	bb	aa	bb	aa	bb	bb	bb	bb	aa	bb	bb
Block1528	aaxbb	bb	aa	aa	bb	aa	aa	bb	aa	bb	aa	aa	bb	aa	bb	aa	bb	aa	bb	bb	aa	aa	aa	bb	bb	bb	aa	aa	aa	bb	bb	bb	aa	aa	aa	aa	aa	aa	bb	aa	bb	aa	bb	bb	bb	bb	aa	bb	bb
Block1543	aaxbb	bb	aa	aa	bb	aa	aa	bb	aa	bb	aa	aa	bb	aa	bb	aa	bb	aa	bb	bb	aa	aa	aa	bb	bb	bb	aa	aa	aa	bb	bb	bb	aa	aa	aa	aa	aa	aa	bb	aa	bb	aa	bb	bb	bb	bb	aa	bb	bb
Block1542	aaxbb	bb	aa	aa	bb	aa	aa	bb	aa	bb	aa	aa	bb	aa	bb	aa	bb	aa	bb	bb	aa	aa	aa	bb	bb	bb	aa	aa	aa	bb	bb	bb	aa	aa	aa	aa	aa	aa	bb	aa	bb	aa	bb	bb	bb	bb	aa	bb	bb
Block1517	aaxbb	bb	aa	aa	bb	aa	aa	bb	aa	bb	aa	aa	bb	aa	bb	aa	bb	aa	bb	bb	aa	aa	aa	bb	bb	bb	aa	aa	aa	bb	bb	bb	aa	aa	aa	aa	aa	aa	bb	aa	bb	aa	bb	bb	bb	bb	aa	bb	bb
Block1525	aaxbb	bb	aa	aa	bb	aa	aa	bb	aa	bb	aa	aa	bb	aa	bb	aa	bb	aa	bb	bb	aa	aa	aa	bb	bb	bb	aa	aa	aa	bb	bb	bb	aa	aa	aa	aa	aa	aa	bb	aa	bb	aa	bb	bb	bb	bb	aa	bb	bb
Block1530	aaxbb	bb	aa	aa	bb	aa	aa	bb	aa	bb	aa	aa	bb	aa	bb	aa	bb	aa	bb	bb	aa	aa	aa	bb	bb	bb	aa	aa	aa	bb	bb	bb	aa	aa	aa	aa	aa	aa	bb	aa	bb	aa	bb	bb	bb	bb	aa	bb	bb
Block1544	aaxbb	bb	aa	aa	bb	aa	aa	bb	aa	bb	aa	aa	bb	aa	bb	aa	bb	aa	bb	bb	aa	aa	aa	bb	bb	bb	aa	aa	aa	bb	bb	bb	aa	aa	aa	aa	aa	aa	bb	aa	bb	aa	bb	bb	bb	bb	aa	bb	bb
Block1548	aaxbb	bb	aa	aa	bb	aa	aa	bb	aa	bb	aa	aa	bb	aa	bb	aa	bb	aa	bb	bb	aa	aa	aa	bb	bb	bb	aa	aa	aa	bb	bb	bb	aa	aa	aa	aa	aa	aa	bb	aa	bb	aa	bb	bb	bb	bb	aa	bb	bb
Block1529	aaxbb	bb	aa	aa	bb	aa	aa	bb	aa	bb	aa	aa	bb	aa	bb	aa	bb	aa	bb	bb	aa	aa	aa	bb	bb	bb	aa	aa	aa	bb	bb	bb	aa	aa	aa	aa	aa	aa	bb	aa	bb	aa	bb	bb	bb	bb	aa	bb	bb
Block1547	aaxbb	bb	aa	aa	bb	aa	aa	bb	aa	bb	aa	aa	bb	aa	bb	aa	bb	aa	bb	bb	aa	aa	aa	bb	bb	bb	aa	aa	aa	bb	bb	bb	aa	aa	aa	aa	aa	aa	bb	aa	bb	aa	bb	bb	bb	bb	aa	bb	bb
Block1532	aaxbb	bb	aa	aa	bb	aa	aa	bb	aa	bb	aa	aa	bb	aa	bb	aa	bb	aa	bb	bb	aa	aa	aa	bb	bb	bb	aa	aa	aa	bb	bb	bb	aa	aa	aa	aa	aa	aa	bb	aa	bb	aa	bb	bb	bb	bb	aa	bb	bb
Block1468	aaxbb	bb	aa	aa	bb	aa	aa	bb	aa	bb	aa	aa	bb	aa	bb	aa	bb	aa	bb	bb	aa	aa	aa	bb	bb	bb	aa	aa	aa	bb	bb	bb	aa	aa	aa	aa	aa	aa	bb	aa	bb	aa	bb	bb	bb	bb	aa	bb	bb
Block1535	aaxbb	bb	aa	aa	bb	aa	aa	bb	aa	bb	aa	aa	bb	aa	bb	aa	bb	aa	bb	bb	aa	aa	aa	bb	bb	bb	aa	aa	aa	bb	bb	bb	aa	aa	aa	aa	aa	aa	bb	aa	bb	aa	bb	bb	bb	bb	aa	bb	bb
Block1536	aaxbb	bb	aa	aa	bb	aa	aa	bb	aa	bb	aa	aa	bb	aa	bb	aa	bb	aa	bb	bb	aa	aa	aa	bb	bb	bb	aa	aa	aa	bb	bb	bb	aa	aa	aa	aa	aa	aa	bb	aa	bb	aa	bb	bb	bb	bb	aa	bb	bb
Block1469	aaxbb	bb	aa	aa	bb	aa	aa	bb	aa	bb	aa	aa	bb	aa	bb	aa	bb	aa	bb	bb	aa	aa	aa	bb	bb	bb	aa	aa	aa	bb	bb	bb	aa	aa	aa	aa	aa	aa	bb	aa	bb	aa	bb	bb	bb	bb	aa	bb	bb
Block1539	aaxbb	bb	aa	aa	bb	aa	aa	bb	aa	bb	aa	aa	bb	aa	bb	aa	bb	aa	bb	bb	aa	aa	aa	bb	bb	bb	aa	aa	aa	bb	bb	bb	aa	aa	aa	aa	aa	aa	bb	aa	bb	aa	bb	bb	bb	bb	aa	bb	bb
Block1467	aaxbb	bb	aa	aa	bb	aa	aa	bb	aa	bb	aa	aa	bb	aa	bb	aa	bb	aa	bb	bb	aa	aa	aa	bb	bb	bb	aa	aa	aa	bb	bb	bb	aa	aa	aa	aa	aa	aa	bb	aa	bb	aa	bb	bb	bb	bb	aa	bb	bb
Block1471	aaxbb	bb	aa	aa	bb	aa	aa	bb	aa	bb	aa	aa	bb	aa	bb	aa	bb	aa	bb	bb	aa	aa	aa	bb	bb	bb	aa	aa	aa	bb	bb	bb	aa	aa	aa	aa	aa	aa	bb	aa	bb	aa	bb	bb	bb	bb	aa	bb	bb
Block1537	aaxbb	bb	aa	aa	bb	aa	aa	bb	aa	bb	aa	aa	bb	aa	bb	aa	bb	aa	bb	bb	aa	aa	aa	bb	bb	bb	aa	aa	aa	bb	bb	bb	aa	aa	aa	aa	aa	aa	bb	aa	bb	aa	bb	bb	bb	bb	aa	bb	bb
Block1509	aaxbb	bb	aa	aa	bb	aa	aa	bb	aa	bb	aa	aa	bb	aa	bb	aa	bb	aa	bb	bb	aa	aa	aa	bb	bb	bb	aa	aa	aa	bb	bb	bb	aa	aa	aa	aa	aa	aa	bb	aa	bb	aa	bb	bb	bb	bb	aa	bb	bb
Block1538	aaxbb	bb	aa	aa	bb	aa	aa	bb	aa	bb	aa	aa	bb	aa	bb	aa	bb	aa	bb	bb	aa	aa	aa	bb	bb	bb	aa	aa	aa	bb	bb	bb	aa	aa	aa	aa	aa	aa	bb	aa	bb	aa	bb	bb	bb	bb	aa	bb	bb
Block1540	aaxbb	bb	aa	aa	bb	aa	aa	bb	aa	bb	aa	aa	bb	aa	bb	aa	bb	aa	bb	bb	aa	aa	aa	bb	bb	bb	aa	aa	aa	bb	bb	bb	aa	aa	aa	aa	aa	aa	bb	aa	bb	aa	bb	bb	bb	bb	aa	bb	bb
Block1472	aaxbb	bb	aa	aa	bb	aa	aa	bb	aa	bb	aa	aa	bb	aa	bb	aa	bb	aa	bb	bb	aa	aa	aa	bb	bb	bb	aa	aa	aa	bb	bb	bb	aa	aa	aa	aa	aa	aa	bb	aa	bb	aa	bb	bb	bb	bb	aa	bb	bb
Block1480	aaxbb	bb	aa	aa	bb	aa	aa	bb	aa	bb	aa	aa	bb	aa	bb	aa	bb	aa	bb	bb	aa	aa	aa	bb	bb	bb	aa	aa	aa	bb	bb	bb	aa	aa	aa	aa	aa	aa	bb	aa	bb	aa	bb	bb	bb	bb	aa	bb	bb
Block1482	aaxbb	bb	aa	aa	bb	aa	aa	bb	aa	bb	aa	aa	bb	aa	bb	aa	bb	aa	bb	bb	aa	aa	aa	bb	bb	bb	aa	aa	aa	bb	bb	bb	aa	aa	aa	aa	aa	aa	bb	aa	bb	aa	bb	bb	bb	bb	aa	bb	bb
Block1487	aaxbb	bb	aa	aa	bb	aa	aa	bb	aa	bb	aa	aa	bb	aa	bb	aa	bb	aa	bb	bb	aa	aa	aa	bb	bb	bb	aa	aa	aa	bb	bb	bb	aa	aa	aa	aa	aa	aa	bb	aa	bb	aa	bb	bb	bb	bb	aa	bb	bb
Block1493	aaxbb	bb	aa	aa	bb	aa	aa	bb	aa	bb	aa	aa	bb	aa	bb	aa	bb	aa	bb	bb	aa	aa	aa	bb	bb	bb	aa	aa	aa	bb	bb	bb	aa	aa	aa	aa	aa	aa	bb	aa	bb	aa	bb	bb	bb	bb	aa	bb	bb
Block1485	aaxbb	bb	aa	aa	bb	aa	aa	bb	aa	bb	aa	aa	bb	aa	bb	aa	bb	aa	bb	bb	aa	aa	aa	bb	bb	bb	aa	aa	aa	bb	bb	bb	aa	aa	aa	aa	aa	aa	bb	aa	bb	aa	bb	bb	bb	bb	aa	bb	bb
Block1484	aaxbb	bb	aa	aa	bb	aa	aa	bb	aa	bb	aa	aa	bb	aa	bb	aa	bb	aa	bb	bb	aa	aa	aa	bb	bb	bb	aa	aa	aa	bb	bb	bb	aa	aa	aa	aa	aa	aa	bb	aa	bb	aa	bb	bb	bb	bb	aa	bb	bb
Block1491	aaxbb	bb	aa	aa	bb	aa	aa	bb	aa	bb	aa	aa	bb	aa	bb	aa	bb	aa	bb	bb	aa	aa	aa	bb	bb	bb	aa	aa	aa	bb	bb	bb	aa	aa	aa	aa	aa	aa	bb	aa	bb	aa	bb	bb	bb	bb	aa	bb	bb
Block1492	aaxbb	bb	aa	aa	bb	aa	aa	bb	aa	bb	aa	aa	bb	aa	bb	aa	bb	aa	bb	bb	aa	aa	aa	bb	bb	bb	aa	aa	aa	bb	bb	bb	aa	aa	aa	aa	aa	aa	bb	aa	bb	aa	bb	bb	bb	bb	aa	bb	bb
Block1481	aaxbb	bb	aa	aa	bb	aa	aa	bb	aa	bb	aa	aa	bb	aa	bb	aa	bb	aa	bb	bb	aa	aa	aa	bb	bb	bb	aa	aa	aa	bb	bb	bb	aa	aa	aa	aa	aa	aa	bb	aa	bb	aa	bb	bb	bb	bb	aa	bb	bb
Block1494	aaxbb	bb	aa	aa	bb	aa	aa	bb	aa	bb	aa	aa	bb	aa	bb	aa	bb	aa	bb	bb	aa	aa	aa	bb	bb	bb	aa	aa	aa	bb	bb	bb	aa	aa	aa	aa	aa	aa	bb	aa	bb	aa	bb	bb	bb	bb	aa	bb	bb
Block1476	aaxbb	bb	aa	aa	bb	aa	aa	bb	aa	bb	aa	aa	bb	aa	bb	aa	bb	aa	bb	bb	aa	aa	aa	bb	bb	bb	aa	aa	aa	bb	bb	bb	aa	aa	aa	aa	aa	aa	bb	aa	bb	aa	bb	bb	bb	bb	aa	aa	bb
Block1475	aaxbb	bb	aa	aa	bb	aa	aa	bb	aa	bb	aa	aa	bb	aa	bb	aa	bb	aa	bb	bb	aa	aa	aa	bb	bb	bb	aa	aa	aa	bb	bb	bb	aa	aa	aa	aa	aa	aa	bb	aa	bb	aa	bb	bb	bb	bb	aa	aa	bb
Block1414	aaxbb	bb	aa	aa	bb	aa	aa	bb	aa	bb	aa	aa	bb	aa	bb	aa	bb	aa	bb	bb	aa	aa	aa	bb	bb	bb	aa	aa	aa	bb	bb	bb	aa	aa	aa	aa	aa	aa	bb	aa	bb	aa	bb	bb	bb	bb	aa	aa	bb
Block1416	aaxbb	bb	aa	aa	bb	aa	aa	bb	aa	bb	aa	aa	bb	aa	bb	aa	bb	aa	bb	bb	aa	aa	aa	bb	bb	bb	aa	aa	aa	bb	bb	bb	aa	aa	aa	aa	aa	aa	bb	aa	bb	aa	bb	bb	bb	bb	aa	aa	bb
Block1411	aaxbb	bb	aa	aa	bb	aa	aa	bb	aa	bb	aa	aa	bb	aa	bb	aa	bb	aa	bb	bb	aa	aa	aa	bb	bb	bb	aa	aa	aa	bb	bb	bb	aa	aa	aa	aa	aa	aa	bb	aa	bb	aa	bb	bb	bb	bb	aa	aa	bb
Block1412	aaxbb	bb	aa	aa	bb	aa	aa	bb	aa	bb	aa	aa	bb	aa	bb	aa	bb	aa	bb	bb	aa	aa	aa	bb	bb	bb	aa	aa	aa	bb	bb	bb	aa	aa	aa	aa	aa	aa	bb	aa	bb	aa	bb	bb	bb	bb	aa	aa	bb
Block1410	aaxbb	bb	aa	aa	bb	aa	aa	bb	aa	bb	aa	aa	bb	aa	bb	aa	bb	aa	bb	bb	aa	aa	aa	bb	bb	bb	aa	aa	aa	bb	bb	bb	aa	aa	aa	aa	aa	aa	bb	aa	bb	aa	bb	bb	bb	bb	aa	aa	bb
Block1409	aaxbb	bb	aa	aa	bb	aa	aa	bb	aa	bb	aa	aa	bb	aa	bb	aa	bb	aa	bb	bb	aa	aa	aa	bb	bb	bb	aa	aa	aa	bb	bb	bb	aa	aa	aa	aa	aa	aa	bb	aa	bb	aa	bb	bb	bb	bb	aa	aa	bb
Block1407	aaxbb	bb	aa	aa	bb	aa	aa	bb	aa	bb	aa	aa	bb	aa	bb	aa	bb	aa	bb	bb	aa	aa	aa	bb	bb	bb	aa	aa	aa	bb	bb	bb	aa	aa	aa	aa	aa	aa	bb	aa	bb	aa	bb	bb	bb	bb	aa	aa	bb
Block1463	aaxbb	bb	aa	aa	bb	aa	aa	bb	aa	bb	aa	aa	bb	aa	bb	aa	bb	aa	bb	bb	aa	aa	aa	bb	bb	bb	aa	aa	aa	bb	bb	bb	aa	aa	aa	aa	aa	aa	bb	aa	bb	aa	bb	bb	bb	bb	aa	aa	bb
Block1462	aaxbb	bb	aa	aa	bb	aa	aa	bb	aa	bb	aa	aa	bb	aa	bb	aa	bb	aa	bb	bb	aa	aa	aa	bb	bb	bb	aa	aa	aa	bb	bb	bb	aa	aa	aa	aa	aa	aa	bb	aa	bb	aa	bb	bb	bb	bb	aa	aa	bb
Block1461	aaxbb	bb	aa	aa	bb	aa	aa	bb	aa	bb	aa	aa	bb	aa	bb	aa	bb	aa	bb	bb	aa	aa	aa	bb	bb	bb	aa	aa	aa	bb	bb	bb	aa	aa	aa	aa	aa	aa	bb	aa	bb	aa	bb	bb	bb	bb	aa	aa	bb
Block1449	aaxbb	bb	aa	aa	bb	aa	aa	bb	aa	bb	aa	aa	bb	aa	bb	aa	bb	aa	bb	bb	aa	aa	aa	bb	bb	bb	aa	aa	aa	bb	bb	bb	aa	aa	aa	aa	aa	aa	bb	aa	bb	aa	bb	bb	bb	bb	aa	aa	bb
Block1450	aaxbb	bb	aa	aa	bb	aa	aa	bb	aa	bb	aa	aa	bb	aa	bb	aa	bb	aa	bb	bb	aa	aa	aa	bb	bb	bb	aa	aa	aa	bb	bb	bb	aa	aa	aa	aa	aa	aa	bb	aa	bb	aa	bb	bb	bb	bb	aa	aa	bb
Block1459	aaxbb	bb	aa	aa	bb	aa	aa	bb	aa	bb	aa	aa	bb	aa	bb	aa	bb	aa	bb	bb	aa	aa	aa	bb	bb	bb	aa	aa	aa	bb	bb	bb	aa	aa	aa	aa	aa	aa	bb	aa	bb	aa	bb	bb	bb	bb	aa	aa	bb
Block1454	aaxbb	bb	aa	aa	bb	aa	aa	bb	aa	bb	aa	aa	bb	aa	bb	aa	bb	aa	bb	bb	aa	aa	aa	bb	bb	bb	aa	aa	aa	bb	bb	bb	aa	aa	aa	aa	aa	aa	bb	aa	bb	aa	bb	bb	bb	bb	aa	aa	bb
Block1451	aaxbb	bb	aa	aa	bb	aa	aa	bb	aa	bb	aa	aa	bb	aa	bb	aa	bb	aa	bb	bb	aa	aa	aa	bb	bb	bb	aa	aa	aa	bb	bb	bb	aa	aa	aa	aa	bb	aa	bb	aa	bb	aa	bb	bb	bb	bb	aa	aa	bb
Block1423	aaxbb	bb	aa	aa	bb	aa	aa	bb	aa	bb	aa	aa	bb	aa	aa	aa	bb	aa	bb	bb	aa	aa	aa	bb	bb	bb	aa	aa	aa	bb	bb	bb	aa	aa	aa	aa	bb	aa	bb	aa	bb	aa	bb	bb	bb	bb	aa	aa	bb
Block1434	aaxbb	bb	aa	aa	bb	aa	aa	bb	aa	bb	aa	aa	bb	aa	aa	aa	bb	aa	bb	bb	aa	aa	aa	bb	bb	bb	aa	aa	aa	bb	bb	bb	aa	aa	aa	aa	bb	aa	bb	aa	bb	aa	bb	bb	bb	bb	aa	aa	bb
Block1460	aaxbb	bb	aa	aa	aa	aa	aa	bb	bb	bb	aa	aa	bb	aa	aa	aa	bb	aa	bb	bb	aa	aa	aa	bb	bb	bb	bb	aa	aa	bb	bb	bb	bb	aa	aa	aa	bb	aa	bb	aa	bb	aa	bb	bb	bb	bb	bb	aa	aa
Block1399	aaxbb	bb	aa	aa	aa	aa	aa	bb	bb	bb	aa	aa	bb	aa	aa	aa	bb	aa	bb	bb	aa	aa	aa	bb	bb	bb	bb	aa	aa	bb	bb	bb	bb	aa	aa	aa	bb	aa	bb	aa	bb	aa	bb	bb	bb	bb	bb	aa	aa
Block1375	aaxbb	bb	aa	aa	aa	aa	aa	bb	bb	aa	aa	aa	bb	aa	aa	aa	bb	aa	bb	bb	aa	aa	aa	bb	bb	bb	bb	aa	aa	bb	bb	bb	bb	aa	aa	aa	bb	aa	bb	aa	bb	aa	bb	bb	bb	bb	bb	aa	aa
Block1765	aaxbb	bb	aa	aa	aa	aa	aa	bb	bb	aa	aa	aa	bb	aa	aa	aa	bb	aa	bb	bb	aa	aa	aa	bb	bb	bb	bb	aa	aa	bb	bb	bb	bb	aa	aa	aa	bb	aa	bb	aa	bb	aa	bb	bb	bb	bb	bb	aa	aa
Block1757	aaxbb	bb	aa	aa	aa	aa	aa	bb	bb	aa	aa	aa	bb	aa	aa	aa	bb	bb	bb	bb	aa	aa	aa	bb	bb	bb	bb	aa	aa	bb	bb	bb	bb	aa	aa	aa	bb	aa	bb	aa	bb	aa	bb	bb	bb	bb	bb	aa	aa
Block1758	aaxbb	bb	aa	aa	aa	aa	aa	bb	bb	aa	aa	aa	bb	aa	aa	aa	bb	bb	bb	bb	aa	aa	aa	bb	bb	bb	bb	aa	aa	bb	bb	bb	bb	aa	aa	aa	bb	aa	bb	aa	bb	aa	bb	bb	bb	bb	bb	aa	aa
Block1813	aaxbb	bb	aa	aa	aa	aa	aa	bb	bb	aa	aa	aa	bb	aa	aa	aa	bb	bb	bb	bb	aa	aa	aa	bb	bb	aa	bb	aa	aa	bb	bb	bb	bb	aa	aa	aa	bb	aa	bb	aa	bb	aa	bb	bb	bb	bb	bb	aa	aa
Block1770	aaxbb	bb	aa	aa	aa	aa	aa	bb	bb	aa	aa	aa	bb	aa	aa	aa	bb	bb	bb	bb	aa	aa	aa	bb	bb	aa	bb	aa	aa	bb	bb	bb	bb	aa	aa	aa	bb	aa	bb	aa	bb	aa	bb	bb	bb	bb	bb	aa	aa
Block1766	aaxbb	bb	aa	aa	aa	aa	aa	bb	bb	aa	aa	aa	bb	aa	aa	aa	bb	bb	bb	bb	aa	aa	aa	bb	bb	aa	bb	aa	aa	bb	bb	bb	bb	aa	aa	aa	bb	aa	bb	aa	bb	aa	bb	bb	bb	bb	bb	aa	aa
Block1971	aaxbb	bb	aa	aa	aa	aa	aa	bb	bb	aa	aa	aa	bb	aa	aa	aa	bb	bb	bb	bb	aa	aa	aa	bb	bb	aa	bb	aa	aa	bb	bb	bb	bb	aa	aa	aa	bb	aa	bb	aa	bb	aa	bb	bb	bb	bb	bb	aa	aa
Block1975	aaxbb	bb	aa	aa	aa	aa	aa	bb	bb	aa	aa	aa	bb	aa	aa	aa	bb	bb	bb	bb	aa	aa	aa	bb	bb	aa	bb	aa	aa	bb	bb	bb	bb	aa	aa	aa	bb	aa	bb	aa	bb	aa	bb	bb	bb	bb	bb	aa	aa
Block1983	aaxbb	bb	aa	aa	aa	aa	aa	bb	bb	aa	aa	aa	bb	aa	aa	aa	bb	bb	bb	bb	aa	aa	aa	bb	bb	aa	bb	aa	aa	bb	bb	bb	bb	aa	aa	aa	bb	aa	bb	aa	bb	aa	bb	bb	bb	bb	bb	aa	aa
Block1986	aaxbb	bb	aa	aa	aa	aa	aa	bb	bb	aa	aa	aa	bb	aa	aa	aa	bb	bb	bb	bb	aa	aa	aa	bb	bb	aa	bb	aa	aa	bb	bb	bb	bb	aa	aa	aa	bb	bb	bb	aa	bb	aa	bb	bb	bb	bb	bb	aa	aa
Block1991	aaxbb	bb	aa	aa	aa	aa	aa	bb	bb	aa	bb	aa	aa	aa	aa	aa	bb	bb	bb	bb	aa	aa	aa	bb	bb	aa	bb	aa	bb	bb	bb	bb	bb	aa	aa	bb	bb	bb	aa	bb	bb	aa	aa	bb	bb	bb	bb	aa	aa
Block1993	aaxbb	bb	aa	aa	aa	aa	aa	bb	bb	aa	bb	aa	aa	aa	aa	aa	bb	bb	bb	bb	aa	aa	aa	bb	bb	aa	bb	aa	bb	bb	bb	bb	bb	aa	aa	bb	bb	bb	aa	bb	bb	aa	aa	bb	aa	bb	bb	aa	aa
Block1996	aaxbb	bb	aa	aa	aa	aa	aa	bb	bb	aa	bb	aa	aa	aa	aa	aa	bb	bb	bb	bb	aa	aa	aa	bb	bb	aa	bb	aa	bb	bb	bb	bb	bb	aa	aa	bb	bb	bb	aa	bb	bb	aa	aa	bb	aa	bb	bb	aa	aa
Block1994	aaxbb	bb	aa	aa	aa	aa	aa	bb	bb	aa	bb	aa	aa	aa	aa	aa	bb	bb	bb	bb	aa	aa	aa	bb	bb	aa	bb	aa	bb	bb	bb	bb	bb	aa	aa	bb	bb	bb	aa	bb	bb	aa	aa	bb	aa	bb	bb	aa	aa
Block1997	aaxbb	bb	aa	aa	aa	aa	aa	bb	bb	aa	bb	aa	aa	aa	aa	aa	bb	bb	bb	bb	aa	aa	aa	bb	bb	aa	bb	aa	bb	bb	bb	bb	bb	aa	aa	bb	bb	bb	aa	bb	bb	aa	aa	bb	aa	bb	bb	aa	aa
Block1998	aaxbb	bb	aa	aa	aa	aa	aa	bb	bb	aa	bb	aa	aa	aa	aa	aa	bb	bb	bb	bb	aa	aa	aa	bb	bb	aa	bb	aa	bb	bb	bb	bb	bb	aa	aa	bb	bb	bb	aa	bb	bb	aa	aa	bb	aa	bb	bb	aa	aa
Block1985	aaxbb	bb	aa	aa	aa	aa	aa	bb	bb	aa	bb	aa	aa	aa	aa	aa	bb	bb	bb	bb	bb	aa	aa	bb	bb	aa	bb	aa	bb	bb	bb	bb	bb	aa	aa	bb	bb	bb	aa	bb	bb	aa	aa	bb	aa	bb	bb	aa	aa
Block1987	aaxbb	bb	aa	aa	aa	aa	aa	bb	bb	aa	bb	aa	aa	aa	aa	aa	bb	bb	bb	bb	bb	aa	aa	bb	bb	aa	bb	aa	bb	bb	bb	bb	bb	aa	aa	bb	bb	bb	aa	bb	bb	aa	aa	bb	aa	bb	bb	aa	aa
Block1988	aaxbb	bb	aa	aa	aa	aa	aa	bb	bb	aa	bb	aa	aa	aa	aa	aa	bb	bb	bb	bb	bb	aa	aa	bb	bb	aa	bb	aa	bb	bb	bb	bb	bb	aa	aa	bb	bb	bb	aa	bb	bb	aa	aa	bb	aa	bb	bb	aa	aa
Block2001	aaxbb	bb	aa	aa	aa	aa	aa	bb	bb	aa	bb	aa	aa	aa	aa	aa	bb	bb	bb	bb	bb	aa	aa	bb	bb	aa	bb	aa	bb	bb	bb	bb	bb	aa	aa	bb	bb	bb	aa	bb	bb	aa	aa	bb	aa	bb	bb	aa	aa
Block3014	aaxbb	bb	aa	aa	aa	bb	aa	bb	bb	aa	bb	bb	aa	aa	aa	aa	bb	aa	aa	aa	aa	aa	aa	bb	aa	aa	aa	aa	aa	bb	bb	aa	bb	aa	aa	aa	bb	aa	aa	aa	bb	bb	bb	bb	bb	aa	bb	bb	aa
Block2868	aaxbb	bb	aa	aa	aa	bb	aa	bb	bb	aa	bb	bb	aa	aa	aa	aa	bb	aa	aa	aa	aa	aa	aa	bb	aa	aa	aa	aa	aa	bb	bb	aa	bb	aa	aa	aa	bb	aa	aa	aa	bb	bb	bb	bb	bb	aa	bb	bb	aa
Block3016	aaxbb	bb	aa	aa	aa	bb	aa	bb	bb	aa	bb	bb	aa	aa	aa	aa	bb	aa	aa	aa	aa	aa	aa	bb	aa	aa	aa	aa	aa	bb	bb	aa	bb	aa	aa	aa	bb	aa	aa	aa	bb	bb	bb	bb	bb	aa	bb	bb	aa
Block2866	aaxbb	bb	aa	aa	aa	bb	aa	bb	bb	aa	bb	bb	aa	aa	aa	aa	bb	aa	aa	aa	aa	aa	aa	bb	aa	aa	aa	aa	aa	bb	bb	aa	bb	aa	aa	aa	bb	aa	aa	aa	bb	bb	bb	bb	bb	aa	bb	bb	aa
Block2865	aaxbb	bb	aa	aa	aa	bb	aa	bb	bb	aa	bb	bb	aa	aa	aa	aa	bb	aa	aa	aa	aa	aa	aa	bb	aa	aa	aa	aa	aa	bb	bb	aa	bb	aa	aa	aa	bb	aa	aa	aa	bb	bb	bb	bb	bb	aa	bb	bb	aa
Block2863	aaxbb	bb	aa	aa	aa	bb	aa	bb	bb	aa	bb	bb	aa	aa	aa	aa	bb	aa	aa	aa	aa	aa	aa	bb	aa	aa	aa	aa	aa	bb	bb	aa	bb	aa	aa	aa	bb	aa	aa	aa	bb	bb	bb	bb	bb	aa	bb	bb	aa
Block2862	aaxbb	bb	aa	aa	aa	bb	aa	bb	bb	aa	bb	bb	aa	aa	aa	aa	bb	aa	aa	aa	aa	aa	aa	bb	aa	aa	aa	aa	aa	bb	bb	aa	bb	aa	aa	aa	bb	aa	aa	aa	bb	bb	bb	bb	bb	aa	bb	bb	aa
Block2860	aaxbb	bb	aa	aa	aa	bb	aa	bb	bb	aa	bb	bb	aa	aa	aa	aa	bb	aa	aa	aa	aa	aa	aa	bb	aa	aa	aa	aa	aa	bb	bb	aa	bb	aa	aa	aa	bb	aa	aa	aa	bb	bb	bb	bb	bb	aa	bb	bb	aa
Block2856	aaxbb	bb	aa	aa	aa	bb	aa	bb	bb	aa	bb	bb	aa	aa	aa	aa	bb	aa	aa	aa	aa	aa	aa	bb	aa	aa	aa	aa	aa	bb	bb	aa	bb	aa	aa	aa	bb	aa	aa	aa	aa	bb	bb	bb	bb	aa	bb	bb	aa
Block2855	aaxbb	bb	aa	aa	aa	bb	aa	bb	bb	aa	bb	bb	aa	aa	aa	aa	bb	aa	aa	aa	aa	aa	aa	bb	aa	aa	aa	aa	aa	bb	bb	aa	bb	aa	aa	aa	bb	aa	aa	aa	aa	bb	bb	bb	bb	aa	bb	bb	aa
Block2850	aaxbb	bb	aa	aa	aa	bb	aa	bb	bb	aa	bb	bb	aa	aa	aa	aa	bb	aa	aa	aa	aa	aa	aa	bb	aa	aa	aa	aa	aa	bb	bb	aa	bb	aa	aa	aa	bb	aa	aa	aa	aa	bb	bb	bb	bb	aa	bb	bb	aa
Block2849	aaxbb	bb	aa	aa	aa	bb	aa	bb	bb	aa	bb	bb	aa	aa	aa	aa	bb	aa	aa	aa	aa	aa	aa	bb	aa	aa	aa	aa	aa	bb	bb	aa	bb	aa	aa	aa	bb	aa	aa	aa	aa	bb	bb	bb	bb	aa	bb	bb	aa
Block2845	aaxbb	bb	aa	aa	aa	bb	aa	bb	bb	aa	bb	bb	aa	aa	aa	aa	bb	aa	aa	aa	aa	aa	aa	bb	aa	aa	aa	aa	aa	bb	bb	aa	bb	aa	aa	aa	bb	aa	aa	aa	aa	bb	bb	bb	bb	aa	bb	bb	aa
Block2843	aaxbb	bb	aa	aa	aa	bb	aa	bb	bb	aa	bb	bb	aa	aa	aa	aa	bb	aa	aa	aa	aa	aa	aa	bb	aa	aa	aa	aa	aa	bb	bb	aa	bb	aa	aa	aa	bb	aa	aa	aa	aa	bb	bb	bb	bb	aa	bb	bb	aa
Block2840	aaxbb	bb	aa	aa	aa	bb	aa	bb	bb	aa	bb	bb	aa	aa	aa	aa	bb	aa	aa	aa	aa	aa	aa	bb	aa	aa	aa	aa	aa	bb	bb	aa	bb	aa	aa	aa	bb	aa	aa	aa	aa	bb	bb	bb	bb	aa	bb	bb	aa
Block2839	aaxbb	bb	aa	aa	aa	bb	aa	bb	bb	aa	bb	bb	aa	aa	aa	aa	bb	aa	aa	aa	aa	aa	aa	bb	aa	aa	aa	aa	aa	bb	bb	aa	bb	aa	aa	aa	bb	aa	aa	aa	aa	bb	bb	bb	bb	aa	bb	bb	aa
Block2838	aaxbb	bb	aa	aa	aa	bb	aa	bb	bb	aa	bb	bb	aa	aa	aa	aa	bb	aa	aa	aa	aa	aa	aa	bb	aa	aa	aa	aa	aa	bb	bb	aa	bb	aa	aa	aa	bb	aa	aa	aa	aa	bb	bb	bb	bb	aa	bb	bb	aa
Block2836	aaxbb	bb	aa	aa	aa	bb	aa	bb	bb	aa	bb	bb	aa	aa	aa	aa	bb	aa	aa	aa	aa	aa	aa	bb	aa	aa	aa	aa	aa	bb	bb	aa	bb	aa	aa	aa	bb	aa	aa	aa	aa	bb	bb	bb	bb	aa	bb	bb	aa
Block2834	aaxbb	bb	aa	aa	aa	bb	aa	bb	bb	aa	bb	bb	aa	aa	aa	aa	bb	aa	aa	aa	aa	aa	aa	bb	aa	aa	aa	aa	aa	bb	bb	aa	bb	aa	aa	aa	bb	aa	aa	aa	aa	bb	bb	bb	bb	aa	bb	bb	aa
Block2833	aaxbb	bb	aa	aa	aa	bb	aa	bb	bb	aa	bb	bb	aa	aa	aa	aa	bb	aa	aa	aa	aa	aa	aa	bb	aa	aa	aa	aa	aa	bb	bb	aa	bb	aa	aa	aa	bb	aa	aa	aa	aa	bb	bb	bb	bb	aa	bb	bb	aa
Block2831	aaxbb	bb	aa	aa	aa	bb	aa	bb	bb	aa	bb	bb	aa	aa	aa	bb	bb	aa	aa	aa	aa	aa	aa	bb	aa	aa	aa	aa	aa	bb	bb	aa	bb	aa	aa	aa	bb	aa	aa	aa	aa	bb	bb	bb	bb	aa	bb	bb	aa
Block2829	aaxbb	bb	aa	aa	aa	bb	aa	bb	bb	aa	bb	bb	aa	aa	aa	bb	bb	aa	aa	aa	bb	aa	aa	bb	aa	aa	aa	aa	aa	bb	bb	aa	bb	aa	aa	aa	bb	aa	aa	aa	aa	bb	bb	bb	bb	aa	bb	bb	aa
Block2827	aaxbb	bb	aa	aa	aa	bb	aa	bb	bb	aa	bb	bb	aa	aa	aa	bb	bb	aa	aa	aa	bb	aa	aa	bb	aa	aa	aa	aa	aa	bb	bb	bb	aa	aa	aa	aa	bb	aa	aa	aa	aa	bb	bb	bb	bb	aa	bb	bb	aa
Block2822	aaxbb	bb	aa	aa	aa	bb	aa	bb	bb	aa	bb	bb	aa	aa	aa	bb	bb	aa	aa	aa	bb	aa	aa	bb	aa	aa	aa	aa	aa	bb	bb	bb	aa	aa	aa	aa	bb	aa	aa	bb	aa	bb	bb	bb	bb	aa	bb	bb	aa
Block2872	aaxbb	bb	aa	aa	aa	bb	aa	bb	bb	aa	bb	bb	aa	aa	aa	bb	bb	aa	aa	aa	bb	aa	aa	bb	aa	aa	aa	aa	aa	bb	bb	bb	aa	aa	aa	aa	bb	aa	aa	bb	aa	bb	bb	bb	bb	aa	bb	bb	aa
Block2873	aaxbb	bb	aa	aa	aa	bb	aa	bb	bb	aa	bb	bb	aa	aa	aa	bb	bb	aa	aa	aa	bb	aa	aa	bb	aa	aa	aa	aa	aa	bb	bb	bb	aa	aa	aa	aa	aa	aa	aa	bb	aa	bb	bb	bb	bb	aa	bb	bb	aa
Block2876	aaxbb	bb	aa	aa	aa	bb	aa	bb	bb	aa	bb	bb	aa	aa	aa	bb	bb	aa	aa	aa	bb	aa	aa	bb	aa	aa	aa	aa	aa	bb	bb	bb	aa	aa	bb	aa	aa	aa	aa	bb	aa	bb	bb	bb	bb	aa	aa	bb	aa
Block2881	aaxbb	bb	aa	aa	aa	bb	aa	bb	bb	aa	bb	bb	aa	aa	aa	bb	bb	aa	aa	aa	bb	aa	aa	bb	aa	aa	aa	aa	aa	bb	bb	bb	aa	aa	bb	aa	aa	aa	aa	bb	aa	bb	bb	bb	bb	aa	aa	bb	aa
Block2882	aaxbb	bb	aa	aa	aa	bb	aa	bb	bb	aa	bb	bb	aa	aa	aa	bb	bb	aa	aa	aa	bb	aa	bb	bb	aa	aa	aa	aa	aa	bb	bb	bb	aa	aa	bb	aa	aa	aa	aa	bb	aa	bb	bb	bb	bb	aa	aa	bb	aa
Block2886	aaxbb	bb	aa	aa	aa	bb	aa	bb	bb	aa	bb	bb	aa	aa	aa	bb	bb	aa	aa	aa	bb	aa	bb	bb	aa	aa	aa	aa	aa	bb	bb	bb	aa	aa	bb	aa	aa	aa	aa	bb	aa	bb	bb	bb	bb	aa	aa	bb	aa
Block2890	aaxbb	bb	aa	aa	aa	bb	aa	bb	bb	aa	bb	bb	aa	aa	aa	bb	bb	aa	aa	aa	bb	aa	bb	bb	aa	aa	aa	aa	aa	bb	bb	bb	aa	aa	bb	aa	aa	aa	aa	bb	aa	bb	bb	bb	bb	aa	aa	bb	aa
Block2892	aaxbb	bb	aa	aa	aa	bb	aa	bb	bb	aa	bb	bb	aa	aa	aa	bb	bb	aa	aa	aa	bb	aa	bb	bb	aa	aa	aa	aa	aa	bb	bb	bb	aa	aa	bb	aa	aa	aa	aa	bb	aa	bb	bb	bb	bb	aa	aa	bb	aa
Block2893	aaxbb	bb	aa	aa	aa	bb	aa	bb	bb	aa	bb	bb	aa	aa	aa	bb	bb	aa	aa	aa	bb	aa	bb	bb	aa	aa	aa	aa	aa	bb	bb	bb	aa	aa	bb	aa	aa	aa	aa	bb	aa	bb	bb	bb	bb	aa	aa	bb	aa
Block2899	aaxbb	bb	aa	aa	aa	bb	aa	bb	bb	aa	bb	bb	aa	aa	aa	bb	bb	aa	aa	aa	bb	aa	bb	bb	aa	aa	aa	aa	aa	aa	aa	bb	aa	aa	bb	aa	aa	aa	aa	bb	aa	bb	bb	aa	bb	aa	aa	bb	aa
Block2894	aaxbb	bb	aa	aa	aa	bb	aa	aa	bb	aa	bb	bb	aa	aa	aa	bb	bb	aa	aa	aa	bb	aa	bb	bb	aa	aa	aa	aa	aa	aa	aa	bb	aa	aa	bb	aa	aa	aa	aa	bb	aa	bb	bb	aa	bb	aa	aa	bb	aa
Block2903	aaxbb	bb	aa	aa	aa	bb	aa	aa	bb	aa	bb	bb	aa	aa	aa	bb	bb	aa	aa	aa	bb	aa	bb	bb	aa	aa	aa	aa	aa	aa	aa	bb	aa	aa	bb	aa	aa	aa	aa	bb	aa	bb	bb	aa	bb	aa	aa	bb	aa
Block2904	aaxbb	bb	aa	aa	aa	bb	aa	aa	bb	aa	bb	bb	aa	aa	aa	bb	bb	aa	aa	aa	bb	aa	bb	bb	aa	aa	aa	aa	aa	aa	aa	bb	aa	aa	bb	aa	aa	aa	aa	bb	aa	bb	bb	aa	bb	aa	aa	bb	aa
Block2900	aaxbb	bb	aa	aa	aa	bb	aa	aa	bb	aa	bb	bb	aa	aa	aa	bb	bb	aa	aa	aa	bb	aa	bb	bb	aa	aa	aa	aa	aa	aa	aa	bb	aa	aa	bb	aa	aa	aa	aa	bb	aa	bb	bb	aa	bb	aa	aa	bb	aa
Block2905	aaxbb	bb	aa	aa	aa	bb	aa	aa	bb	aa	bb	bb	aa	aa	aa	bb	bb	aa	aa	aa	bb	aa	bb	bb	aa	aa	aa	aa	aa	aa	aa	bb	aa	aa	bb	aa	aa	aa	aa	bb	aa	bb	bb	aa	bb	aa	aa	bb	bb
Block2910	aaxbb	bb	aa	aa	aa	bb	aa	aa	bb	aa	bb	bb	aa	aa	aa	bb	bb	aa	aa	aa	bb	aa	bb	bb	aa	aa	aa	aa	aa	aa	aa	bb	bb	aa	bb	aa	aa	aa	aa	bb	aa	bb	bb	aa	bb	aa	aa	bb	bb
Block2915	aaxbb	bb	aa	aa	aa	bb	aa	aa	bb	aa	bb	bb	aa	aa	aa	bb	bb	aa	aa	aa	bb	aa	bb	bb	aa	aa	aa	aa	aa	aa	aa	bb	bb	aa	bb	aa	aa	aa	aa	bb	aa	bb	bb	aa	bb	aa	aa	bb	bb
Block2922	aaxbb	bb	aa	aa	aa	bb	aa	aa	bb	aa	bb	bb	aa	aa	aa	bb	bb	aa	aa	aa	bb	aa	bb	bb	aa	aa	aa	aa	aa	aa	aa	bb	bb	aa	bb	aa	aa	aa	aa	bb	aa	bb	bb	aa	bb	aa	aa	bb	bb
Block2911	aaxbb	bb	aa	aa	aa	bb	aa	aa	bb	aa	bb	bb	aa	aa	aa	bb	bb	aa	aa	aa	bb	aa	bb	bb	aa	aa	aa	aa	aa	aa	aa	bb	bb	aa	bb	aa	aa	aa	aa	bb	aa	bb	bb	aa	bb	aa	aa	bb	bb
Block2923	aaxbb	bb	aa	aa	aa	bb	aa	aa	bb	aa	bb	bb	aa	aa	aa	bb	bb	aa	aa	aa	bb	aa	bb	bb	aa	aa	aa	aa	aa	aa	aa	bb	bb	aa	bb	aa	aa	aa	bb	bb	aa	bb	bb	aa	aa	aa	aa	bb	bb
Block2925	aaxbb	bb	aa	aa	aa	bb	aa	aa	bb	aa	bb	bb	aa	aa	aa	bb	bb	aa	aa	aa	bb	aa	bb	bb	aa	aa	aa	aa	aa	aa	aa	bb	bb	aa	bb	aa	aa	aa	bb	bb	aa	bb	bb	aa	aa	aa	aa	bb	bb
Block2930	aaxbb	bb	aa	aa	aa	bb	aa	aa	bb	aa	bb	bb	aa	aa	aa	bb	bb	aa	bb	aa	bb	aa	bb	bb	aa	aa	aa	aa	aa	aa	aa	bb	bb	aa	bb	aa	aa	aa	bb	bb	aa	bb	bb	aa	aa	aa	aa	bb	bb
Block2927	aaxbb	bb	aa	bb	aa	bb	aa	aa	bb	aa	bb	bb	bb	aa	aa	bb	bb	bb	bb	bb	bb	aa	bb	bb	aa	aa	aa	aa	aa	aa	aa	bb	bb	aa	bb	aa	aa	aa	bb	bb	aa	bb	bb	aa	aa	aa	aa	bb	bb
Block2928	aaxbb	bb	aa	bb	aa	bb	aa	aa	bb	aa	bb	bb	bb	aa	bb	bb	bb	bb	bb	bb	bb	aa	bb	bb	aa	aa	aa	aa	aa	aa	aa	bb	bb	aa	bb	aa	aa	aa	bb	bb	aa	bb	bb	aa	aa	aa	aa	bb	bb
Block2937	aaxbb	bb	aa	bb	aa	bb	aa	aa	bb	aa	bb	bb	bb	aa	bb	bb	bb	bb	bb	bb	bb	aa	bb	bb	aa	aa	aa	aa	aa	aa	aa	bb	bb	aa	bb	aa	aa	aa	bb	bb	aa	bb	bb	aa	aa	aa	aa	bb	bb
Block2979	aaxbb	bb	aa	bb	aa	bb	aa	aa	bb	aa	bb	bb	bb	aa	bb	bb	bb	bb	bb	bb	bb	aa	bb	bb	aa	aa	aa	aa	aa	aa	aa	bb	bb	aa	bb	aa	aa	aa	bb	bb	aa	bb	bb	aa	aa	aa	aa	bb	bb
Block2934	aaxbb	bb	aa	bb	aa	bb	aa	aa	bb	aa	bb	bb	bb	aa	bb	bb	bb	bb	bb	bb	bb	aa	bb	bb	aa	aa	aa	aa	aa	aa	aa	bb	bb	aa	bb	aa	aa	aa	bb	bb	aa	bb	bb	aa	aa	aa	aa	bb	bb
Block3003	aaxbb	bb	aa	bb	aa	bb	aa	aa	bb	aa	bb	bb	bb	aa	bb	bb	bb	bb	bb	bb	aa	aa	bb	bb	aa	aa	aa	aa	aa	aa	aa	bb	bb	aa	bb	aa	aa	aa	bb	bb	aa	bb	bb	aa	aa	aa	aa	bb	bb
Block3001	aaxbb	bb	aa	bb	aa	bb	aa	aa	bb	aa	bb	bb	bb	aa	bb	bb	bb	bb	bb	bb	aa	aa	bb	bb	aa	aa	aa	aa	aa	aa	aa	bb	bb	aa	bb	aa	aa	aa	bb	bb	aa	bb	bb	aa	aa	aa	aa	bb	bb
Block2998	aaxbb	bb	aa	bb	aa	bb	aa	aa	bb	aa	bb	bb	bb	aa	bb	bb	bb	bb	bb	bb	aa	aa	bb	bb	aa	aa	aa	aa	aa	aa	aa	bb	bb	aa	bb	aa	aa	aa	bb	bb	aa	bb	bb	aa	aa	aa	aa	bb	bb
Block2997	aaxbb	bb	aa	bb	aa	bb	aa	aa	bb	aa	bb	bb	bb	aa	bb	bb	bb	bb	bb	bb	aa	aa	bb	aa	aa	aa	aa	aa	aa	bb	aa	bb	bb	aa	bb	aa	aa	aa	aa	bb	aa	bb	bb	aa	aa	aa	aa	aa	aa
Block3077	aaxbb	bb	aa	bb	aa	bb	aa	aa	bb	aa	bb	bb	bb	aa	bb	bb	bb	bb	bb	bb	aa	aa	bb	aa	aa	aa	aa	aa	aa	bb	aa	bb	bb	aa	aa	aa	aa	aa	aa	bb	aa	bb	bb	aa	aa	aa	aa	aa	aa
Block3076	aaxbb	bb	aa	bb	aa	bb	aa	aa	bb	aa	bb	bb	bb	aa	bb	bb	bb	bb	bb	bb	aa	aa	bb	aa	aa	aa	aa	aa	aa	bb	aa	bb	bb	aa	aa	aa	aa	aa	aa	bb	aa	bb	bb	aa	aa	aa	aa	aa	aa
Block3106	aaxbb	bb	aa	bb	aa	bb	aa	aa	bb	aa	bb	bb	bb	aa	bb	bb	bb	bb	bb	bb	aa	aa	bb	aa	aa	aa	aa	aa	aa	bb	aa	bb	bb	aa	aa	aa	aa	aa	aa	bb	aa	bb	bb	aa	aa	aa	aa	aa	aa
Block3113	aaxbb	bb	aa	bb	aa	bb	aa	aa	bb	aa	bb	bb	bb	aa	bb	bb	bb	bb	bb	bb	aa	aa	bb	aa	aa	aa	aa	aa	aa	bb	aa	bb	bb	aa	aa	aa	aa	aa	aa	bb	aa	bb	bb	aa	aa	aa	aa	aa	aa
Block3115	aaxbb	bb	aa	bb	aa	bb	aa	aa	bb	aa	bb	bb	bb	bb	bb	bb	bb	bb	bb	bb	aa	aa	aa	aa	aa	aa	aa	aa	aa	bb	aa	bb	bb	aa	aa	aa	aa	aa	aa	bb	bb	bb	bb	aa	aa	aa	aa	aa	aa
Block3122	aaxbb	bb	aa	bb	aa	bb	aa	aa	bb	aa	bb	bb	bb	bb	bb	bb	bb	bb	bb	bb	aa	aa	aa	aa	aa	aa	aa	aa	aa	bb	aa	bb	bb	aa	aa	aa	aa	aa	aa	bb	bb	bb	bb	aa	aa	ab	bb	aa	aa
Block3119	aaxbb	bb	aa	bb	aa	aa	aa	aa	aa	aa	bb	bb	bb	bb	bb	bb	bb	bb	aa	bb	aa	aa	aa	aa	aa	aa	aa	aa	aa	bb	aa	bb	bb	aa	aa	aa	aa	aa	aa	bb	bb	bb	bb	aa	aa	ab	bb	aa	aa
Block3120	aaxbb	bb	aa	bb	aa	aa	aa	aa	aa	aa	bb	bb	bb	bb	bb	bb	bb	bb	aa	bb	aa	aa	aa	aa	aa	aa	aa	aa	aa	bb	aa	bb	bb	aa	aa	aa	aa	aa	aa	bb	bb	bb	bb	aa	aa	ab	bb	aa	aa
Block3121	aaxbb	bb	aa	bb	aa	aa	aa	aa	aa	aa	bb	bb	bb	bb	bb	bb	bb	bb	aa	bb	aa	aa	aa	aa	aa	aa	aa	aa	aa	bb	aa	bb	bb	aa	aa	aa	aa	aa	aa	bb	bb	bb	bb	aa	aa	ab	bb	aa	aa
Block3123	aaxbb	bb	aa	bb	aa	aa	aa	aa	aa	aa	bb	bb	bb	bb	bb	bb	bb	bb	aa	bb	aa	aa	aa	aa	aa	aa	aa	aa	aa	bb	aa	bb	bb	aa	aa	aa	aa	aa	aa	bb	bb	bb	bb	aa	aa	ab	bb	aa	aa
Block3124	aaxbb	bb	aa	bb	aa	aa	aa	aa	aa	aa	bb	bb	bb	bb	bb	bb	bb	bb	aa	bb	aa	aa	aa	aa	aa	aa	aa	aa	aa	bb	aa	bb	bb	aa	aa	aa	aa	aa	aa	bb	bb	bb	bb	aa	aa	ab	bb	aa	aa
Block3125	aaxbb	bb	aa	bb	aa	aa	aa	aa	aa	aa	bb	bb	bb	bb	bb	bb	bb	bb	aa	bb	aa	aa	aa	aa	aa	aa	aa	aa	aa	bb	aa	bb	bb	aa	aa	aa	aa	aa	aa	bb	bb	bb	bb	aa	aa	ab	bb	aa	aa
Block3128	aaxbb	bb	aa	bb	aa	aa	aa	aa	aa	aa	bb	bb	bb	bb	bb	bb	bb	bb	aa	bb	aa	aa	aa	aa	aa	aa	aa	aa	aa	bb	aa	bb	bb	aa	aa	aa	aa	aa	aa	bb	bb	bb	bb	aa	aa	ab	bb	aa	aa
Block3133	aaxbb	bb	aa	bb	aa	aa	aa	aa	aa	aa	bb	bb	bb	aa	bb	bb	bb	bb	aa	bb	aa	aa	aa	aa	aa	aa	aa	aa	aa	bb	aa	bb	bb	aa	aa	aa	aa	aa	aa	bb	bb	bb	bb	aa	aa	ab	bb	aa	aa
Block3140	aaxbb	bb	aa	bb	aa	aa	aa	aa	aa	aa	bb	bb	bb	aa	bb	bb	bb	bb	aa	bb	aa	aa	aa	aa	aa	aa	aa	aa	aa	bb	aa	aa	bb	aa	aa	aa	aa	aa	aa	bb	bb	bb	bb	aa	aa	ab	bb	aa	aa
Block3134	aaxbb	bb	aa	bb	aa	aa	aa	aa	aa	aa	bb	bb	bb	aa	bb	bb	bb	bb	aa	bb	aa	aa	aa	aa	aa	aa	aa	aa	aa	bb	aa	aa	bb	aa	aa	aa	aa	aa	aa	bb	bb	bb	bb	aa	aa	ab	bb	aa	aa
Block3142	aaxbb	bb	aa	bb	aa	aa	aa	aa	aa	aa	bb	bb	bb	aa	bb	bb	bb	bb	aa	bb	aa	aa	aa	aa	aa	aa	aa	aa	aa	bb	aa	aa	bb	aa	aa	aa	aa	aa	aa	bb	bb	bb	bb	aa	aa	ab	bb	aa	aa
Block3143	aaxbb	bb	aa	bb	aa	aa	aa	aa	aa	aa	bb	bb	bb	aa	bb	bb	bb	aa	aa	bb	aa	aa	aa	aa	aa	aa	aa	aa	aa	bb	aa	aa	bb	aa	aa	aa	aa	aa	aa	bb	bb	bb	bb	aa	aa	ab	bb	aa	aa
Block3144	aaxbb	bb	aa	bb	aa	aa	aa	aa	aa	aa	bb	bb	bb	aa	bb	bb	bb	aa	aa	bb	aa	aa	aa	aa	aa	aa	aa	aa	aa	bb	aa	aa	bb	aa	aa	aa	aa	aa	aa	bb	bb	bb	bb	aa	aa	ab	bb	aa	aa
Block3153	aaxbb	bb	aa	bb	aa	aa	aa	aa	aa	aa	bb	bb	bb	aa	bb	bb	bb	aa	aa	aa	bb	aa	aa	aa	aa	aa	aa	aa	aa	bb	aa	aa	bb	aa	aa	aa	aa	aa	aa	bb	bb	bb	bb	aa	aa	ab	bb	aa	aa
Block3157	aaxbb	bb	aa	bb	aa	aa	aa	aa	aa	aa	bb	bb	bb	aa	bb	bb	bb	aa	aa	aa	bb	aa	aa	aa	aa	aa	aa	aa	aa	bb	aa	aa	bb	aa	aa	aa	aa	aa	aa	bb	bb	bb	bb	aa	aa	ab	bb	aa	aa
Block3158	aaxbb	bb	aa	bb	aa	aa	aa	aa	aa	aa	bb	bb	bb	aa	bb	bb	bb	aa	aa	aa	bb	aa	aa	aa	aa	aa	aa	aa	aa	bb	aa	aa	bb	aa	aa	aa	aa	aa	aa	bb	bb	bb	bb	aa	aa	aa	bb	aa	aa
Block3162	aaxbb	bb	aa	bb	aa	aa	aa	aa	aa	aa	bb	bb	bb	aa	bb	bb	bb	aa	aa	aa	bb	aa	aa	aa	aa	aa	aa	aa	aa	bb	aa	aa	bb	aa	aa	aa	aa	aa	aa	bb	bb	bb	bb	aa	aa	aa	bb	aa	aa
Block3146	aaxbb	bb	aa	bb	aa	aa	aa	aa	aa	aa	bb	bb	bb	aa	bb	bb	bb	aa	aa	aa	bb	aa	aa	aa	aa	aa	aa	aa	aa	bb	aa	aa	bb	aa	aa	aa	aa	aa	aa	bb	bb	bb	bb	aa	aa	aa	bb	aa	aa
Block3147	aaxbb	bb	aa	bb	aa	aa	aa	aa	aa	aa	bb	bb	bb	aa	bb	bb	bb	aa	aa	aa	bb	aa	aa	aa	aa	aa	aa	aa	aa	bb	aa	aa	bb	aa	aa	aa	aa	aa	aa	bb	bb	bb	bb	aa	aa	aa	bb	aa	aa
Block3165	aaxbb	bb	aa	bb	aa	aa	aa	aa	aa	aa	bb	bb	bb	aa	bb	bb	bb	aa	aa	aa	bb	aa	aa	aa	aa	aa	aa	aa	aa	bb	aa	aa	bb	aa	aa	aa	aa	aa	aa	bb	bb	bb	bb	aa	aa	aa	bb	aa	aa
Block3170	aaxbb	bb	aa	bb	aa	aa	aa	aa	aa	bb	bb	bb	bb	aa	bb	bb	bb	aa	aa	aa	bb	aa	aa	aa	aa	aa	aa	aa	aa	aa	aa	aa	bb	aa	aa	aa	bb	aa	aa	bb	bb	bb	bb	aa	aa	aa	bb	aa	aa
Block3173	aaxbb	bb	aa	bb	aa	aa	aa	aa	aa	bb	bb	bb	bb	aa	bb	bb	bb	aa	aa	aa	bb	aa	aa	aa	aa	aa	aa	aa	aa	aa	aa	aa	bb	aa	aa	aa	bb	aa	aa	bb	bb	bb	bb	aa	aa	aa	bb	aa	aa
Block3168	aaxbb	bb	aa	bb	aa	aa	aa	aa	aa	bb	bb	bb	bb	aa	bb	bb	aa	aa	aa	aa	bb	aa	aa	aa	aa	aa	aa	aa	aa	aa	aa	aa	bb	aa	aa	aa	bb	aa	aa	bb	bb	bb	bb	aa	aa	aa	bb	aa	aa
Block3174	aaxbb	bb	aa	bb	aa	aa	aa	aa	aa	bb	bb	aa	bb	aa	bb	bb	aa	aa	aa	aa	bb	aa	aa	aa	aa	aa	aa	aa	aa	aa	aa	aa	bb	aa	bb	aa	bb	aa	aa	bb	bb	bb	bb	aa	aa	aa	bb	aa	aa
Block3181	aaxbb	bb	aa	bb	aa	aa	aa	bb	aa	bb	bb	aa	bb	aa	bb	bb	aa	aa	aa	aa	bb	aa	aa	aa	aa	aa	aa	aa	aa	aa	aa	aa	aa	aa	bb	aa	bb	aa	aa	bb	bb	bb	bb	aa	aa	aa	bb	aa	aa
Block3179	aaxbb	bb	aa	bb	aa	aa	aa	bb	aa	bb	bb	aa	bb	aa	bb	bb	aa	aa	aa	aa	bb	aa	aa	aa	aa	aa	aa	aa	aa	aa	aa	aa	aa	aa	bb	aa	bb	aa	aa	bb	bb	bb	bb	aa	aa	aa	bb	aa	aa
Block3169	aaxbb	bb	aa	bb	aa	aa	aa	bb	aa	bb	bb	aa	bb	aa	bb	bb	aa	aa	aa	aa	bb	aa	aa	aa	aa	aa	aa	aa	aa	aa	aa	aa	aa	aa	bb	aa	bb	aa	aa	bb	bb	bb	bb	aa	aa	aa	bb	aa	aa
Block3188	aaxbb	bb	aa	bb	aa	aa	aa	bb	aa	bb	bb	aa	bb	aa	bb	bb	aa	aa	aa	aa	bb	aa	aa	aa	aa	aa	aa	aa	aa	aa	aa	aa	aa	aa	bb	aa	bb	aa	aa	bb	bb	bb	bb	aa	aa	aa	bb	aa	aa
Block3171	aaxbb	bb	aa	bb	aa	aa	aa	bb	aa	bb	bb	aa	bb	aa	bb	bb	aa	aa	aa	aa	bb	aa	aa	aa	aa	aa	aa	aa	aa	aa	aa	aa	aa	aa	bb	aa	bb	aa	aa	bb	bb	bb	bb	aa	aa	aa	bb	aa	aa
Block3189	aaxbb	bb	aa	bb	aa	aa	aa	bb	aa	bb	bb	aa	bb	aa	bb	bb	aa	aa	aa	aa	bb	aa	aa	aa	aa	aa	aa	aa	aa	aa	aa	aa	aa	aa	bb	aa	bb	aa	aa	bb	bb	bb	bb	aa	aa	aa	bb	aa	aa
Block3175	aaxbb	bb	aa	bb	aa	aa	aa	bb	aa	bb	bb	aa	bb	aa	bb	bb	aa	aa	aa	aa	bb	aa	aa	aa	aa	aa	aa	aa	aa	aa	aa	aa	aa	aa	bb	aa	bb	aa	aa	bb	bb	bb	bb	aa	aa	aa	bb	aa	aa
Block3192	aaxbb	bb	aa	bb	aa	aa	aa	bb	aa	bb	bb	aa	bb	aa	bb	bb	aa	aa	aa	aa	bb	aa	aa	aa	aa	aa	aa	aa	aa	aa	bb	aa	aa	aa	bb	aa	bb	aa	aa	bb	bb	bb	bb	aa	aa	aa	bb	aa	aa
Block3182	aaxbb	bb	aa	bb	aa	aa	aa	bb	aa	bb	bb	aa	bb	aa	bb	bb	aa	aa	aa	aa	bb	aa	aa	aa	aa	aa	aa	aa	aa	aa	bb	aa	aa	aa	bb	aa	bb	aa	aa	bb	bb	bb	bb	aa	aa	aa	bb	aa	aa
Block3184	aaxbb	bb	aa	bb	aa	aa	aa	bb	aa	bb	bb	aa	bb	aa	bb	bb	aa	aa	aa	aa	bb	aa	aa	aa	aa	aa	aa	aa	aa	aa	bb	aa	aa	aa	bb	aa	bb	aa	aa	bb	bb	bb	bb	aa	aa	aa	bb	aa	aa
Block3183	aaxbb	bb	aa	bb	aa	aa	aa	bb	aa	bb	bb	aa	bb	aa	bb	bb	aa	aa	aa	aa	bb	aa	aa	aa	aa	aa	aa	aa	aa	aa	bb	aa	aa	aa	bb	aa	bb	aa	aa	bb	bb	bb	bb	aa	aa	aa	bb	aa	aa
Block3180	aaxbb	bb	aa	bb	aa	aa	aa	bb	aa	bb	bb	aa	bb	aa	bb	bb	aa	aa	aa	aa	bb	aa	aa	aa	aa	aa	aa	aa	aa	aa	bb	aa	aa	aa	bb	aa	bb	aa	aa	bb	bb	bb	bb	aa	aa	aa	bb	aa	aa
Block3198	aaxbb	bb	aa	bb	aa	aa	aa	bb	aa	bb	bb	aa	bb	aa	bb	bb	aa	aa	aa	aa	bb	aa	aa	aa	aa	aa	aa	aa	aa	aa	bb	aa	aa	aa	bb	aa	bb	aa	aa	bb	bb	bb	bb	aa	aa	aa	bb	aa	aa
Block3208	aaxbb	bb	aa	bb	aa	aa	aa	bb	aa	bb	bb	aa	bb	aa	bb	bb	aa	aa	aa	aa	bb	aa	aa	aa	aa	aa	aa	aa	bb	aa	bb	aa	aa	aa	bb	aa	bb	bb	aa	bb	aa	bb	bb	aa	aa	aa	bb	aa	aa
Block3191	aaxbb	bb	aa	bb	aa	aa	aa	bb	aa	bb	bb	aa	bb	aa	bb	bb	aa	aa	aa	aa	bb	aa	aa	aa	aa	aa	aa	aa	bb	aa	bb	aa	aa	aa	bb	aa	bb	bb	aa	bb	aa	bb	bb	aa	aa	aa	bb	aa	aa
Block3209	aaxbb	bb	aa	bb	aa	aa	aa	bb	aa	bb	bb	aa	bb	aa	bb	bb	aa	aa	aa	aa	bb	aa	aa	aa	aa	aa	aa	aa	bb	aa	bb	aa	aa	aa	bb	aa	bb	bb	aa	bb	aa	bb	bb	aa	aa	aa	bb	aa	aa
Block3215	aaxbb	bb	aa	bb	aa	aa	aa	bb	aa	bb	bb	aa	bb	aa	bb	bb	aa	aa	aa	aa	bb	aa	aa	aa	aa	aa	aa	aa	bb	aa	bb	aa	aa	aa	bb	aa	aa	bb	aa	bb	aa	bb	bb	aa	aa	aa	bb	aa	aa
Block3230	aaxbb	bb	aa	bb	aa	aa	aa	bb	aa	aa	bb	aa	bb	aa	bb	bb	aa	aa	aa	aa	bb	aa	aa	aa	aa	aa	bb	aa	bb	aa	bb	aa	aa	aa	bb	aa	aa	bb	aa	bb	aa	bb	bb	aa	aa	aa	bb	aa	aa
Block3196	aaxbb	bb	aa	bb	aa	aa	aa	bb	aa	aa	bb	aa	bb	aa	bb	bb	aa	aa	aa	aa	bb	aa	aa	aa	aa	aa	bb	aa	bb	aa	bb	aa	aa	aa	bb	aa	aa	bb	aa	bb	aa	bb	bb	aa	aa	aa	bb	aa	aa
Block3228	aaxbb	bb	aa	bb	aa	aa	aa	bb	aa	aa	bb	aa	bb	aa	bb	bb	aa	aa	aa	aa	bb	aa	aa	aa	aa	bb	bb	aa	bb	aa	bb	aa	aa	aa	bb	aa	aa	bb	aa	bb	aa	bb	bb	aa	aa	aa	bb	aa	aa
Block3220	aaxbb	bb	aa	bb	aa	aa	aa	bb	aa	aa	bb	aa	bb	aa	bb	bb	aa	aa	aa	aa	bb	aa	aa	aa	aa	bb	bb	aa	bb	aa	bb	aa	aa	aa	bb	aa	aa	bb	aa	bb	aa	bb	bb	aa	aa	aa	bb	aa	aa
Block3236	aaxbb	bb	aa	bb	aa	aa	aa	aa	aa	aa	bb	aa	bb	bb	bb	bb	aa	aa	aa	aa	bb	aa	aa	aa	aa	bb	bb	aa	bb	aa	bb	aa	aa	aa	bb	aa	aa	bb	aa	bb	aa	bb	bb	aa	aa	aa	bb	aa	aa
Block3241	aaxbb	bb	aa	bb	aa	aa	aa	aa	aa	aa	bb	bb	bb	bb	bb	bb	aa	aa	aa	aa	bb	aa	aa	aa	aa	bb	bb	aa	bb	aa	bb	aa	aa	aa	bb	aa	aa	bb	aa	bb	aa	bb	bb	aa	aa	aa	bb	aa	aa
Block3244	aaxbb	bb	aa	bb	aa	aa	aa	aa	aa	aa	bb	bb	bb	bb	aa	bb	aa	aa	aa	aa	bb	aa	aa	aa	aa	bb	bb	aa	bb	aa	bb	aa	aa	aa	bb	aa	aa	bb	aa	bb	aa	bb	bb	aa	aa	aa	bb	aa	aa
Block3239	aaxbb	bb	aa	bb	aa	aa	aa	aa	aa	aa	bb	bb	bb	bb	aa	bb	aa	aa	aa	aa	bb	aa	aa	aa	aa	bb	bb	aa	bb	aa	bb	aa	aa	aa	bb	aa	aa	bb	aa	bb	aa	bb	bb	aa	aa	aa	bb	aa	aa
Block3243	aaxbb	bb	aa	bb	aa	aa	aa	aa	aa	aa	bb	bb	bb	bb	aa	bb	aa	aa	aa	aa	bb	aa	bb	aa	aa	bb	bb	aa	bb	aa	bb	aa	aa	aa	bb	aa	aa	bb	aa	bb	aa	bb	bb	aa	aa	aa	bb	aa	aa
Block3250	aaxbb	bb	aa	bb	aa	aa	aa	aa	aa	aa	bb	bb	bb	bb	aa	bb	aa	aa	aa	aa	bb	aa	bb	aa	aa	bb	bb	aa	bb	aa	bb	aa	aa	aa	bb	aa	aa	bb	aa	bb	aa	bb	bb	aa	aa	bb	bb	aa	aa
Block3254	aaxbb	bb	aa	bb	aa	aa	aa	aa	aa	aa	bb	bb	bb	bb	aa	bb	aa	aa	aa	aa	bb	aa	bb	aa	aa	bb	bb	aa	bb	aa	bb	aa	aa	aa	bb	aa	aa	bb	aa	bb	aa	bb	bb	aa	aa	bb	bb	aa	aa
Block3257	aaxbb	bb	aa	bb	aa	aa	aa	aa	aa	aa	bb	bb	bb	bb	aa	bb	aa	aa	aa	aa	bb	aa	bb	aa	aa	bb	bb	aa	bb	aa	bb	aa	aa	aa	bb	aa	aa	bb	aa	bb	aa	bb	bb	aa	aa	bb	bb	aa	aa
Block3246	aaxbb	bb	aa	bb	aa	aa	aa	aa	aa	aa	bb	bb	bb	bb	aa	bb	aa	aa	aa	aa	bb	aa	bb	aa	aa	bb	bb	aa	bb	aa	bb	aa	aa	aa	bb	aa	aa	bb	aa	bb	aa	bb	bb	aa	aa	bb	bb	aa	aa
Block3259	aaxbb	bb	aa	bb	aa	aa	aa	aa	aa	aa	bb	bb	bb	bb	aa	bb	aa	aa	aa	aa	bb	aa	bb	aa	aa	bb	bb	aa	bb	aa	bb	aa	aa	aa	bb	aa	aa	bb	aa	bb	aa	bb	bb	aa	aa	bb	aa	aa	aa
Block3260	aaxbb	bb	aa	bb	aa	aa	aa	aa	aa	aa	bb	bb	bb	bb	aa	aa	aa	aa	aa	aa	bb	aa	bb	aa	aa	bb	bb	aa	bb	aa	bb	aa	aa	aa	bb	aa	aa	bb	aa	bb	aa	bb	bb	aa	aa	bb	aa	aa	aa
Block3255	aaxbb	bb	aa	bb	aa	aa	aa	aa	aa	aa	bb	bb	bb	bb	aa	aa	aa	aa	aa	aa	bb	aa	bb	aa	aa	bb	bb	aa	bb	aa	bb	aa	aa	aa	bb	aa	aa	bb	aa	bb	aa	bb	bb	aa	aa	bb	aa	aa	aa
Block3253	aaxbb	bb	aa	bb	aa	aa	aa	aa	aa	aa	bb	bb	bb	bb	aa	aa	aa	aa	aa	aa	bb	aa	bb	aa	aa	bb	bb	aa	bb	aa	bb	aa	aa	aa	bb	aa	aa	bb	aa	bb	aa	bb	bb	aa	aa	bb	aa	aa	aa
Block3263	aaxbb	bb	aa	bb	aa	aa	aa	aa	aa	aa	bb	bb	bb	bb	aa	aa	aa	aa	aa	aa	bb	aa	bb	aa	aa	bb	bb	aa	bb	aa	bb	aa	aa	aa	bb	aa	aa	bb	aa	bb	aa	bb	bb	aa	aa	bb	aa	aa	aa
Block3252	aaxbb	bb	aa	bb	aa	aa	aa	aa	aa	aa	bb	bb	bb	bb	aa	aa	aa	aa	aa	aa	bb	aa	bb	aa	aa	bb	bb	aa	bb	aa	bb	aa	aa	aa	bb	aa	aa	bb	aa	bb	aa	bb	bb	aa	aa	bb	aa	aa	aa
Block3271	aaxbb	bb	aa	bb	aa	aa	aa	aa	aa	aa	bb	bb	bb	bb	aa	aa	aa	aa	aa	aa	bb	aa	bb	aa	aa	bb	bb	aa	bb	aa	bb	aa	aa	aa	bb	aa	aa	bb	aa	bb	aa	bb	bb	aa	aa	bb	aa	aa	aa
Block3258	aaxbb	bb	aa	bb	aa	aa	aa	aa	aa	aa	bb	bb	bb	bb	aa	aa	aa	aa	aa	aa	bb	aa	bb	aa	aa	bb	bb	aa	bb	aa	bb	aa	aa	aa	bb	aa	aa	bb	aa	bb	aa	bb	bb	aa	aa	bb	aa	aa	aa
Block3275	aaxbb	bb	aa	bb	aa	aa	aa	aa	aa	aa	bb	bb	bb	bb	aa	aa	aa	aa	aa	aa	bb	aa	bb	aa	aa	bb	bb	aa	bb	aa	bb	aa	aa	aa	bb	aa	aa	bb	aa	bb	aa	bb	bb	aa	aa	bb	aa	aa	aa
Block3273	aaxbb	bb	aa	bb	aa	aa	aa	aa	aa	aa	bb	bb	bb	bb	aa	aa	aa	aa	aa	aa	bb	aa	bb	aa	aa	bb	bb	aa	bb	aa	bb	aa	aa	aa	bb	aa	aa	bb	aa	bb	aa	bb	bb	aa	aa	bb	aa	aa	aa
Block3262	aaxbb	bb	aa	bb	aa	aa	aa	aa	aa	aa	bb	bb	bb	bb	aa	aa	aa	aa	aa	aa	bb	aa	bb	aa	aa	bb	bb	aa	bb	aa	bb	aa	aa	aa	bb	aa	aa	bb	aa	bb	aa	bb	bb	aa	aa	bb	aa	aa	aa
Block3274	aaxbb	bb	aa	bb	aa	aa	aa	aa	aa	aa	bb	bb	bb	bb	aa	aa	aa	aa	aa	aa	bb	aa	bb	aa	aa	bb	bb	aa	bb	aa	bb	aa	aa	aa	bb	aa	aa	bb	aa	bb	aa	bb	bb	aa	aa	bb	aa	aa	aa
Block3269	aaxbb	bb	aa	bb	aa	aa	aa	aa	aa	aa	bb	bb	bb	bb	aa	aa	aa	aa	aa	aa	bb	aa	bb	aa	aa	bb	bb	aa	bb	aa	bb	aa	aa	aa	bb	aa	aa	bb	aa	bb	aa	bb	bb	aa	aa	bb	aa	aa	aa
Block3282	aaxbb	bb	aa	bb	aa	aa	aa	aa	aa	aa	bb	bb	aa	bb	aa	aa	aa	aa	aa	aa	bb	aa	bb	aa	aa	bb	bb	aa	bb	aa	bb	aa	aa	aa	bb	aa	aa	bb	aa	bb	aa	bb	bb	aa	aa	bb	aa	aa	aa
Block3284	aaxbb	bb	aa	bb	bb	bb	aa	aa	aa	aa	bb	bb	aa	bb	aa	aa	aa	aa	aa	aa	bb	aa	bb	aa	aa	bb	bb	aa	bb	aa	bb	aa	aa	aa	bb	aa	aa	bb	aa	bb	aa	bb	bb	aa	aa	bb	aa	aa	aa
Block3280	aaxbb	bb	aa	bb	bb	bb	aa	aa	aa	aa	bb	bb	aa	bb	aa	aa	aa	aa	aa	aa	bb	aa	bb	aa	aa	bb	bb	aa	bb	aa	bb	aa	aa	aa	bb	aa	aa	bb	aa	bb	aa	bb	bb	aa	aa	bb	aa	aa	aa
Block3286	aaxbb	bb	aa	bb	bb	bb	aa	aa	aa	aa	bb	bb	aa	bb	aa	aa	aa	aa	aa	aa	bb	aa	bb	aa	aa	bb	bb	aa	bb	aa	bb	aa	aa	aa	bb	aa	aa	bb	aa	bb	aa	bb	bb	aa	aa	bb	aa	aa	aa
Block3287	aaxbb	bb	aa	bb	bb	bb	aa	aa	aa	bb	bb	bb	aa	bb	aa	aa	aa	bb	aa	bb	bb	aa	bb	aa	aa	bb	bb	aa	bb	aa	bb	aa	aa	aa	bb	aa	aa	bb	aa	bb	aa	bb	bb	aa	aa	bb	aa	aa	aa
Block3289	aaxbb	bb	aa	bb	bb	bb	aa	aa	aa	bb	bb	bb	aa	bb	aa	aa	aa	bb	aa	bb	bb	aa	bb	aa	aa	bb	aa	aa	bb	aa	bb	aa	aa	aa	bb	aa	aa	bb	aa	bb	aa	bb	bb	aa	aa	bb	aa	aa	aa
Block3288	aaxbb	bb	aa	bb	bb	bb	aa	aa	aa	bb	bb	bb	aa	bb	aa	aa	aa	bb	aa	bb	bb	aa	bb	aa	aa	bb	aa	aa	bb	aa	bb	aa	aa	aa	bb	aa	aa	bb	aa	bb	aa	bb	bb	aa	aa	bb	aa	aa	aa
Block3295	aaxbb	bb	aa	bb	bb	bb	aa	aa	aa	bb	bb	bb	aa	bb	aa	aa	aa	bb	aa	bb	bb	aa	bb	aa	aa	bb	aa	aa	bb	aa	bb	aa	aa	aa	bb	bb	aa	bb	aa	bb	aa	bb	bb	aa	aa	bb	aa	aa	aa
Block3296	aaxbb	bb	aa	bb	bb	bb	aa	aa	aa	bb	bb	bb	aa	bb	aa	aa	aa	bb	aa	bb	bb	aa	bb	aa	aa	bb	aa	aa	bb	aa	bb	aa	aa	aa	bb	bb	aa	bb	aa	bb	aa	bb	bb	aa	aa	bb	aa	aa	aa
Block3298	aaxbb	bb	aa	bb	bb	bb	aa	aa	aa	bb	bb	bb	aa	bb	aa	aa	aa	bb	aa	bb	bb	aa	bb	aa	aa	bb	aa	aa	bb	aa	bb	aa	aa	aa	bb	bb	aa	bb	aa	bb	aa	bb	bb	aa	aa	bb	aa	aa	aa
Block3299	aaxbb	bb	aa	bb	bb	bb	aa	aa	aa	bb	bb	bb	aa	bb	aa	aa	aa	bb	aa	bb	bb	aa	bb	aa	aa	bb	aa	aa	bb	aa	bb	aa	aa	aa	bb	bb	aa	bb	aa	bb	aa	bb	bb	aa	aa	bb	aa	aa	aa
Block3303	aaxbb	bb	aa	bb	bb	bb	aa	bb	aa	bb	bb	bb	aa	bb	aa	aa	aa	bb	aa	bb	bb	aa	bb	aa	aa	bb	aa	aa	bb	aa	bb	aa	aa	aa	bb	bb	aa	bb	aa	bb	aa	bb	bb	aa	aa	bb	aa	aa	aa
Block3306	aaxbb	bb	aa	bb	bb	bb	aa	bb	aa	bb	bb	bb	aa	bb	aa	aa	aa	bb	aa	bb	bb	aa	bb	aa	aa	bb	aa	aa	bb	aa	bb	aa	aa	aa	bb	bb	aa	bb	aa	bb	aa	bb	bb	aa	aa	bb	aa	aa	aa
Block3307	aaxbb	bb	aa	bb	bb	bb	aa	bb	aa	bb	bb	bb	aa	bb	aa	aa	aa	bb	aa	bb	bb	aa	bb	aa	aa	bb	aa	aa	bb	aa	bb	aa	aa	aa	bb	bb	aa	bb	aa	bb	aa	bb	bb	aa	aa	bb	aa	bb	aa
Block3309	aaxbb	bb	aa	bb	bb	bb	aa	bb	aa	bb	bb	bb	aa	bb	aa	aa	aa	bb	aa	bb	bb	aa	bb	aa	aa	bb	aa	aa	bb	aa	bb	aa	aa	aa	bb	bb	aa	bb	aa	bb	aa	bb	bb	aa	aa	bb	aa	bb	aa
Block3313	aaxbb	bb	aa	bb	bb	bb	aa	bb	aa	bb	bb	bb	aa	bb	aa	aa	aa	bb	aa	bb	bb	aa	bb	aa	aa	bb	aa	aa	bb	aa	bb	aa	aa	aa	bb	bb	aa	bb	aa	bb	aa	bb	bb	aa	aa	bb	aa	bb	aa
Block3325	aaxbb	bb	aa	bb	bb	bb	aa	bb	aa	bb	bb	bb	aa	aa	aa	aa	aa	bb	aa	bb	aa	aa	bb	aa	aa	bb	aa	aa	bb	aa	bb	aa	aa	aa	bb	bb	aa	bb	aa	bb	aa	bb	bb	aa	aa	bb	aa	bb	aa
Block3326	aaxbb	bb	aa	bb	bb	bb	aa	bb	aa	bb	bb	bb	aa	aa	aa	aa	aa	bb	aa	bb	aa	aa	bb	aa	aa	bb	aa	aa	bb	aa	bb	aa	aa	aa	bb	bb	aa	bb	aa	bb	aa	bb	bb	aa	aa	bb	aa	bb	aa
Block3336	aaxbb	bb	aa	bb	bb	bb	aa	bb	aa	bb	bb	bb	aa	aa	aa	aa	aa	bb	aa	bb	aa	aa	bb	aa	aa	bb	aa	aa	bb	aa	bb	aa	aa	aa	bb	bb	aa	bb	aa	bb	aa	bb	bb	aa	aa	bb	aa	bb	aa
Block3331	aaxbb	bb	aa	bb	bb	bb	aa	bb	aa	bb	bb	bb	aa	aa	aa	aa	aa	bb	aa	bb	aa	aa	bb	aa	aa	bb	aa	aa	bb	aa	bb	aa	aa	aa	bb	bb	aa	bb	aa	bb	aa	bb	bb	aa	aa	bb	aa	bb	aa
Block3342	aaxbb	bb	aa	bb	bb	bb	aa	bb	aa	bb	bb	bb	aa	aa	aa	aa	aa	bb	aa	bb	aa	aa	bb	aa	aa	aa	aa	aa	bb	aa	bb	aa	aa	aa	bb	bb	bb	bb	bb	bb	aa	bb	bb	aa	aa	bb	aa	bb	aa
Block3347	aaxbb	bb	aa	bb	bb	bb	aa	bb	aa	bb	bb	bb	aa	aa	aa	aa	aa	bb	aa	bb	aa	aa	bb	aa	aa	aa	aa	aa	bb	aa	bb	aa	aa	aa	bb	bb	bb	bb	bb	bb	aa	bb	bb	aa	aa	bb	aa	bb	aa
Block3348	aaxbb	bb	aa	bb	bb	bb	aa	bb	aa	bb	bb	bb	aa	aa	aa	aa	aa	bb	aa	bb	aa	aa	bb	aa	aa	aa	aa	bb	bb	aa	bb	aa	aa	aa	bb	bb	bb	bb	bb	bb	aa	bb	bb	aa	aa	bb	aa	bb	aa
Block3351	aaxbb	bb	aa	bb	bb	bb	aa	bb	aa	bb	bb	bb	aa	aa	aa	aa	aa	bb	aa	bb	aa	aa	bb	aa	aa	aa	aa	bb	bb	aa	bb	aa	aa	aa	bb	bb	bb	bb	bb	bb	aa	bb	bb	aa	aa	bb	aa	bb	aa
Block3356	aaxbb	bb	aa	bb	bb	bb	aa	bb	aa	bb	bb	bb	aa	aa	aa	aa	aa	bb	aa	bb	aa	aa	bb	aa	aa	aa	aa	bb	bb	aa	bb	aa	aa	aa	bb	bb	bb	bb	bb	bb	aa	bb	bb	aa	aa	bb	aa	bb	aa
Block3353	aaxbb	bb	aa	bb	bb	bb	aa	bb	aa	aa	bb	bb	aa	aa	aa	aa	aa	bb	aa	bb	aa	aa	bb	aa	aa	aa	aa	bb	bb	aa	bb	bb	aa	aa	bb	bb	bb	bb	bb	bb	aa	bb	bb	aa	aa	bb	aa	bb	aa
Block3358	aaxbb	bb	aa	bb	bb	bb	aa	bb	aa	aa	bb	bb	aa	aa	aa	aa	aa	bb	aa	bb	aa	aa	bb	aa	aa	aa	aa	bb	bb	aa	bb	bb	aa	aa	bb	bb	bb	bb	bb	bb	aa	bb	bb	aa	aa	bb	aa	bb	aa
Block3363	aaxbb	bb	aa	bb	bb	bb	aa	bb	aa	aa	bb	bb	aa	aa	aa	aa	aa	bb	aa	bb	aa	aa	bb	aa	aa	aa	aa	bb	bb	aa	bb	bb	aa	aa	bb	bb	bb	bb	bb	bb	aa	bb	bb	aa	aa	bb	aa	bb	aa
Block3375	aaxbb	bb	aa	bb	bb	bb	aa	bb	aa	aa	bb	bb	aa	aa	aa	aa	aa	bb	aa	bb	aa	aa	bb	aa	aa	aa	aa	bb	bb	aa	bb	bb	aa	aa	bb	bb	bb	bb	bb	bb	aa	bb	bb	aa	aa	bb	aa	bb	aa
Block3373	aaxbb	bb	aa	bb	bb	bb	aa	bb	aa	aa	bb	bb	aa	aa	aa	aa	aa	bb	aa	bb	aa	aa	bb	aa	aa	aa	aa	bb	bb	aa	bb	bb	aa	aa	bb	bb	bb	bb	bb	bb	aa	bb	bb	aa	aa	bb	aa	aa	bb
Block3392	aaxbb	bb	aa	bb	bb	bb	aa	bb	aa	aa	bb	bb	aa	aa	aa	aa	aa	bb	aa	bb	aa	aa	bb	aa	aa	aa	aa	bb	bb	aa	bb	bb	aa	aa	bb	bb	bb	bb	bb	bb	aa	bb	bb	aa	aa	bb	aa	aa	bb
Block3393	aaxbb	bb	aa	bb	bb	bb	aa	bb	aa	aa	bb	bb	aa	aa	aa	aa	aa	bb	aa	bb	aa	aa	bb	aa	aa	aa	aa	bb	bb	aa	bb	bb	aa	aa	bb	bb	bb	bb	bb	bb	aa	bb	bb	aa	aa	bb	aa	aa	bb
Block3396	aaxbb	bb	aa	bb	bb	bb	aa	bb	aa	aa	bb	bb	aa	aa	aa	aa	aa	bb	aa	bb	aa	aa	bb	aa	aa	aa	aa	bb	bb	aa	bb	bb	aa	aa	bb	bb	bb	bb	bb	bb	aa	bb	bb	aa	aa	bb	aa	aa	bb
Block3397	aaxbb	bb	aa	bb	bb	bb	aa	bb	aa	aa	bb	bb	aa	aa	aa	aa	aa	bb	aa	bb	aa	aa	bb	aa	aa	aa	aa	bb	bb	aa	bb	bb	aa	aa	bb	bb	bb	bb	bb	bb	aa	bb	bb	aa	aa	bb	aa	aa	bb
Block3405	aaxbb	bb	aa	bb	bb	bb	aa	bb	aa	aa	bb	bb	bb	aa	aa	aa	aa	bb	aa	bb	aa	aa	bb	aa	aa	aa	aa	bb	bb	aa	bb	bb	aa	aa	bb	bb	bb	bb	bb	bb	aa	bb	bb	aa	aa	bb	aa	aa	bb
Block3404	aaxbb	bb	aa	bb	bb	bb	aa	bb	aa	aa	bb	bb	bb	aa	aa	aa	aa	bb	aa	bb	aa	aa	bb	aa	aa	aa	aa	bb	bb	aa	bb	bb	aa	aa	bb	bb	bb	bb	bb	bb	aa	bb	bb	aa	aa	bb	aa	aa	bb
Block3408	aaxbb	bb	aa	bb	bb	bb	aa	bb	aa	aa	bb	bb	bb	aa	aa	aa	aa	bb	aa	bb	aa	aa	bb	aa	aa	aa	aa	bb	bb	aa	bb	bb	aa	aa	bb	bb	bb	bb	bb	bb	aa	bb	bb	aa	aa	bb	aa	aa	bb
Block3415	aaxbb	bb	aa	bb	bb	bb	aa	bb	aa	aa	bb	bb	bb	aa	bb	aa	aa	bb	aa	bb	aa	aa	bb	aa	aa	aa	aa	bb	bb	aa	bb	bb	aa	aa	bb	bb	bb	bb	bb	bb	aa	bb	bb	aa	aa	bb	aa	aa	bb
Block3420	aaxbb	bb	aa	bb	bb	bb	aa	bb	aa	aa	bb	bb	bb	aa	bb	aa	aa	bb	aa	bb	aa	aa	bb	aa	aa	aa	aa	bb	bb	aa	bb	bb	aa	aa	bb	bb	bb	aa	bb	bb	aa	bb	bb	aa	aa	bb	aa	aa	bb
Block3414	aaxbb	bb	aa	bb	bb	bb	aa	bb	aa	aa	bb	bb	bb	aa	bb	aa	aa	bb	aa	bb	aa	aa	bb	aa	aa	aa	aa	bb	bb	aa	bb	bb	aa	aa	bb	bb	bb	aa	bb	bb	aa	bb	bb	aa	aa	bb	aa	aa	bb
Block3419	aaxbb	bb	aa	bb	bb	bb	aa	bb	aa	aa	bb	bb	bb	aa	bb	aa	aa	bb	aa	bb	aa	aa	bb	aa	aa	aa	aa	bb	bb	aa	bb	bb	aa	aa	bb	bb	bb	aa	bb	bb	aa	bb	bb	aa	aa	bb	aa	aa	bb
Block3421	aaxbb	bb	aa	bb	bb	bb	aa	bb	aa	aa	bb	bb	bb	aa	bb	aa	aa	bb	aa	bb	aa	aa	bb	aa	aa	aa	aa	bb	bb	aa	aa	bb	aa	aa	bb	bb	bb	aa	bb	bb	aa	bb	bb	aa	aa	bb	aa	aa	bb
Block3434	aaxbb	bb	aa	bb	bb	bb	aa	bb	aa	aa	bb	bb	bb	aa	bb	aa	aa	bb	aa	bb	aa	aa	bb	aa	aa	aa	aa	bb	bb	aa	aa	bb	aa	aa	bb	bb	bb	aa	bb	bb	aa	bb	bb	aa	aa	bb	aa	aa	bb
Block3443	aaxbb	bb	aa	bb	bb	bb	aa	bb	aa	aa	bb	bb	bb	aa	bb	aa	aa	bb	aa	bb	aa	aa	bb	aa	aa	aa	aa	bb	bb	aa	aa	bb	aa	aa	bb	bb	bb	aa	bb	bb	aa	bb	bb	aa	aa	bb	aa	aa	bb
Block3424	aaxbb	bb	aa	bb	bb	bb	aa	bb	aa	aa	bb	bb	bb	aa	bb	aa	aa	bb	aa	bb	aa	aa	bb	aa	aa	aa	aa	bb	bb	aa	aa	bb	aa	aa	bb	bb	bb	aa	bb	bb	aa	bb	bb	aa	aa	bb	aa	aa	bb
Block3426	aaxbb	bb	aa	bb	bb	bb	aa	bb	aa	aa	bb	bb	bb	aa	bb	aa	aa	bb	aa	bb	aa	aa	bb	aa	aa	aa	aa	bb	bb	aa	aa	bb	aa	aa	bb	bb	bb	aa	bb	bb	aa	bb	bb	aa	aa	bb	aa	aa	bb
Block3427	aaxbb	bb	aa	bb	bb	bb	aa	bb	aa	aa	bb	bb	bb	aa	bb	aa	aa	bb	aa	bb	aa	aa	bb	aa	aa	aa	aa	bb	bb	aa	aa	bb	aa	aa	bb	bb	bb	aa	bb	bb	aa	bb	bb	aa	aa	bb	aa	aa	bb
Block3456	aaxbb	bb	aa	bb	bb	bb	aa	bb	aa	aa	bb	bb	bb	aa	bb	aa	aa	bb	aa	bb	aa	aa	bb	aa	aa	aa	aa	bb	bb	aa	aa	bb	aa	aa	bb	bb	bb	aa	bb	bb	aa	bb	bb	aa	aa	bb	aa	aa	bb
Block3462	aaxbb	bb	aa	bb	aa	bb	aa	bb	aa	aa	bb	bb	bb	aa	bb	aa	aa	bb	aa	bb	aa	aa	bb	aa	aa	aa	aa	bb	bb	aa	aa	bb	aa	aa	bb	bb	bb	aa	bb	bb	aa	bb	bb	aa	aa	bb	aa	aa	bb
Block3450	aaxbb	bb	aa	bb	aa	bb	aa	bb	aa	aa	bb	bb	bb	aa	bb	aa	aa	bb	aa	bb	aa	aa	bb	aa	aa	aa	aa	bb	bb	aa	aa	bb	aa	aa	bb	bb	bb	aa	bb	bb	aa	bb	bb	aa	aa	bb	aa	aa	bb
Block3453	aaxbb	bb	aa	bb	aa	bb	aa	bb	aa	aa	bb	bb	bb	aa	bb	aa	aa	bb	aa	bb	aa	aa	bb	aa	aa	aa	aa	bb	bb	aa	aa	bb	aa	aa	bb	bb	bb	aa	bb	bb	aa	bb	bb	aa	aa	bb	aa	aa	bb
Block3459	aaxbb	bb	aa	bb	aa	bb	aa	bb	aa	aa	bb	bb	bb	aa	bb	aa	aa	bb	aa	bb	aa	aa	bb	aa	aa	aa	aa	bb	bb	aa	aa	bb	aa	aa	bb	bb	bb	aa	bb	bb	aa	bb	bb	aa	aa	bb	aa	aa	bb
Block3449	aaxbb	bb	aa	bb	aa	bb	aa	bb	aa	aa	bb	bb	bb	aa	bb	aa	aa	bb	aa	bb	aa	aa	bb	aa	aa	aa	aa	bb	bb	aa	aa	bb	aa	aa	bb	bb	bb	aa	bb	bb	aa	bb	bb	aa	aa	bb	aa	aa	bb
Block3464	aaxbb	bb	aa	bb	aa	bb	aa	bb	aa	aa	bb	bb	bb	aa	bb	aa	aa	bb	aa	bb	aa	aa	bb	aa	aa	aa	aa	bb	bb	aa	aa	bb	aa	aa	bb	bb	bb	aa	bb	bb	aa	bb	bb	aa	aa	bb	aa	aa	bb
Block3469	aaxbb	bb	aa	bb	aa	bb	aa	bb	aa	aa	bb	bb	bb	aa	bb	aa	aa	bb	aa	bb	aa	aa	bb	aa	aa	aa	aa	bb	bb	aa	aa	bb	aa	aa	bb	bb	bb	aa	bb	bb	aa	bb	bb	aa	aa	bb	aa	aa	bb
Block3457	aaxbb	bb	aa	bb	aa	bb	aa	bb	aa	aa	bb	bb	bb	aa	bb	aa	aa	bb	aa	bb	aa	aa	bb	aa	aa	aa	aa	bb	bb	aa	aa	bb	aa	aa	bb	bb	bb	aa	bb	bb	aa	bb	bb	aa	aa	bb	aa	aa	bb
Block3465	aaxbb	bb	aa	bb	aa	bb	aa	bb	aa	aa	bb	bb	bb	aa	bb	aa	aa	bb	aa	bb	aa	aa	bb	aa	aa	aa	aa	bb	bb	aa	aa	bb	aa	aa	bb	bb	bb	aa	bb	bb	aa	bb	bb	aa	aa	bb	aa	aa	bb
Block3470	aaxbb	bb	aa	bb	aa	bb	aa	bb	aa	aa	bb	bb	bb	aa	bb	aa	aa	bb	aa	bb	aa	aa	bb	aa	aa	aa	aa	bb	bb	aa	aa	bb	aa	aa	bb	bb	bb	aa	bb	bb	aa	bb	bb	aa	aa	bb	aa	aa	bb
Block3472	aaxbb	bb	aa	bb	aa	bb	aa	bb	aa	aa	bb	bb	bb	aa	bb	aa	aa	bb	aa	bb	aa	aa	bb	aa	aa	aa	aa	bb	bb	aa	aa	bb	aa	aa	bb	bb	ab	aa	bb	bb	aa	bb	bb	aa	aa	bb	aa	aa	bb
Block3471	aaxbb	bb	aa	bb	aa	bb	aa	bb	aa	aa	bb	bb	bb	aa	bb	aa	aa	bb	aa	bb	aa	aa	bb	aa	aa	aa	aa	bb	bb	aa	aa	bb	aa	aa	bb	bb	ab	aa	bb	bb	aa	bb	bb	aa	aa	bb	aa	aa	bb
Block3485	aaxbb	bb	aa	bb	aa	bb	aa	bb	aa	aa	bb	bb	bb	aa	bb	aa	aa	bb	aa	bb	aa	aa	bb	aa	aa	aa	aa	bb	bb	aa	aa	bb	aa	aa	bb	bb	ab	aa	bb	bb	aa	bb	bb	aa	aa	bb	aa	aa	bb
Block3486	aaxbb	bb	aa	bb	aa	bb	aa	bb	aa	aa	bb	bb	bb	aa	bb	bb	aa	bb	aa	bb	aa	aa	bb	aa	aa	aa	aa	bb	bb	aa	aa	bb	aa	aa	bb	bb	ab	aa	bb	bb	aa	bb	bb	aa	aa	bb	aa	aa	bb
Block3479	aaxbb	bb	aa	bb	aa	bb	aa	bb	aa	aa	bb	bb	bb	aa	bb	bb	aa	bb	aa	bb	aa	aa	bb	aa	aa	aa	aa	bb	bb	aa	aa	bb	aa	aa	bb	bb	ab	aa	bb	bb	aa	bb	bb	aa	aa	bb	aa	aa	bb
Block3481	aaxbb	bb	aa	bb	aa	bb	aa	bb	aa	aa	bb	bb	bb	aa	bb	bb	aa	bb	aa	bb	aa	aa	bb	aa	aa	aa	aa	bb	bb	aa	aa	bb	aa	aa	bb	bb	ab	aa	bb	bb	aa	bb	bb	aa	aa	bb	aa	aa	bb
Block3487	aaxbb	bb	aa	bb	aa	bb	aa	bb	aa	bb	bb	bb	bb	aa	bb	bb	aa	bb	aa	bb	aa	aa	bb	aa	aa	aa	aa	bb	bb	aa	aa	bb	aa	aa	bb	bb	ab	aa	bb	bb	bb	bb	bb	aa	bb	bb	aa	aa	bb
Block3493	aaxbb	bb	aa	bb	aa	bb	aa	bb	aa	bb	bb	bb	bb	aa	bb	bb	aa	bb	aa	bb	aa	aa	bb	aa	aa	aa	aa	bb	bb	aa	aa	bb	aa	aa	bb	bb	ab	aa	bb	bb	bb	bb	bb	aa	bb	bb	aa	aa	bb
Block3501	aaxbb	bb	aa	bb	aa	bb	aa	bb	aa	bb	bb	bb	bb	aa	bb	bb	aa	bb	aa	bb	aa	aa	bb	aa	aa	aa	aa	bb	bb	aa	aa	bb	aa	aa	bb	bb	ab	bb	bb	bb	bb	bb	bb	aa	bb	bb	aa	aa	bb
Block3505	aaxbb	bb	aa	bb	aa	bb	aa	bb	aa	bb	bb	bb	bb	aa	bb	bb	aa	bb	aa	bb	aa	aa	bb	aa	aa	aa	aa	bb	bb	aa	aa	bb	aa	aa	bb	bb	ab	bb	bb	bb	bb	bb	bb	aa	bb	bb	aa	aa	bb
Block3522	aaxbb	bb	aa	bb	aa	bb	aa	bb	aa	bb	bb	bb	bb	aa	bb	bb	aa	bb	aa	bb	aa	aa	bb	aa	aa	aa	aa	bb	bb	aa	aa	bb	aa	aa	bb	bb	ab	bb	bb	bb	bb	bb	bb	aa	bb	bb	aa	aa	bb
Block3524	aaxbb	bb	aa	bb	aa	bb	aa	bb	aa	bb	bb	bb	bb	aa	bb	bb	aa	bb	aa	bb	aa	aa	bb	aa	aa	aa	aa	bb	bb	aa	aa	bb	aa	aa	bb	bb	ab	bb	bb	bb	bb	bb	bb	aa	bb	bb	aa	aa	bb
Block3525	aaxbb	bb	aa	ab	aa	bb	aa	bb	aa	bb	bb	bb	bb	aa	bb	bb	bb	bb	aa	bb	aa	aa	bb	aa	aa	aa	aa	bb	bb	aa	aa	aa	aa	aa	bb	bb	ab	bb	bb	bb	bb	bb	bb	aa	bb	bb	aa	aa	bb
Block3526	aaxbb	bb	aa	ab	aa	bb	aa	bb	aa	bb	bb	bb	bb	aa	bb	bb	bb	bb	aa	bb	aa	aa	bb	aa	aa	aa	aa	bb	bb	aa	aa	aa	aa	aa	bb	bb	ab	bb	bb	bb	bb	bb	bb	aa	bb	bb	aa	aa	bb
Block3528	aaxbb	bb	aa	ab	aa	aa	aa	bb	aa	bb	bb	bb	bb	aa	bb	bb	bb	bb	aa	bb	bb	aa	bb	aa	bb	aa	aa	bb	bb	aa	aa	aa	aa	aa	bb	bb	ab	bb	bb	bb	bb	bb	bb	bb	bb	bb	aa	aa	bb
Block3532	aaxbb	bb	aa	ab	aa	aa	aa	bb	aa	bb	bb	bb	bb	aa	bb	bb	bb	bb	aa	bb	bb	aa	bb	aa	bb	aa	aa	bb	bb	aa	aa	aa	aa	aa	bb	bb	ab	bb	bb	bb	bb	bb	bb	bb	bb	bb	aa	aa	bb
Block3533	aaxbb	bb	aa	ab	aa	aa	aa	bb	aa	bb	bb	bb	bb	aa	bb	bb	bb	bb	aa	bb	bb	aa	bb	aa	bb	aa	aa	bb	bb	aa	aa	aa	aa	aa	bb	bb	ab	bb	bb	bb	bb	bb	bb	bb	bb	bb	aa	aa	bb
Block3537	aaxbb	bb	aa	ab	aa	aa	aa	bb	aa	bb	bb	bb	bb	aa	bb	bb	bb	bb	aa	bb	bb	aa	bb	aa	bb	aa	aa	bb	aa	aa	aa	aa	aa	bb	bb	bb	ab	bb	bb	bb	bb	bb	bb	bb	bb	bb	aa	aa	bb
Block3555	aaxbb	bb	aa	ab	aa	aa	aa	bb	aa	bb	bb	bb	bb	aa	bb	bb	bb	bb	aa	bb	bb	aa	bb	aa	bb	aa	aa	bb	aa	aa	aa	aa	aa	bb	bb	bb	ab	bb	bb	bb	bb	bb	bb	bb	bb	bb	aa	aa	bb
Block3560	aaxbb	bb	aa	ab	aa	aa	aa	bb	aa	bb	bb	bb	bb	aa	bb	bb	bb	bb	aa	bb	bb	aa	bb	aa	bb	aa	aa	bb	aa	aa	aa	aa	aa	bb	bb	bb	ab	bb	bb	bb	bb	bb	bb	bb	bb	bb	aa	aa	bb
Block3557	aaxbb	bb	aa	ab	aa	aa	aa	bb	bb	bb	bb	bb	bb	aa	bb	bb	bb	bb	aa	bb	bb	aa	bb	aa	bb	aa	aa	bb	aa	aa	aa	aa	aa	bb	bb	bb	ab	bb	bb	bb	bb	bb	bb	bb	bb	bb	aa	aa	bb
Block3556	aaxbb	bb	aa	ab	aa	aa	aa	bb	bb	bb	bb	bb	bb	aa	bb	bb	bb	bb	aa	bb	bb	aa	bb	aa	bb	aa	aa	bb	aa	aa	aa	aa	aa	bb	bb	bb	ab	bb	bb	bb	bb	bb	bb	bb	bb	bb	aa	aa	bb
Block3584	aaxbb	bb	aa	ab	aa	aa	aa	bb	bb	bb	bb	bb	bb	aa	bb	bb	bb	bb	aa	bb	bb	aa	bb	aa	bb	aa	aa	bb	aa	aa	aa	aa	aa	bb	bb	bb	ab	bb	bb	bb	bb	bb	bb	bb	bb	bb	aa	aa	bb
Block3573	aaxbb	bb	aa	ab	aa	aa	aa	bb	bb	bb	bb	bb	bb	aa	bb	bb	bb	bb	aa	bb	bb	aa	bb	aa	bb	aa	aa	bb	aa	aa	aa	aa	aa	bb	bb	bb	ab	bb	bb	bb	bb	bb	bb	bb	bb	bb	aa	aa	bb
Block3563	aaxbb	bb	aa	ab	aa	aa	aa	bb	bb	bb	bb	bb	bb	aa	bb	bb	bb	bb	aa	bb	bb	aa	bb	aa	bb	aa	aa	bb	aa	aa	aa	aa	aa	bb	bb	bb	ab	bb	bb	bb	bb	bb	bb	bb	bb	bb	aa	aa	bb
Block3588	aaxbb	bb	aa	ab	aa	aa	aa	bb	bb	bb	bb	bb	bb	aa	bb	bb	bb	bb	aa	bb	bb	aa	bb	aa	bb	aa	aa	bb	aa	aa	aa	aa	aa	bb	bb	bb	ab	bb	bb	bb	bb	bb	bb	bb	bb	bb	aa	aa	bb
Block3592	aaxbb	bb	aa	ab	aa	aa	aa	bb	ab	bb	bb	bb	bb	aa	bb	bb	bb	aa	aa	aa	bb	aa	bb	aa	bb	aa	aa	bb	aa	aa	aa	aa	aa	bb	bb	bb	ab	bb	bb	bb	bb	bb	bb	bb	bb	bb	bb	aa	bb
Block3593	aaxbb	bb	aa	ab	aa	aa	aa	bb	bb	bb	bb	bb	bb	aa	bb	bb	bb	aa	aa	aa	bb	aa	bb	aa	bb	aa	aa	bb	aa	bb	aa	aa	aa	bb	bb	bb	ab	bb	bb	bb	bb	bb	bb	bb	bb	bb	bb	aa	bb
Block3599	aaxbb	bb	aa	ab	aa	aa	aa	bb	ab	bb	bb	bb	bb	aa	bb	bb	bb	aa	aa	aa	bb	aa	bb	aa	bb	aa	aa	bb	aa	bb	aa	aa	aa	bb	bb	aa	ab	bb	bb	bb	bb	bb	bb	bb	bb	bb	bb	aa	bb
Block3602	aaxbb	bb	aa	ab	aa	aa	aa	bb	ab	bb	aa	bb	bb	aa	bb	bb	bb	aa	aa	aa	bb	aa	bb	aa	bb	aa	aa	bb	aa	bb	aa	aa	aa	bb	bb	aa	ab	bb	bb	bb	bb	bb	bb	bb	bb	bb	bb	aa	bb
Block3605	aaxbb	bb	aa	ab	aa	aa	aa	bb	ab	bb	aa	bb	aa	aa	bb	bb	bb	aa	aa	aa	bb	aa	bb	aa	bb	aa	aa	bb	aa	bb	aa	aa	aa	bb	bb	aa	ab	bb	bb	bb	bb	bb	bb	bb	bb	bb	bb	aa	bb
Block3608	aaxbb	bb	aa	ab	aa	aa	aa	bb	ab	bb	aa	bb	aa	aa	bb	bb	bb	aa	aa	aa	bb	aa	bb	aa	bb	aa	aa	bb	aa	bb	aa	aa	aa	bb	aa	aa	ab	bb	bb	bb	bb	bb	bb	bb	bb	bb	bb	aa	bb
Block3610	aaxbb	bb	aa	ab	aa	bb	aa	bb	ab	bb	aa	bb	aa	aa	bb	bb	bb	aa	aa	aa	bb	bb	bb	aa	bb	aa	aa	bb	aa	bb	aa	aa	aa	bb	aa	aa	ab	bb	bb	bb	bb	bb	bb	bb	bb	bb	bb	aa	bb
Block3613	aaxbb	bb	aa	ab	aa	bb	aa	bb	ab	bb	aa	bb	aa	aa	aa	bb	bb	aa	aa	aa	bb	bb	bb	aa	bb	aa	aa	bb	aa	bb	aa	aa	aa	bb	aa	aa	ab	bb	bb	aa	bb	bb	bb	bb	bb	bb	bb	aa	bb
Block3620	aaxbb	bb	aa	ab	aa	bb	aa	bb	ab	bb	aa	aa	aa	aa	aa	bb	bb	aa	aa	aa	bb	bb	bb	aa	bb	aa	aa	bb	aa	bb	aa	aa	aa	bb	aa	aa	ab	bb	bb	aa	bb	bb	bb	bb	bb	bb	bb	aa	bb
Block3627	aaxbb	bb	aa	ab	aa	bb	aa	bb	ab	bb	aa	aa	aa	aa	aa	bb	bb	aa	aa	aa	bb	bb	bb	aa	bb	aa	aa	bb	aa	bb	aa	aa	aa	bb	aa	aa	ab	bb	bb	aa	bb	bb	bb	bb	bb	bb	bb	aa	bb
Block3630	aaxbb	bb	aa	bb	aa	bb	aa	bb	ab	bb	aa	aa	aa	aa	aa	bb	bb	aa	aa	aa	bb	bb	bb	aa	bb	aa	aa	bb	aa	bb	aa	aa	aa	bb	aa	aa	ab	bb	bb	aa	bb	bb	bb	bb	bb	bb	bb	aa	bb
Block3631	aaxbb	bb	aa	bb	aa	bb	aa	bb	ab	bb	aa	aa	aa	aa	aa	bb	bb	aa	aa	aa	bb	bb	bb	aa	bb	aa	aa	bb	aa	bb	aa	aa	aa	bb	aa	aa	ab	bb	bb	aa	bb	bb	bb	bb	bb	bb	bb	aa	bb
Block3632	aaxbb	bb	aa	bb	aa	bb	aa	bb	ab	bb	aa	aa	aa	aa	aa	bb	bb	aa	aa	aa	bb	bb	bb	aa	bb	aa	aa	bb	aa	bb	aa	aa	aa	bb	aa	aa	ab	bb	bb	aa	bb	bb	bb	bb	bb	bb	bb	aa	bb
Block3646	aaxbb	bb	aa	bb	aa	bb	aa	bb	ab	bb	aa	aa	aa	aa	aa	bb	bb	aa	aa	aa	bb	bb	bb	aa	bb	aa	aa	bb	aa	bb	aa	aa	aa	bb	aa	aa	ab	bb	bb	aa	bb	bb	bb	bb	bb	bb	bb	aa	bb
Block3634	aaxbb	bb	aa	bb	aa	bb	aa	bb	ab	bb	aa	aa	aa	aa	aa	bb	bb	aa	aa	aa	bb	bb	bb	aa	bb	aa	aa	bb	aa	bb	aa	aa	aa	bb	aa	aa	ab	bb	bb	aa	bb	bb	bb	bb	bb	bb	bb	aa	bb
Block3645	aaxbb	bb	aa	bb	aa	bb	aa	bb	ab	bb	aa	aa	aa	aa	aa	bb	bb	aa	aa	aa	bb	bb	bb	aa	bb	aa	aa	bb	aa	bb	aa	aa	aa	bb	aa	aa	ab	bb	bb	aa	bb	bb	bb	bb	bb	bb	bb	aa	bb
Block3639	aaxbb	bb	aa	bb	aa	bb	aa	bb	ab	bb	aa	aa	aa	aa	aa	bb	bb	aa	aa	aa	bb	bb	bb	aa	bb	aa	aa	bb	aa	bb	aa	aa	aa	bb	aa	aa	ab	bb	bb	aa	bb	bb	bb	bb	bb	bb	bb	aa	bb
Block3653	aaxbb	bb	aa	aa	bb	aa	bb	aa	bb	aa	aa	aa	bb	aa	aa	bb	bb	bb	bb	bb	bb	aa	aa	aa	bb	bb	aa	bb	aa	aa	bb	aa	aa	bb	bb	aa	bb	aa	aa	aa	bb	bb	bb	aa	aa	bb	aa	bb	bb
Block3649	aaxbb	bb	aa	aa	bb	aa	bb	aa	bb	aa	aa	aa	bb	aa	aa	bb	bb	bb	aa	bb	bb	aa	aa	aa	bb	bb	aa	bb	aa	aa	bb	aa	aa	bb	bb	bb	bb	aa	aa	aa	bb	bb	bb	aa	aa	bb	aa	bb	bb
Block3651	aaxbb	bb	aa	aa	bb	aa	bb	aa	bb	aa	aa	aa	bb	aa	aa	bb	bb	bb	aa	bb	bb	aa	aa	aa	bb	bb	aa	bb	aa	aa	bb	aa	aa	bb	bb	bb	bb	aa	aa	aa	bb	bb	bb	aa	aa	bb	aa	bb	bb
Block3661	aaxbb	bb	aa	aa	bb	aa	bb	aa	bb	aa	aa	aa	bb	aa	aa	bb	bb	bb	aa	bb	bb	aa	aa	aa	bb	bb	aa	bb	aa	aa	bb	aa	aa	bb	bb	bb	bb	aa	aa	aa	bb	bb	bb	aa	aa	bb	aa	bb	bb
Block3660	aaxbb	bb	aa	aa	bb	aa	bb	aa	bb	aa	aa	aa	bb	aa	aa	bb	bb	bb	aa	bb	bb	aa	aa	aa	bb	bb	aa	bb	aa	aa	bb	aa	aa	bb	bb	bb	bb	aa	aa	aa	bb	bb	bb	aa	aa	bb	aa	bb	bb
Block3663	aaxbb	bb	aa	aa	bb	aa	bb	aa	bb	aa	aa	aa	bb	aa	aa	bb	bb	bb	aa	bb	bb	aa	aa	aa	bb	bb	aa	bb	aa	aa	bb	aa	aa	bb	bb	bb	bb	aa	aa	aa	bb	bb	bb	aa	aa	bb	aa	bb	bb
Block3657	aaxbb	bb	aa	aa	bb	aa	bb	aa	bb	aa	aa	aa	bb	aa	aa	bb	bb	bb	aa	bb	bb	aa	aa	aa	bb	bb	aa	bb	aa	aa	bb	aa	aa	bb	bb	bb	bb	aa	aa	aa	bb	bb	bb	aa	aa	bb	aa	bb	bb
Block3647	aaxbb	bb	aa	aa	bb	aa	bb	aa	bb	aa	aa	aa	bb	aa	aa	bb	bb	bb	aa	bb	bb	aa	aa	aa	bb	bb	aa	bb	aa	aa	bb	aa	aa	bb	bb	bb	bb	aa	aa	aa	bb	bb	bb	aa	aa	bb	aa	bb	bb
Block3648	aaxbb	bb	aa	aa	bb	aa	bb	aa	bb	aa	aa	aa	bb	aa	aa	bb	bb	bb	aa	bb	bb	aa	aa	aa	bb	bb	aa	bb	aa	aa	bb	aa	aa	bb	bb	bb	bb	aa	aa	aa	bb	bb	bb	aa	aa	bb	aa	bb	bb
Block3668	aaxbb	bb	aa	aa	bb	aa	bb	aa	bb	aa	aa	aa	bb	aa	aa	bb	bb	bb	aa	bb	bb	aa	aa	bb	bb	bb	aa	bb	aa	aa	bb	aa	aa	bb	bb	bb	bb	aa	aa	aa	bb	bb	bb	aa	aa	bb	aa	bb	bb
Block3658	aaxbb	bb	aa	aa	bb	aa	bb	aa	bb	aa	aa	aa	bb	aa	aa	bb	bb	bb	aa	bb	bb	aa	aa	bb	bb	bb	aa	bb	aa	aa	bb	aa	aa	bb	bb	bb	bb	aa	aa	aa	bb	bb	bb	aa	aa	bb	aa	bb	bb
Block3667	aaxbb	bb	aa	aa	bb	aa	bb	aa	bb	bb	aa	aa	bb	aa	aa	bb	bb	bb	aa	bb	bb	bb	aa	bb	bb	bb	aa	bb	aa	aa	bb	aa	aa	aa	bb	bb	bb	bb	aa	aa	bb	bb	bb	aa	aa	bb	aa	bb	bb
Block3676	aaxbb	bb	aa	aa	bb	aa	bb	aa	bb	bb	aa	aa	bb	aa	aa	bb	bb	bb	aa	bb	bb	bb	aa	bb	bb	bb	aa	bb	aa	aa	bb	aa	aa	aa	bb	bb	bb	bb	aa	aa	bb	bb	bb	aa	aa	bb	aa	bb	bb
Block3675	aaxbb	bb	aa	aa	bb	aa	bb	aa	bb	bb	aa	aa	bb	aa	aa	bb	bb	bb	aa	bb	bb	bb	aa	bb	bb	bb	aa	bb	aa	aa	bb	aa	aa	aa	bb	bb	bb	bb	aa	aa	bb	bb	bb	aa	aa	bb	aa	bb	bb
Block3664	aaxbb	bb	aa	aa	bb	aa	bb	aa	bb	bb	aa	aa	bb	aa	aa	bb	bb	bb	aa	bb	bb	bb	aa	bb	bb	bb	aa	bb	aa	aa	bb	aa	aa	aa	bb	bb	bb	bb	aa	aa	bb	bb	bb	aa	aa	bb	aa	bb	bb
Block3677	aaxbb	bb	aa	aa	bb	aa	bb	aa	bb	bb	aa	aa	bb	aa	aa	bb	bb	bb	aa	bb	bb	bb	aa	bb	bb	bb	aa	bb	aa	aa	bb	aa	aa	aa	bb	bb	bb	bb	aa	aa	aa	bb	bb	aa	aa	bb	aa	bb	bb
Block3674	aaxbb	bb	aa	aa	bb	aa	bb	aa	bb	bb	aa	aa	bb	aa	aa	bb	bb	bb	aa	bb	bb	bb	aa	bb	bb	bb	aa	bb	aa	aa	bb	aa	aa	aa	bb	bb	bb	bb	aa	aa	aa	bb	bb	aa	aa	bb	aa	bb	bb
Block3681	aaxbb	bb	aa	aa	bb	aa	bb	aa	bb	bb	aa	aa	bb	aa	aa	bb	bb	bb	aa	bb	bb	bb	aa	bb	bb	bb	aa	bb	aa	aa	bb	aa	aa	aa	bb	bb	bb	bb	aa	aa	aa	bb	bb	aa	aa	bb	aa	bb	bb
Block3682	aaxbb	bb	aa	aa	bb	aa	bb	aa	bb	bb	aa	aa	bb	aa	aa	bb	bb	bb	aa	bb	bb	bb	aa	bb	bb	bb	aa	bb	aa	aa	bb	aa	aa	aa	bb	bb	bb	bb	aa	aa	aa	bb	bb	aa	aa	bb	aa	bb	bb
Block3683	aaxbb	bb	aa	aa	bb	aa	bb	aa	bb	bb	aa	aa	aa	aa	aa	bb	bb	bb	aa	bb	bb	bb	aa	bb	bb	bb	aa	bb	aa	aa	bb	aa	aa	aa	bb	bb	bb	bb	aa	aa	aa	bb	bb	aa	aa	bb	aa	bb	bb
Block3691	aaxbb	bb	aa	aa	bb	aa	aa	aa	bb	bb	aa	aa	aa	aa	aa	bb	bb	bb	aa	bb	bb	bb	aa	bb	bb	bb	aa	bb	aa	aa	bb	aa	aa	aa	bb	bb	bb	bb	aa	aa	aa	bb	bb	aa	aa	bb	aa	bb	bb
Block3692	aaxbb	bb	aa	aa	aa	aa	aa	aa	bb	bb	aa	aa	aa	aa	aa	bb	bb	bb	aa	bb	bb	bb	aa	bb	bb	bb	aa	bb	aa	aa	bb	aa	aa	aa	aa	bb	bb	bb	aa	aa	aa	bb	bb	aa	aa	bb	aa	bb	aa
Block3695	aaxbb	bb	aa	bb	aa	aa	aa	bb	aa	bb	aa	bb	aa	aa	aa	bb	bb	bb	aa	bb	bb	bb	aa	bb	bb	bb	bb	bb	aa	aa	bb	aa	aa	aa	aa	bb	bb	bb	aa	aa	aa	bb	aa	aa	aa	bb	bb	bb	aa
Block3693	aaxbb	bb	aa	bb	aa	aa	aa	bb	aa	bb	aa	bb	aa	aa	aa	bb	bb	bb	aa	bb	bb	bb	aa	bb	bb	bb	bb	bb	aa	aa	bb	aa	aa	aa	aa	bb	bb	bb	aa	aa	aa	bb	aa	aa	aa	bb	bb	bb	aa
Block3696	aaxbb	bb	aa	bb	aa	aa	aa	bb	aa	bb	aa	bb	aa	aa	aa	bb	bb	bb	aa	bb	bb	bb	aa	bb	bb	bb	bb	bb	aa	aa	bb	aa	aa	aa	aa	bb	bb	bb	aa	aa	aa	bb	aa	aa	aa	bb	bb	bb	aa
Block3705	aaxbb	bb	aa	bb	aa	aa	aa	bb	aa	bb	aa	bb	aa	aa	aa	bb	bb	bb	aa	bb	bb	bb	aa	bb	bb	bb	bb	bb	aa	aa	bb	aa	aa	aa	aa	bb	bb	bb	aa	aa	aa	bb	aa	aa	aa	bb	bb	bb	aa
Block3699	aaxbb	bb	aa	bb	aa	aa	aa	bb	aa	bb	aa	bb	aa	aa	aa	bb	bb	bb	aa	bb	bb	bb	aa	bb	bb	bb	bb	bb	aa	aa	bb	aa	aa	aa	aa	bb	bb	bb	aa	aa	aa	bb	aa	aa	aa	bb	bb	bb	aa
Block3697	aaxbb	bb	aa	bb	aa	aa	aa	bb	aa	bb	aa	bb	aa	aa	aa	bb	bb	bb	aa	bb	bb	bb	aa	bb	bb	bb	bb	bb	aa	aa	bb	aa	aa	aa	aa	bb	bb	bb	aa	aa	aa	bb	aa	aa	aa	bb	bb	bb	aa
Block3708	aaxbb	bb	aa	bb	aa	aa	aa	bb	aa	aa	aa	bb	aa	aa	aa	bb	bb	bb	aa	bb	bb	bb	aa	bb	bb	bb	bb	bb	aa	aa	bb	aa	aa	aa	aa	bb	bb	bb	aa	aa	aa	bb	aa	aa	aa	bb	bb	bb	aa
Block3712	aaxbb	bb	aa	bb	aa	aa	aa	bb	aa	aa	aa	bb	aa	aa	aa	bb	bb	bb	aa	bb	bb	bb	aa	bb	aa	bb	bb	bb	aa	aa	bb	aa	aa	aa	aa	bb	bb	bb	aa	aa	aa	bb	aa	aa	aa	bb	bb	bb	aa
Block3722	aaxbb	bb	aa	bb	aa	aa	aa	bb	aa	aa	aa	bb	aa	aa	aa	bb	bb	bb	aa	bb	bb	bb	aa	bb	aa	bb	bb	bb	aa	bb	bb	aa	aa	aa	aa	bb	bb	bb	aa	aa	aa	bb	aa	aa	aa	bb	bb	bb	aa
Block3709	aaxbb	bb	aa	bb	aa	aa	aa	bb	aa	aa	aa	bb	aa	aa	aa	bb	bb	bb	aa	bb	bb	bb	aa	bb	aa	bb	bb	bb	aa	bb	bb	aa	aa	aa	aa	bb	bb	bb	aa	aa	aa	bb	aa	aa	aa	bb	bb	bb	aa
Block3714	aaxbb	bb	aa	bb	aa	aa	aa	bb	aa	aa	aa	bb	aa	aa	aa	bb	bb	bb	aa	bb	bb	bb	aa	bb	aa	bb	bb	bb	aa	bb	bb	aa	aa	aa	aa	bb	bb	bb	aa	aa	aa	bb	aa	aa	aa	bb	bb	bb	aa
Block3724	aaxbb	bb	aa	bb	aa	aa	aa	bb	aa	aa	aa	bb	aa	aa	aa	bb	bb	bb	aa	bb	bb	bb	aa	bb	aa	bb	bb	bb	aa	bb	bb	aa	aa	bb	aa	bb	bb	bb	aa	aa	aa	bb	aa	aa	aa	bb	bb	bb	aa
Block3730	aaxbb	bb	aa	bb	aa	bb	aa	bb	aa	aa	aa	bb	aa	aa	aa	bb	aa	bb	aa	bb	aa	bb	aa	bb	aa	bb	bb	bb	aa	bb	bb	aa	aa	bb	aa	bb	bb	bb	bb	aa	aa	bb	aa	aa	aa	bb	bb	bb	aa
Block3738	aaxbb	bb	aa	bb	aa	bb	aa	bb	aa	aa	aa	bb	aa	aa	aa	bb	aa	bb	aa	bb	aa	bb	aa	bb	aa	bb	bb	bb	aa	bb	bb	aa	aa	bb	aa	bb	bb	bb	bb	aa	aa	bb	aa	aa	aa	bb	bb	bb	aa
Block3728	aaxbb	bb	aa	bb	aa	bb	aa	bb	aa	aa	aa	bb	aa	aa	aa	bb	aa	bb	aa	bb	aa	bb	aa	bb	aa	bb	bb	bb	aa	bb	bb	aa	aa	bb	aa	bb	bb	bb	bb	aa	aa	bb	aa	aa	aa	bb	bb	bb	aa
Block3740	aaxbb	bb	aa	bb	aa	bb	aa	bb	aa	aa	aa	bb	aa	aa	aa	bb	aa	bb	aa	bb	aa	bb	aa	bb	aa	bb	bb	bb	aa	bb	bb	aa	aa	bb	aa	bb	bb	bb	bb	aa	aa	bb	aa	aa	aa	bb	bb	bb	aa
Block3735	aaxbb	bb	aa	bb	aa	bb	aa	bb	aa	aa	aa	bb	aa	aa	aa	bb	aa	bb	aa	bb	aa	bb	aa	bb	aa	bb	bb	bb	aa	bb	bb	aa	aa	bb	aa	bb	bb	bb	bb	aa	aa	bb	aa	aa	aa	bb	bb	bb	aa
Block3736	aaxbb	bb	aa	bb	aa	bb	aa	bb	aa	aa	aa	bb	aa	aa	aa	bb	aa	bb	aa	bb	aa	bb	aa	bb	aa	bb	bb	bb	aa	bb	bb	aa	aa	bb	aa	bb	bb	bb	bb	aa	aa	bb	aa	aa	aa	bb	bb	bb	aa
Block3732	aaxbb	bb	aa	bb	aa	bb	aa	bb	aa	aa	aa	bb	aa	aa	aa	bb	aa	bb	aa	bb	aa	bb	aa	bb	aa	bb	bb	bb	aa	bb	bb	aa	aa	bb	aa	bb	bb	bb	bb	aa	aa	bb	aa	aa	aa	bb	bb	bb	aa
Block3744	aaxbb	bb	aa	bb	aa	bb	aa	bb	aa	aa	aa	aa	aa	aa	aa	bb	aa	bb	aa	bb	aa	bb	aa	bb	aa	bb	bb	bb	aa	bb	bb	aa	aa	bb	aa	bb	bb	bb	bb	aa	aa	bb	aa	aa	aa	bb	bb	bb	aa
Block3746	aaxbb	bb	aa	bb	aa	bb	aa	bb	aa	aa	aa	aa	aa	aa	aa	bb	aa	bb	aa	bb	aa	bb	aa	bb	aa	bb	bb	bb	aa	bb	bb	aa	aa	bb	aa	bb	bb	bb	bb	aa	aa	bb	aa	aa	aa	bb	bb	bb	aa
Block3748	aaxbb	bb	aa	bb	aa	bb	aa	bb	aa	aa	aa	aa	aa	aa	aa	bb	aa	bb	aa	bb	aa	bb	aa	bb	aa	aa	bb	bb	aa	bb	bb	aa	aa	bb	aa	bb	bb	bb	bb	aa	aa	bb	aa	aa	aa	bb	bb	bb	aa
Block3752	aaxbb	bb	aa	bb	aa	bb	aa	bb	aa	aa	aa	aa	aa	aa	aa	bb	aa	bb	aa	bb	aa	bb	aa	bb	aa	aa	bb	bb	aa	bb	bb	aa	aa	bb	aa	bb	bb	bb	bb	aa	aa	bb	aa	aa	aa	bb	bb	bb	aa
Block3753	aaxbb	bb	aa	bb	aa	bb	aa	bb	aa	aa	aa	aa	aa	aa	aa	bb	aa	bb	aa	bb	aa	bb	aa	bb	aa	aa	bb	bb	aa	bb	bb	aa	aa	bb	aa	bb	bb	bb	bb	aa	aa	bb	aa	aa	aa	bb	bb	bb	aa
Block3757	aaxbb	bb	aa	bb	aa	bb	aa	bb	aa	aa	aa	aa	aa	aa	bb	bb	aa	bb	aa	bb	aa	bb	aa	bb	aa	aa	bb	bb	bb	bb	bb	aa	aa	bb	aa	bb	bb	bb	bb	aa	aa	bb	aa	aa	aa	bb	bb	bb	aa
Block3761	aaxbb	bb	aa	bb	aa	bb	aa	bb	aa	aa	aa	aa	aa	aa	bb	bb	aa	bb	aa	bb	aa	bb	aa	bb	bb	aa	bb	bb	bb	bb	bb	aa	aa	bb	aa	bb	bb	bb	bb	aa	aa	bb	aa	aa	aa	bb	aa	bb	aa
Block3765	aaxbb	bb	aa	bb	aa	bb	aa	bb	aa	aa	aa	aa	aa	aa	bb	bb	aa	bb	bb	bb	aa	bb	aa	bb	bb	aa	bb	bb	bb	bb	bb	aa	aa	bb	aa	bb	bb	bb	bb	aa	bb	bb	aa	aa	aa	bb	aa	bb	aa
Block3769	aaxbb	bb	aa	bb	aa	bb	aa	bb	aa	aa	aa	aa	aa	aa	bb	bb	aa	bb	bb	bb	aa	bb	aa	bb	bb	bb	bb	bb	bb	bb	bb	aa	aa	bb	aa	bb	bb	bb	bb	aa	bb	bb	aa	aa	aa	bb	aa	bb	aa
Block3772	aaxbb	bb	aa	bb	aa	bb	aa	bb	aa	aa	aa	aa	aa	aa	bb	bb	aa	bb	bb	bb	aa	bb	aa	bb	bb	bb	bb	bb	bb	bb	bb	aa	aa	bb	aa	bb	bb	bb	bb	aa	bb	bb	aa	aa	aa	bb	aa	bb	aa
Block3782	aaxbb	bb	aa	bb	aa	bb	aa	bb	aa	aa	aa	aa	aa	aa	bb	bb	aa	bb	bb	bb	bb	bb	aa	bb	bb	bb	bb	bb	bb	bb	bb	aa	aa	bb	aa	bb	bb	bb	bb	aa	bb	bb	aa	aa	aa	bb	aa	bb	aa
Block3779	aaxbb	bb	aa	bb	aa	bb	aa	bb	aa	aa	aa	aa	aa	aa	bb	bb	aa	bb	bb	bb	bb	bb	aa	bb	bb	bb	bb	bb	bb	bb	bb	aa	aa	bb	aa	bb	bb	bb	bb	aa	bb	bb	aa	aa	aa	bb	aa	bb	aa
Block3783	aaxbb	bb	aa	aa	bb	bb	aa	bb	aa	aa	aa	aa	aa	aa	bb	bb	aa	bb	bb	bb	bb	aa	aa	bb	aa	bb	bb	bb	bb	bb	bb	bb	aa	bb	bb	bb	bb	bb	bb	aa	bb	bb	aa	aa	aa	bb	aa	bb	aa
Block3787	aaxbb	bb	aa	aa	bb	bb	aa	bb	aa	aa	aa	aa	aa	aa	bb	bb	aa	bb	bb	bb	bb	aa	aa	bb	aa	bb	bb	bb	bb	bb	bb	bb	aa	bb	bb	bb	bb	bb	bb	aa	bb	bb	aa	aa	aa	bb	aa	bb	aa
Block3789	aaxbb	bb	aa	aa	bb	bb	aa	bb	aa	aa	aa	aa	aa	aa	bb	bb	aa	bb	bb	bb	bb	aa	aa	bb	aa	bb	bb	bb	bb	bb	bb	bb	aa	bb	bb	bb	bb	bb	bb	aa	bb	bb	aa	aa	aa	bb	aa	bb	aa
Block3826	aaxbb	bb	aa	aa	bb	bb	aa	bb	aa	aa	aa	aa	aa	aa	bb	bb	aa	bb	bb	bb	bb	aa	aa	bb	aa	bb	bb	bb	bb	bb	bb	bb	aa	bb	bb	bb	bb	bb	bb	aa	bb	bb	aa	aa	aa	bb	aa	bb	aa
Block3823	aaxbb	bb	aa	aa	bb	bb	aa	bb	aa	aa	bb	aa	aa	aa	bb	bb	aa	bb	bb	bb	bb	aa	aa	bb	aa	bb	bb	bb	bb	bb	bb	bb	aa	bb	bb	bb	bb	bb	bb	aa	bb	bb	aa	aa	aa	bb	aa	bb	aa
Block3818	aaxbb	bb	aa	aa	bb	bb	aa	bb	aa	aa	bb	aa	aa	aa	bb	bb	aa	bb	bb	bb	bb	aa	aa	bb	aa	bb	bb	bb	bb	bb	bb	bb	aa	bb	bb	bb	bb	bb	bb	aa	bb	bb	aa	aa	aa	bb	aa	bb	aa
Block3827	aaxbb	bb	aa	aa	bb	bb	aa	bb	aa	aa	bb	aa	aa	aa	bb	bb	aa	bb	bb	bb	bb	aa	aa	bb	aa	bb	bb	bb	bb	bb	bb	bb	aa	bb	bb	bb	bb	bb	bb	aa	bb	bb	aa	aa	aa	bb	aa	bb	aa
Block3825	aaxbb	bb	aa	aa	bb	bb	aa	bb	aa	aa	bb	aa	aa	aa	bb	bb	aa	bb	bb	bb	bb	aa	aa	bb	aa	bb	bb	bb	bb	bb	bb	bb	aa	bb	bb	bb	bb	bb	bb	aa	bb	bb	aa	aa	aa	bb	aa	bb	aa
Block3821	aaxbb	bb	aa	aa	bb	bb	aa	bb	aa	aa	bb	aa	aa	aa	bb	bb	aa	bb	bb	bb	bb	aa	aa	bb	aa	bb	bb	bb	bb	bb	bb	bb	aa	bb	bb	bb	bb	bb	bb	aa	bb	bb	aa	aa	aa	bb	aa	bb	aa
Block3800	aaxbb	bb	aa	aa	bb	bb	aa	bb	aa	aa	bb	aa	aa	aa	bb	bb	aa	bb	bb	bb	bb	aa	aa	bb	aa	bb	bb	bb	bb	bb	bb	bb	aa	bb	bb	bb	bb	bb	bb	aa	bb	bb	aa	aa	aa	bb	aa	bb	aa
Block3820	aaxbb	bb	aa	aa	bb	bb	aa	bb	aa	aa	bb	aa	aa	aa	bb	bb	aa	bb	bb	bb	bb	aa	aa	bb	aa	bb	bb	bb	bb	bb	bb	bb	aa	bb	bb	bb	bb	bb	bb	aa	bb	bb	aa	aa	aa	bb	aa	bb	aa
Block3797	aaxbb	bb	aa	aa	bb	bb	aa	bb	aa	aa	bb	aa	aa	aa	bb	bb	aa	bb	bb	bb	bb	aa	aa	bb	aa	bb	bb	bb	bb	bb	bb	bb	aa	bb	bb	bb	bb	bb	bb	aa	bb	bb	aa	aa	aa	bb	aa	bb	aa
Block3802	aaxbb	bb	aa	aa	bb	bb	aa	bb	aa	aa	bb	aa	aa	aa	aa	bb	aa	bb	bb	bb	bb	aa	aa	bb	aa	bb	bb	bb	bb	bb	bb	bb	aa	bb	bb	bb	bb	bb	bb	aa	bb	bb	aa	aa	aa	bb	aa	bb	aa
Block3804	aaxbb	bb	aa	aa	bb	bb	aa	aa	aa	aa	bb	aa	aa	aa	aa	bb	aa	bb	bb	bb	bb	aa	aa	bb	aa	bb	bb	bb	bb	bb	bb	bb	aa	bb	bb	bb	bb	bb	bb	aa	bb	bb	aa	aa	aa	bb	aa	bb	aa
Block3807	aaxbb	bb	aa	aa	bb	bb	aa	aa	aa	aa	bb	aa	aa	aa	aa	bb	aa	bb	bb	bb	bb	aa	aa	bb	aa	bb	bb	bb	aa	bb	bb	bb	aa	bb	bb	bb	bb	bb	bb	bb	bb	bb	aa	aa	aa	bb	aa	bb	aa
Block3857	aaxbb	bb	aa	aa	bb	bb	aa	aa	aa	aa	bb	aa	aa	aa	aa	bb	aa	bb	bb	bb	bb	aa	aa	bb	aa	bb	bb	bb	aa	bb	bb	bb	aa	bb	bb	bb	bb	bb	bb	bb	bb	bb	aa	aa	aa	bb	aa	bb	aa
Block3806	aaxbb	bb	aa	aa	bb	bb	aa	aa	aa	aa	bb	aa	aa	aa	aa	bb	aa	bb	bb	bb	bb	aa	aa	bb	aa	bb	bb	bb	aa	bb	bb	bb	aa	bb	bb	bb	bb	bb	bb	bb	bb	bb	aa	aa	aa	bb	aa	bb	aa
Block3850	aaxbb	bb	aa	aa	bb	bb	aa	aa	aa	aa	bb	aa	aa	aa	aa	bb	aa	bb	bb	bb	bb	aa	aa	bb	aa	bb	bb	bb	aa	bb	bb	bb	aa	bb	bb	bb	bb	bb	bb	bb	bb	bb	aa	aa	aa	bb	aa	bb	aa
Block3811	aaxbb	bb	aa	aa	bb	bb	aa	aa	aa	aa	bb	aa	aa	aa	aa	bb	aa	bb	bb	bb	bb	aa	aa	bb	aa	bb	bb	bb	aa	bb	bb	bb	aa	bb	bb	bb	bb	bb	bb	bb	bb	bb	aa	aa	aa	bb	aa	bb	aa
Block3836	aaxbb	bb	aa	aa	bb	bb	aa	aa	aa	aa	bb	aa	aa	aa	aa	bb	aa	bb	bb	bb	bb	aa	aa	bb	aa	bb	bb	bb	aa	bb	bb	bb	aa	bb	bb	bb	bb	bb	bb	bb	bb	bb	aa	aa	aa	bb	aa	bb	aa
Block3851	aaxbb	bb	aa	aa	bb	bb	aa	aa	aa	aa	bb	aa	aa	aa	aa	bb	aa	bb	bb	bb	bb	aa	aa	bb	aa	bb	bb	bb	aa	bb	bb	bb	aa	bb	bb	bb	bb	bb	bb	bb	bb	bb	aa	aa	aa	bb	aa	bb	aa
Block3852	aaxbb	bb	aa	aa	bb	bb	aa	aa	aa	aa	bb	aa	aa	aa	aa	bb	aa	bb	bb	bb	bb	aa	aa	bb	aa	bb	bb	bb	aa	bb	bb	bb	aa	bb	bb	bb	bb	bb	bb	bb	bb	bb	aa	aa	aa	bb	aa	bb	aa
Block3858	aaxbb	bb	aa	aa	bb	bb	aa	aa	aa	aa	bb	aa	aa	aa	aa	bb	aa	bb	bb	bb	bb	aa	aa	bb	aa	bb	bb	bb	aa	bb	bb	bb	aa	bb	bb	bb	bb	bb	bb	bb	bb	bb	aa	aa	aa	bb	aa	bb	aa
Block3853	aaxbb	bb	aa	aa	bb	bb	aa	aa	aa	aa	bb	aa	aa	aa	aa	bb	aa	bb	bb	bb	bb	aa	aa	bb	aa	bb	bb	bb	aa	bb	bb	bb	aa	bb	bb	bb	bb	bb	bb	bb	bb	bb	aa	aa	aa	bb	aa	bb	aa
Block3856	aaxbb	bb	aa	aa	bb	bb	aa	aa	aa	aa	bb	aa	aa	aa	aa	bb	aa	bb	bb	bb	bb	aa	aa	bb	aa	bb	bb	bb	aa	bb	bb	bb	aa	bb	bb	bb	bb	bb	bb	bb	bb	bb	aa	aa	aa	bb	aa	bb	aa
Block3854	aaxbb	bb	aa	aa	bb	bb	aa	aa	aa	aa	bb	aa	aa	aa	aa	bb	aa	bb	bb	bb	bb	aa	aa	bb	aa	bb	bb	bb	aa	bb	bb	bb	aa	bb	bb	bb	bb	bb	bb	bb	bb	bb	aa	aa	aa	bb	aa	bb	aa
Block3832	aaxbb	bb	aa	aa	bb	bb	aa	aa	aa	aa	bb	aa	aa	aa	aa	bb	aa	bb	bb	bb	bb	aa	aa	bb	aa	bb	bb	bb	aa	bb	bb	bb	aa	bb	bb	bb	bb	bb	bb	bb	bb	bb	aa	aa	aa	bb	aa	bb	aa
Block3835	aaxbb	bb	aa	aa	bb	bb	aa	aa	aa	aa	bb	aa	aa	aa	aa	bb	aa	bb	bb	bb	bb	aa	aa	bb	aa	bb	bb	aa	aa	bb	bb	bb	aa	bb	bb	bb	bb	bb	bb	bb	bb	bb	aa	aa	aa	bb	aa	bb	aa
Block3833	aaxbb	bb	aa	aa	bb	bb	aa	aa	aa	aa	bb	aa	aa	aa	aa	bb	aa	bb	bb	bb	bb	aa	aa	bb	aa	bb	bb	aa	aa	bb	bb	bb	aa	bb	bb	bb	bb	bb	bb	bb	bb	bb	aa	aa	aa	bb	aa	bb	aa
Block3834	aaxbb	bb	aa	aa	bb	bb	aa	aa	aa	aa	bb	aa	aa	aa	aa	bb	aa	bb	bb	bb	bb	aa	aa	bb	aa	bb	bb	aa	aa	bb	bb	bb	aa	bb	bb	bb	bb	bb	bb	bb	bb	bb	aa	aa	aa	bb	aa	bb	aa
Block3840	aaxbb	bb	aa	aa	bb	bb	aa	aa	aa	aa	bb	aa	aa	aa	aa	bb	aa	bb	bb	bb	bb	aa	aa	bb	aa	bb	bb	aa	aa	bb	bb	bb	aa	bb	bb	bb	bb	bb	bb	bb	bb	bb	aa	aa	aa	bb	aa	bb	aa
Block3839	aaxbb	bb	aa	aa	bb	bb	aa	aa	aa	aa	bb	aa	aa	aa	aa	bb	aa	bb	bb	bb	bb	aa	aa	bb	aa	bb	bb	aa	aa	bb	bb	bb	aa	bb	bb	bb	bb	bb	bb	bb	bb	bb	aa	aa	aa	bb	aa	bb	aa
Block3859	aaxbb	bb	aa	aa	bb	bb	aa	aa	aa	aa	bb	aa	aa	aa	aa	bb	aa	bb	bb	bb	bb	aa	aa	bb	aa	bb	bb	aa	aa	bb	bb	bb	aa	bb	bb	bb	bb	bb	bb	bb	bb	bb	aa	aa	aa	bb	aa	bb	aa
Block3860	aaxbb	bb	aa	aa	bb	bb	aa	aa	aa	aa	bb	aa	aa	aa	aa	bb	aa	bb	bb	bb	bb	aa	aa	bb	aa	bb	bb	aa	aa	bb	bb	bb	aa	bb	bb	bb	bb	bb	bb	bb	bb	bb	aa	aa	aa	bb	aa	bb	aa
Block3861	aaxbb	bb	aa	aa	bb	bb	aa	aa	aa	aa	aa	aa	aa	aa	aa	bb	aa	bb	bb	bb	bb	aa	aa	bb	aa	bb	bb	aa	aa	bb	bb	bb	aa	bb	bb	bb	bb	bb	bb	bb	bb	bb	aa	aa	aa	bb	aa	bb	aa
Block3869	aaxbb	bb	aa	aa	bb	bb	aa	aa	aa	aa	aa	aa	aa	aa	aa	bb	aa	bb	bb	bb	bb	aa	aa	bb	aa	bb	bb	aa	aa	bb	bb	bb	aa	bb	bb	bb	bb	bb	bb	bb	bb	bb	aa	aa	aa	bb	aa	bb	aa
Block3875	aaxbb	bb	aa	aa	bb	bb	aa	aa	aa	aa	aa	aa	aa	aa	aa	bb	aa	bb	bb	bb	bb	aa	aa	bb	aa	bb	bb	aa	aa	bb	bb	bb	aa	bb	bb	bb	bb	bb	bb	bb	bb	bb	aa	aa	aa	bb	aa	bb	aa
Block3876	aaxbb	bb	aa	aa	bb	bb	bb	aa	aa	aa	aa	aa	aa	aa	aa	bb	aa	bb	bb	bb	bb	aa	aa	bb	aa	bb	bb	aa	aa	bb	bb	bb	aa	bb	bb	bb	bb	bb	bb	bb	bb	bb	aa	aa	aa	bb	aa	bb	aa
Block3870	aaxbb	bb	aa	aa	bb	bb	bb	aa	aa	aa	aa	aa	aa	aa	aa	bb	aa	bb	bb	bb	bb	aa	aa	bb	aa	bb	bb	aa	aa	bb	bb	bb	aa	bb	bb	bb	bb	bb	bb	bb	bb	bb	aa	aa	aa	bb	aa	bb	aa
Block3878	aaxbb	bb	aa	aa	bb	bb	bb	aa	bb	aa	aa	aa	aa	aa	aa	bb	aa	bb	bb	bb	bb	aa	aa	bb	aa	bb	bb	aa	aa	bb	bb	bb	aa	bb	bb	bb	bb	bb	bb	bb	bb	bb	aa	aa	aa	bb	aa	bb	aa
Block3871	aaxbb	bb	aa	aa	bb	bb	bb	aa	bb	aa	aa	aa	aa	aa	aa	bb	aa	bb	bb	bb	bb	aa	aa	bb	aa	bb	bb	aa	aa	bb	bb	bb	aa	bb	bb	bb	bb	bb	bb	bb	bb	bb	aa	aa	aa	bb	aa	bb	aa
Block3885	aaxbb	bb	aa	aa	bb	bb	bb	aa	bb	aa	aa	aa	aa	aa	aa	bb	aa	bb	bb	bb	bb	aa	aa	bb	aa	bb	bb	aa	aa	bb	bb	bb	aa	bb	bb	bb	bb	bb	bb	bb	bb	bb	aa	aa	aa	bb	aa	bb	aa
Block3877	aaxbb	bb	aa	aa	bb	bb	bb	aa	bb	aa	aa	aa	aa	aa	aa	bb	aa	bb	bb	bb	bb	aa	aa	bb	aa	bb	bb	aa	aa	bb	bb	bb	aa	bb	bb	bb	bb	bb	bb	bb	bb	bb	aa	aa	aa	bb	aa	bb	aa
Block3886	aaxbb	bb	aa	aa	bb	bb	bb	aa	bb	aa	aa	aa	aa	aa	aa	bb	aa	bb	bb	bb	bb	aa	aa	bb	aa	bb	bb	aa	aa	bb	bb	bb	aa	bb	bb	bb	bb	bb	bb	bb	bb	bb	aa	aa	aa	bb	aa	bb	aa
Block3879	aaxbb	bb	aa	aa	bb	bb	bb	aa	bb	aa	aa	aa	aa	aa	aa	bb	aa	bb	bb	bb	bb	aa	aa	bb	aa	bb	bb	aa	aa	bb	bb	bb	aa	bb	bb	bb	bb	bb	bb	bb	bb	bb	aa	aa	aa	bb	aa	bb	aa
Block3888	aaxbb	bb	aa	aa	bb	bb	bb	aa	bb	aa	aa	aa	aa	aa	bb	bb	aa	bb	bb	bb	bb	aa	bb	bb	aa	bb	bb	aa	aa	bb	bb	bb	aa	bb	bb	bb	bb	bb	bb	bb	bb	bb	aa	aa	aa	bb	bb	bb	aa
Block3883	aaxbb	bb	aa	aa	bb	bb	bb	aa	bb	aa	aa	aa	aa	aa	bb	bb	aa	bb	bb	bb	bb	aa	bb	bb	aa	bb	bb	aa	aa	bb	bb	bb	aa	bb	bb	bb	bb	bb	bb	bb	bb	bb	aa	aa	aa	bb	bb	bb	aa
Block3884	aaxbb	bb	aa	aa	bb	bb	bb	aa	bb	aa	aa	aa	aa	aa	bb	bb	aa	bb	bb	bb	bb	aa	bb	bb	aa	bb	bb	aa	aa	bb	bb	bb	aa	bb	bb	bb	bb	bb	bb	bb	bb	bb	aa	aa	aa	bb	bb	bb	aa
Block3895	aaxbb	bb	aa	aa	bb	bb	bb	aa	bb	aa	aa	aa	aa	aa	bb	bb	aa	bb	bb	bb	bb	aa	bb	bb	aa	bb	bb	aa	aa	bb	bb	bb	aa	bb	bb	bb	bb	bb	bb	bb	bb	bb	aa	aa	aa	bb	bb	bb	aa
Block3894	aaxbb	bb	aa	aa	bb	bb	bb	aa	bb	aa	aa	aa	aa	aa	bb	bb	aa	bb	bb	bb	bb	aa	bb	bb	aa	bb	bb	aa	aa	bb	bb	bb	aa	bb	bb	bb	bb	bb	bb	bb	bb	bb	aa	aa	aa	bb	bb	bb	aa
Block3890	aaxbb	bb	aa	aa	bb	bb	bb	aa	bb	aa	aa	aa	aa	aa	bb	bb	aa	bb	bb	bb	bb	aa	bb	bb	aa	bb	bb	aa	aa	bb	bb	bb	aa	bb	bb	bb	bb	bb	bb	bb	bb	bb	aa	aa	aa	bb	bb	bb	aa
Block3903	aaxbb	bb	aa	aa	bb	bb	bb	aa	bb	aa	aa	aa	aa	aa	bb	bb	aa	bb	bb	bb	bb	aa	bb	bb	aa	bb	bb	aa	aa	bb	bb	bb	aa	bb	bb	bb	bb	bb	bb	bb	bb	bb	aa	aa	aa	bb	bb	bb	aa
Block3897	aaxbb	bb	aa	aa	bb	bb	bb	aa	bb	aa	aa	aa	aa	aa	bb	bb	aa	bb	bb	bb	bb	aa	bb	bb	aa	bb	bb	aa	aa	bb	bb	bb	aa	bb	bb	bb	bb	bb	bb	bb	bb	bb	aa	aa	aa	bb	bb	bb	aa
Block3904	aaxbb	bb	aa	aa	bb	bb	bb	aa	bb	aa	aa	aa	aa	aa	bb	bb	aa	bb	bb	bb	bb	aa	bb	bb	aa	bb	bb	aa	aa	bb	bb	bb	aa	bb	bb	bb	bb	bb	bb	bb	bb	bb	aa	aa	aa	bb	bb	bb	aa
Block3907	aaxbb	bb	aa	aa	bb	bb	bb	aa	bb	aa	aa	aa	aa	aa	bb	bb	aa	bb	bb	bb	bb	aa	bb	bb	aa	bb	bb	aa	aa	bb	bb	bb	aa	bb	aa	bb	bb	bb	bb	bb	bb	bb	aa	aa	aa	bb	bb	aa	aa
Block3908	aaxbb	bb	aa	aa	bb	bb	bb	aa	bb	aa	aa	aa	aa	aa	bb	bb	aa	bb	bb	bb	bb	aa	bb	bb	aa	bb	bb	aa	aa	bb	bb	bb	aa	bb	aa	bb	bb	bb	bb	bb	bb	bb	aa	aa	aa	bb	bb	aa	aa
Block3905	aaxbb	bb	aa	aa	bb	bb	bb	aa	bb	aa	aa	aa	aa	aa	bb	bb	aa	bb	bb	bb	bb	aa	bb	bb	aa	bb	bb	aa	aa	bb	bb	bb	aa	bb	aa	bb	bb	bb	bb	bb	bb	bb	aa	aa	aa	bb	bb	aa	aa
Block3963	aaxbb	bb	aa	aa	bb	bb	bb	aa	bb	aa	aa	aa	aa	aa	bb	bb	aa	bb	bb	bb	bb	aa	bb	bb	aa	bb	bb	aa	aa	bb	bb	bb	aa	bb	aa	bb	bb	bb	bb	bb	bb	bb	aa	aa	aa	bb	bb	aa	aa
Block3979	aaxbb	bb	aa	aa	bb	bb	bb	aa	bb	aa	aa	aa	bb	aa	bb	bb	aa	bb	bb	bb	bb	aa	bb	bb	aa	bb	bb	aa	aa	bb	bb	bb	aa	bb	aa	bb	bb	bb	bb	bb	bb	bb	aa	aa	aa	bb	bb	aa	aa
Block3964	aaxbb	bb	aa	aa	bb	bb	bb	aa	bb	aa	aa	aa	bb	aa	bb	bb	aa	bb	bb	bb	bb	aa	bb	bb	aa	bb	bb	aa	aa	bb	bb	bb	aa	bb	aa	bb	bb	bb	bb	bb	bb	bb	aa	aa	aa	bb	bb	aa	aa
Block3973	aaxbb	bb	aa	aa	bb	bb	bb	aa	bb	aa	aa	aa	bb	aa	bb	bb	aa	bb	bb	bb	bb	aa	bb	bb	aa	bb	bb	aa	aa	bb	bb	bb	aa	bb	aa	bb	bb	bb	bb	bb	bb	bb	aa	aa	aa	bb	bb	aa	aa
Block3910	aaxbb	bb	aa	aa	bb	bb	bb	aa	bb	aa	aa	aa	bb	aa	bb	bb	aa	bb	bb	bb	bb	aa	bb	bb	aa	bb	bb	aa	aa	bb	bb	bb	aa	bb	aa	bb	bb	bb	bb	bb	bb	bb	aa	aa	aa	bb	bb	aa	aa
Block3914	aaxbb	bb	aa	aa	bb	bb	bb	aa	bb	aa	aa	aa	bb	aa	bb	bb	aa	bb	bb	bb	bb	aa	bb	bb	aa	bb	bb	aa	aa	bb	bb	bb	aa	bb	aa	bb	bb	bb	bb	bb	bb	bb	aa	aa	aa	bb	bb	aa	aa
Block3958	aaxbb	bb	aa	aa	bb	bb	bb	aa	bb	aa	aa	aa	bb	aa	bb	bb	aa	bb	bb	bb	bb	aa	bb	bb	aa	bb	bb	aa	aa	bb	bb	bb	aa	bb	aa	bb	bb	bb	bb	bb	bb	bb	aa	aa	aa	bb	bb	aa	aa
Block3965	aaxbb	bb	aa	aa	bb	bb	bb	aa	bb	aa	aa	aa	bb	aa	bb	bb	aa	bb	bb	bb	bb	aa	bb	bb	aa	bb	bb	aa	aa	bb	bb	bb	aa	bb	aa	bb	bb	bb	bb	bb	bb	bb	aa	aa	aa	bb	bb	aa	aa
Block3966	aaxbb	bb	aa	aa	bb	bb	bb	aa	bb	aa	aa	aa	bb	aa	bb	bb	aa	bb	bb	bb	bb	aa	bb	bb	aa	bb	bb	aa	aa	bb	bb	bb	aa	bb	aa	bb	bb	bb	bb	bb	bb	bb	aa	aa	aa	bb	bb	aa	aa
Block3918	aaxbb	bb	aa	aa	bb	bb	bb	aa	bb	aa	aa	aa	bb	aa	bb	bb	aa	bb	bb	bb	bb	aa	bb	bb	aa	bb	bb	aa	aa	bb	bb	bb	aa	bb	aa	bb	bb	bb	bb	bb	bb	bb	aa	aa	aa	bb	bb	aa	aa
Block3909	aaxbb	bb	aa	aa	bb	bb	bb	aa	bb	aa	aa	aa	bb	aa	bb	bb	aa	bb	bb	bb	bb	aa	bb	bb	aa	bb	bb	aa	aa	bb	bb	bb	aa	bb	aa	bb	bb	bb	bb	bb	bb	bb	aa	aa	aa	bb	bb	aa	aa
Block3916	aaxbb	bb	aa	aa	bb	bb	bb	aa	bb	aa	aa	aa	bb	aa	bb	bb	aa	bb	bb	bb	bb	aa	bb	bb	aa	bb	bb	aa	aa	bb	bb	bb	aa	bb	aa	bb	bb	bb	bb	bb	bb	bb	aa	aa	aa	bb	bb	aa	aa
Block3912	aaxbb	bb	aa	aa	bb	bb	bb	aa	bb	aa	aa	aa	bb	aa	bb	bb	aa	bb	bb	bb	bb	aa	bb	bb	aa	bb	bb	aa	aa	bb	bb	bb	aa	bb	aa	bb	bb	bb	bb	bb	bb	bb	aa	aa	aa	bb	bb	aa	aa
Block3915	aaxbb	bb	aa	aa	bb	bb	bb	aa	bb	aa	aa	aa	bb	aa	bb	bb	aa	bb	bb	bb	bb	aa	bb	bb	aa	bb	bb	aa	aa	bb	bb	bb	aa	bb	aa	bb	bb	bb	bb	bb	bb	bb	aa	aa	aa	bb	bb	aa	aa
Block3976	aaxbb	bb	aa	aa	bb	bb	bb	aa	bb	aa	aa	aa	bb	aa	bb	bb	aa	bb	bb	bb	bb	aa	bb	bb	aa	bb	bb	aa	aa	bb	bb	bb	aa	bb	aa	bb	bb	bb	bb	bb	bb	bb	aa	aa	aa	bb	bb	aa	aa
Block3977	aaxbb	bb	aa	aa	bb	bb	bb	aa	bb	aa	aa	aa	bb	aa	bb	bb	aa	bb	bb	bb	bb	aa	bb	bb	aa	bb	bb	aa	aa	bb	bb	bb	aa	bb	aa	bb	bb	bb	bb	bb	bb	bb	aa	aa	aa	bb	bb	aa	aa
Block3978	aaxbb	bb	aa	aa	bb	bb	bb	aa	bb	aa	aa	aa	bb	aa	bb	bb	aa	bb	bb	bb	bb	aa	bb	bb	aa	bb	bb	aa	aa	bb	bb	bb	aa	bb	aa	bb	bb	bb	bb	bb	bb	bb	aa	aa	aa	bb	bb	aa	aa
Block3970	aaxbb	bb	aa	aa	bb	bb	bb	aa	bb	aa	aa	aa	bb	aa	bb	bb	aa	bb	bb	bb	bb	aa	bb	bb	aa	bb	bb	aa	aa	bb	bb	bb	aa	aa	aa	bb	bb	bb	bb	bb	bb	bb	aa	aa	aa	bb	bb	aa	aa
Block3960	aaxbb	bb	aa	aa	bb	bb	bb	aa	bb	aa	aa	aa	bb	aa	bb	bb	aa	bb	bb	bb	bb	aa	bb	bb	aa	bb	bb	aa	aa	bb	bb	bb	aa	aa	aa	bb	bb	bb	bb	bb	bb	bb	aa	aa	aa	bb	bb	aa	aa
Block3923	aaxbb	bb	aa	aa	bb	bb	bb	aa	bb	aa	aa	aa	bb	aa	bb	bb	aa	bb	bb	bb	bb	aa	bb	bb	aa	bb	bb	aa	aa	bb	bb	bb	aa	aa	aa	bb	bb	bb	bb	bb	bb	bb	aa	aa	aa	bb	bb	aa	aa
Block3925	aaxbb	bb	aa	aa	bb	bb	bb	aa	bb	aa	aa	aa	bb	aa	bb	bb	aa	bb	bb	bb	bb	aa	bb	bb	aa	bb	bb	aa	aa	bb	bb	bb	aa	aa	aa	bb	bb	bb	bb	bb	bb	bb	aa	aa	aa	bb	bb	aa	aa
Block3969	aaxbb	bb	aa	aa	bb	bb	bb	aa	bb	aa	aa	aa	bb	aa	bb	bb	aa	bb	bb	bb	bb	aa	bb	bb	aa	bb	bb	aa	aa	bb	bb	bb	aa	aa	aa	bb	bb	bb	bb	bb	bb	bb	aa	aa	aa	bb	bb	aa	aa
Block3933	aaxbb	bb	aa	aa	bb	bb	bb	aa	bb	aa	aa	aa	bb	aa	bb	bb	aa	bb	bb	aa	bb	bb	bb	bb	aa	bb	bb	aa	aa	bb	bb	bb	aa	aa	aa	bb	bb	bb	bb	bb	bb	bb	aa	aa	aa	bb	bb	aa	aa
Block3932	aaxbb	bb	aa	aa	bb	bb	bb	aa	bb	aa	aa	aa	bb	aa	bb	bb	aa	bb	bb	aa	bb	bb	bb	bb	aa	bb	bb	aa	aa	bb	bb	bb	aa	aa	aa	bb	bb	bb	bb	bb	aa	bb	aa	aa	aa	bb	bb	aa	aa
Block3929	aaxbb	bb	aa	aa	bb	bb	bb	aa	bb	aa	aa	aa	bb	aa	bb	bb	aa	bb	bb	aa	bb	bb	aa	bb	aa	bb	bb	aa	aa	bb	bb	bb	aa	aa	aa	bb	bb	bb	bb	bb	aa	bb	aa	aa	aa	bb	bb	aa	aa
Block3931	aaxbb	bb	aa	aa	bb	bb	bb	aa	bb	aa	aa	aa	bb	aa	bb	bb	aa	bb	bb	aa	bb	bb	aa	bb	aa	bb	bb	aa	aa	bb	bb	bb	aa	aa	aa	bb	bb	bb	bb	bb	aa	bb	aa	aa	aa	bb	bb	aa	aa
Block3941	aaxbb	bb	aa	aa	bb	bb	bb	aa	bb	aa	aa	aa	bb	aa	bb	bb	aa	ab	bb	aa	bb	bb	aa	bb	aa	bb	bb	aa	aa	bb	bb	bb	aa	aa	aa	bb	bb	bb	bb	bb	aa	bb	aa	aa	aa	bb	bb	aa	aa
Block3940	aaxbb	bb	aa	aa	bb	bb	bb	aa	bb	aa	aa	aa	bb	aa	bb	bb	aa	aa	bb	aa	bb	bb	aa	bb	aa	bb	bb	aa	aa	bb	bb	bb	aa	aa	aa	bb	bb	bb	bb	bb	aa	bb	aa	aa	aa	bb	bb	aa	aa
Block3928	aaxbb	bb	aa	aa	bb	bb	bb	aa	bb	aa	aa	aa	bb	aa	bb	bb	aa	aa	bb	aa	bb	bb	aa	bb	aa	bb	bb	aa	aa	bb	bb	bb	aa	aa	aa	bb	bb	bb	bb	bb	aa	bb	aa	aa	aa	bb	bb	aa	aa
Block3930	aaxbb	bb	aa	aa	bb	bb	bb	aa	bb	aa	aa	aa	bb	aa	bb	bb	aa	aa	bb	aa	bb	bb	aa	bb	aa	bb	bb	aa	aa	bb	bb	bb	aa	aa	aa	bb	bb	bb	bb	bb	aa	bb	aa	aa	aa	bb	bb	aa	aa
Block3951	aaxbb	bb	aa	aa	bb	bb	bb	aa	bb	aa	aa	aa	bb	aa	bb	bb	aa	aa	bb	aa	bb	bb	aa	bb	aa	bb	bb	aa	aa	bb	bb	bb	aa	aa	aa	bb	bb	bb	bb	bb	aa	bb	aa	aa	aa	bb	bb	aa	aa
Block3946	aaxbb	bb	aa	aa	bb	bb	bb	aa	bb	aa	aa	aa	bb	aa	bb	bb	aa	aa	bb	aa	bb	bb	aa	bb	aa	bb	bb	aa	aa	bb	bb	bb	aa	aa	aa	bb	bb	bb	bb	bb	aa	bb	aa	aa	aa	bb	bb	aa	aa
Block3949	aaxbb	bb	aa	aa	bb	bb	bb	aa	bb	aa	aa	aa	bb	bb	bb	bb	aa	aa	bb	aa	bb	bb	aa	bb	aa	bb	bb	aa	aa	bb	bb	bb	aa	aa	aa	bb	bb	bb	bb	bb	aa	bb	aa	aa	aa	bb	bb	aa	aa
Block3991	aaxbb	bb	aa	aa	bb	bb	bb	aa	bb	aa	aa	aa	bb	bb	bb	bb	aa	aa	bb	aa	bb	bb	bb	bb	aa	bb	bb	aa	aa	bb	bb	bb	aa	aa	aa	bb	bb	bb	bb	bb	aa	bb	aa	aa	aa	bb	aa	aa	aa
Block3950	aaxbb	bb	aa	aa	bb	bb	bb	aa	bb	aa	aa	aa	bb	bb	bb	bb	aa	aa	bb	aa	bb	bb	bb	bb	aa	bb	bb	aa	aa	bb	bb	bb	aa	aa	aa	bb	bb	bb	bb	bb	aa	bb	aa	aa	aa	bb	aa	aa	aa
Block3992	aaxbb	bb	aa	aa	bb	bb	bb	aa	bb	aa	aa	aa	bb	bb	bb	bb	aa	aa	bb	aa	bb	bb	aa	bb	aa	bb	bb	aa	aa	bb	bb	bb	aa	aa	aa	bb	bb	bb	bb	bb	aa	bb	aa	aa	aa	bb	aa	aa	aa
Block3988	aaxbb	bb	aa	bb	bb	bb	bb	bb	bb	aa	aa	aa	bb	bb	bb	bb	bb	aa	bb	aa	bb	bb	aa	bb	aa	bb	bb	aa	aa	bb	bb	bb	bb	aa	bb	bb	bb	bb	aa	bb	aa	bb	aa	aa	aa	bb	aa	aa	aa
Block4002	aaxbb	bb	aa	bb	bb	bb	bb	bb	bb	aa	aa	aa	bb	bb	bb	bb	bb	aa	bb	aa	bb	bb	aa	bb	aa	bb	bb	aa	aa	bb	bb	bb	bb	aa	bb	bb	bb	bb	aa	bb	aa	bb	aa	aa	aa	bb	aa	aa	aa
Block4001	aaxbb	bb	aa	bb	bb	bb	bb	bb	bb	aa	aa	aa	bb	bb	bb	bb	bb	aa	bb	aa	bb	bb	bb	bb	aa	bb	bb	aa	aa	bb	bb	bb	bb	aa	bb	bb	bb	bb	aa	bb	aa	bb	aa	aa	aa	bb	aa	aa	aa
Block3990	aaxbb	bb	aa	bb	bb	bb	bb	bb	bb	aa	aa	aa	bb	bb	bb	bb	bb	aa	bb	aa	bb	bb	bb	bb	aa	bb	bb	aa	aa	bb	bb	bb	bb	aa	bb	bb	bb	bb	aa	bb	aa	bb	aa	aa	aa	bb	aa	aa	aa
Block4007	aaxbb	bb	aa	bb	bb	bb	bb	bb	bb	aa	aa	aa	bb	bb	bb	bb	bb	aa	bb	aa	bb	bb	bb	aa	aa	bb	bb	aa	aa	bb	bb	bb	bb	aa	bb	bb	bb	bb	aa	bb	aa	bb	aa	aa	aa	bb	aa	aa	aa
Block4006	aaxbb	bb	aa	bb	bb	bb	bb	bb	bb	aa	aa	aa	bb	bb	bb	bb	bb	aa	bb	aa	bb	bb	bb	aa	aa	bb	bb	aa	aa	bb	bb	bb	bb	aa	bb	bb	bb	bb	aa	bb	aa	bb	aa	aa	aa	bb	aa	aa	aa
Block4010	aaxbb	bb	aa	bb	bb	bb	bb	bb	bb	aa	aa	aa	bb	bb	bb	bb	bb	aa	bb	aa	bb	bb	bb	aa	ab	bb	bb	aa	aa	bb	bb	bb	bb	aa	bb	bb	bb	bb	aa	bb	aa	bb	aa	aa	aa	bb	aa	aa	aa
Block4015	aaxbb	bb	aa	bb	bb	bb	bb	bb	bb	aa	aa	aa	bb	bb	bb	bb	bb	aa	bb	aa	bb	bb	bb	aa	ab	bb	bb	aa	aa	bb	bb	bb	bb	aa	bb	bb	bb	bb	aa	bb	aa	bb	aa	aa	aa	bb	aa	aa	aa
Block4017	aaxbb	bb	aa	bb	bb	bb	bb	bb	bb	aa	aa	aa	bb	bb	bb	bb	bb	aa	bb	aa	bb	aa	ab	aa	ab	bb	bb	aa	aa	bb	bb	bb	bb	aa	bb	bb	bb	bb	aa	bb	aa	bb	aa	aa	aa	bb	aa	aa	aa
Block4019	aaxbb	bb	aa	bb	bb	bb	bb	bb	bb	aa	aa	aa	bb	bb	bb	bb	bb	aa	bb	aa	bb	aa	ab	aa	ab	bb	bb	aa	aa	bb	bb	bb	bb	aa	bb	bb	bb	bb	aa	bb	aa	bb	aa	aa	aa	bb	aa	aa	aa
Block4020	aaxbb	bb	aa	bb	bb	bb	bb	bb	bb	aa	aa	aa	bb	bb	bb	bb	bb	aa	bb	aa	bb	aa	ab	aa	ab	bb	bb	aa	aa	bb	bb	bb	bb	aa	bb	bb	bb	bb	aa	bb	aa	bb	aa	aa	aa	bb	aa	aa	aa
Block4018	aaxbb	bb	aa	bb	bb	bb	bb	bb	bb	aa	aa	aa	bb	bb	bb	bb	bb	aa	bb	aa	bb	aa	ab	aa	ab	bb	bb	aa	aa	bb	bb	bb	bb	aa	bb	bb	bb	bb	aa	bb	aa	bb	aa	aa	aa	bb	aa	aa	aa
Block4029	aaxbb	bb	aa	bb	bb	bb	bb	bb	bb	aa	aa	aa	bb	bb	bb	bb	bb	aa	bb	aa	bb	aa	ab	aa	ab	bb	bb	aa	aa	bb	bb	bb	bb	aa	bb	bb	bb	bb	aa	bb	aa	bb	aa	aa	aa	bb	aa	aa	aa
Block4030	aaxbb	bb	aa	bb	bb	bb	bb	bb	bb	aa	aa	aa	bb	bb	bb	bb	bb	aa	bb	aa	bb	aa	ab	aa	ab	bb	bb	aa	aa	bb	bb	bb	bb	aa	bb	bb	bb	bb	aa	bb	aa	bb	aa	aa	aa	bb	aa	aa	aa
Block4031	aaxbb	bb	aa	bb	bb	bb	bb	bb	bb	aa	aa	aa	bb	bb	bb	bb	bb	aa	bb	aa	bb	aa	ab	aa	ab	bb	bb	aa	aa	bb	bb	bb	bb	aa	bb	bb	bb	bb	aa	bb	aa	bb	aa	aa	aa	bb	aa	aa	aa
Block4032	aaxbb	bb	aa	bb	bb	bb	bb	bb	bb	aa	aa	aa	bb	bb	bb	bb	bb	bb	bb	aa	bb	aa	ab	aa	ab	bb	bb	aa	aa	bb	bb	bb	bb	aa	bb	bb	bb	bb	aa	bb	aa	bb	aa	aa	aa	bb	aa	aa	aa
Block4042	aaxbb	bb	aa	bb	bb	bb	bb	bb	bb	aa	aa	aa	bb	bb	bb	bb	bb	bb	bb	aa	bb	aa	ab	aa	ab	bb	bb	aa	aa	bb	bb	bb	bb	aa	bb	bb	bb	bb	aa	bb	aa	bb	aa	aa	aa	bb	aa	aa	aa
Block4043	aaxbb	bb	aa	bb	bb	bb	bb	bb	bb	aa	aa	aa	bb	bb	bb	bb	bb	bb	bb	aa	bb	aa	ab	aa	ab	bb	bb	aa	aa	bb	bb	bb	bb	aa	bb	bb	bb	bb	aa	bb	aa	bb	aa	aa	aa	bb	aa	aa	aa
Block4044	aaxbb	bb	aa	bb	bb	bb	bb	bb	bb	aa	aa	aa	bb	bb	bb	aa	bb	bb	bb	bb	bb	aa	ab	aa	ab	aa	bb	aa	aa	bb	bb	bb	bb	aa	bb	bb	bb	bb	aa	bb	aa	bb	aa	aa	aa	bb	aa	aa	aa
Block4045	aaxbb	bb	aa	bb	bb	bb	bb	bb	bb	aa	aa	aa	bb	bb	bb	aa	bb	bb	bb	bb	bb	aa	ab	aa	ab	aa	bb	aa	aa	bb	bb	bb	bb	aa	bb	bb	bb	bb	aa	bb	aa	bb	aa	aa	aa	bb	aa	aa	aa
Block4047	aaxbb	bb	aa	bb	bb	bb	bb	bb	bb	aa	aa	aa	bb	bb	bb	aa	bb	bb	bb	bb	bb	aa	ab	aa	ab	aa	bb	aa	aa	bb	bb	bb	bb	aa	bb	bb	bb	bb	aa	bb	aa	bb	aa	aa	aa	bb	aa	aa	aa
Block4051	aaxbb	bb	aa	bb	bb	bb	bb	bb	bb	aa	aa	aa	bb	bb	bb	aa	bb	bb	bb	bb	bb	aa	ab	aa	ab	aa	bb	aa	aa	bb	bb	bb	bb	aa	bb	bb	bb	bb	aa	bb	aa	bb	aa	aa	aa	bb	aa	aa	aa
Block4050	aaxbb	bb	aa	bb	bb	bb	bb	bb	bb	aa	aa	aa	bb	bb	bb	aa	bb	bb	bb	bb	bb	aa	ab	aa	ab	aa	bb	aa	aa	bb	bb	bb	bb	aa	bb	bb	bb	bb	aa	bb	aa	bb	aa	aa	aa	bb	aa	aa	aa
Block4052	aaxbb	bb	aa	bb	bb	bb	bb	bb	bb	aa	aa	aa	bb	bb	bb	aa	bb	bb	bb	bb	bb	aa	ab	aa	ab	aa	bb	aa	aa	bb	bb	bb	bb	aa	bb	bb	bb	bb	aa	bb	aa	bb	aa	aa	aa	bb	aa	aa	aa
Block4053	aaxbb	bb	aa	bb	bb	bb	bb	bb	bb	aa	aa	aa	bb	bb	bb	aa	bb	bb	bb	bb	bb	aa	ab	aa	ab	aa	bb	aa	aa	bb	bb	bb	bb	aa	bb	bb	bb	bb	aa	bb	aa	bb	aa	aa	aa	bb	aa	aa	aa
Block4054	aaxbb	bb	aa	bb	bb	bb	bb	bb	bb	aa	aa	aa	bb	bb	bb	aa	bb	bb	bb	bb	aa	aa	ab	aa	ab	aa	bb	aa	aa	bb	bb	bb	bb	aa	bb	bb	bb	bb	aa	bb	aa	bb	aa	aa	aa	bb	aa	aa	aa
Block4057	aaxbb	bb	aa	bb	bb	bb	bb	bb	bb	aa	aa	aa	bb	bb	bb	aa	bb	bb	bb	bb	aa	aa	bb	aa	ab	aa	bb	aa	aa	bb	bb	bb	bb	aa	bb	bb	bb	bb	aa	bb	aa	bb	aa	aa	aa	bb	aa	aa	aa
Block4059	aaxbb	bb	aa	bb	bb	bb	bb	bb	bb	aa	aa	aa	bb	bb	bb	aa	bb	bb	bb	bb	aa	aa	bb	aa	ab	aa	bb	aa	aa	bb	bb	bb	bb	aa	bb	bb	bb	bb	aa	bb	aa	bb	aa	aa	aa	bb	aa	aa	aa
Block4055	aaxbb	bb	aa	bb	bb	bb	bb	bb	bb	aa	aa	aa	bb	bb	bb	aa	bb	bb	bb	bb	aa	aa	ab	aa	ab	aa	bb	aa	aa	bb	bb	bb	bb	aa	bb	bb	bb	bb	aa	bb	aa	bb	aa	aa	aa	bb	aa	aa	aa
Block4060	aaxbb	bb	aa	bb	bb	bb	bb	bb	bb	aa	aa	aa	bb	aa	bb	aa	bb	bb	bb	bb	aa	aa	bb	aa	ab	aa	bb	aa	aa	bb	bb	bb	bb	aa	bb	bb	bb	bb	aa	bb	aa	bb	aa	aa	aa	bb	aa	aa	aa
Block4061	aaxbb	bb	aa	bb	bb	bb	bb	bb	bb	aa	aa	aa	bb	aa	bb	aa	bb	bb	bb	bb	aa	aa	bb	aa	ab	aa	bb	aa	aa	bb	bb	bb	bb	aa	bb	bb	bb	bb	aa	bb	aa	bb	aa	aa	aa	bb	aa	aa	aa
Block4065	aaxbb	bb	aa	bb	bb	bb	bb	bb	bb	aa	aa	aa	bb	aa	bb	aa	bb	bb	bb	bb	aa	aa	bb	aa	aa	aa	bb	aa	aa	bb	bb	bb	bb	aa	bb	bb	bb	bb	aa	bb	aa	bb	aa	aa	aa	bb	aa	aa	aa
Block4067	aaxbb	bb	aa	bb	bb	bb	bb	bb	bb	aa	aa	aa	bb	aa	bb	aa	bb	bb	bb	bb	aa	aa	bb	aa	aa	aa	bb	aa	aa	bb	bb	bb	bb	aa	bb	bb	bb	bb	aa	bb	aa	bb	aa	aa	aa	bb	aa	aa	aa
Block4070	aaxbb	bb	aa	bb	bb	bb	bb	bb	bb	aa	aa	aa	bb	aa	bb	aa	bb	bb	bb	bb	aa	aa	bb	aa	aa	aa	bb	aa	aa	bb	bb	bb	bb	aa	bb	bb	bb	bb	aa	bb	aa	bb	aa	aa	aa	bb	aa	aa	aa
Block4071	aaxbb	bb	aa	bb	bb	bb	bb	bb	bb	aa	aa	aa	bb	aa	bb	aa	bb	bb	bb	bb	aa	aa	bb	aa	aa	aa	bb	aa	aa	bb	bb	bb	bb	aa	bb	bb	bb	bb	aa	bb	aa	bb	aa	aa	aa	bb	aa	aa	aa
Block4075	aaxbb	bb	aa	bb	bb	bb	bb	bb	bb	aa	aa	aa	bb	aa	bb	aa	bb	bb	bb	bb	aa	aa	bb	aa	aa	aa	bb	aa	aa	bb	bb	aa	bb	aa	bb	bb	bb	aa	aa	bb	aa	bb	aa	aa	aa	bb	aa	aa	aa
Block4074	aaxbb	bb	aa	bb	bb	bb	aa	bb	bb	aa	aa	aa	bb	aa	bb	aa	bb	bb	bb	bb	aa	aa	bb	aa	aa	aa	bb	aa	aa	bb	bb	aa	bb	aa	bb	bb	bb	aa	aa	bb	aa	bb	aa	aa	aa	bb	aa	aa	aa
Block4079	aaxbb	bb	aa	bb	bb	bb	aa	bb	bb	aa	aa	aa	aa	aa	bb	aa	bb	bb	bb	bb	aa	aa	bb	aa	aa	aa	bb	aa	aa	bb	bb	aa	bb	aa	bb	bb	bb	aa	aa	bb	aa	bb	aa	aa	aa	bb	aa	aa	aa
Block4078	aaxbb	bb	aa	bb	bb	bb	aa	bb	bb	aa	aa	aa	aa	aa	bb	aa	bb	bb	bb	bb	aa	aa	bb	aa	aa	aa	bb	aa	aa	bb	bb	aa	bb	aa	bb	bb	bb	aa	aa	bb	aa	bb	aa	aa	aa	bb	aa	aa	aa
Block4080	aaxbb	bb	aa	bb	bb	bb	aa	bb	bb	aa	aa	aa	aa	aa	bb	aa	bb	bb	bb	bb	aa	aa	bb	aa	aa	aa	bb	aa	aa	bb	bb	aa	bb	aa	bb	bb	bb	aa	aa	bb	aa	bb	aa	aa	aa	bb	aa	aa	aa
Block4082	aaxbb	bb	aa	bb	bb	bb	aa	aa	bb	aa	aa	aa	aa	aa	bb	aa	bb	bb	bb	bb	aa	aa	bb	aa	aa	aa	bb	aa	aa	bb	bb	aa	bb	aa	bb	bb	bb	aa	aa	bb	aa	bb	aa	aa	aa	bb	aa	aa	aa
Block4084	aaxbb	bb	aa	bb	bb	bb	aa	aa	bb	aa	aa	aa	aa	aa	bb	aa	bb	bb	bb	bb	aa	aa	bb	aa	aa	aa	bb	aa	aa	bb	bb	aa	bb	aa	bb	bb	bb	aa	aa	bb	aa	bb	aa	aa	aa	bb	aa	aa	aa
Block4083	aaxbb	bb	aa	bb	bb	bb	aa	aa	bb	bb	aa	aa	aa	aa	aa	aa	bb	bb	bb	bb	aa	aa	bb	aa	aa	aa	bb	aa	aa	bb	bb	aa	bb	aa	bb	bb	bb	aa	aa	bb	aa	bb	aa	aa	aa	bb	aa	aa	aa
Block4086	aaxbb	bb	aa	bb	bb	bb	aa	aa	bb	bb	aa	aa	aa	aa	aa	aa	bb	bb	bb	bb	aa	aa	bb	aa	aa	aa	bb	aa	aa	bb	bb	aa	bb	aa	bb	bb	bb	aa	aa	bb	aa	bb	aa	aa	aa	bb	aa	aa	aa
Block4090	aaxbb	bb	aa	bb	bb	bb	aa	aa	bb	bb	aa	aa	aa	aa	aa	aa	bb	bb	bb	bb	aa	aa	bb	aa	aa	aa	bb	aa	aa	bb	bb	aa	bb	aa	bb	bb	bb	aa	aa	bb	aa	bb	aa	aa	aa	bb	aa	aa	aa
Block4095	aaxbb	bb	aa	bb	bb	bb	aa	aa	bb	bb	aa	aa	aa	aa	aa	aa	bb	bb	bb	bb	aa	aa	bb	aa	aa	aa	bb	aa	aa	bb	bb	aa	bb	aa	bb	bb	bb	aa	aa	bb	aa	bb	aa	aa	aa	bb	aa	aa	aa
Block4087	aaxbb	bb	aa	bb	bb	bb	aa	aa	bb	bb	aa	aa	aa	aa	aa	aa	bb	bb	bb	bb	aa	aa	bb	aa	aa	aa	bb	aa	aa	bb	bb	aa	bb	aa	bb	bb	bb	aa	aa	bb	aa	bb	aa	aa	aa	bb	aa	aa	aa
Block4089	aaxbb	bb	aa	bb	bb	bb	aa	aa	bb	bb	aa	aa	aa	aa	aa	aa	bb	bb	bb	bb	aa	aa	bb	aa	aa	aa	bb	aa	aa	bb	bb	aa	bb	aa	bb	bb	bb	aa	aa	bb	aa	bb	aa	aa	aa	bb	aa	aa	aa
Block4098	aaxbb	bb	aa	bb	bb	bb	aa	aa	bb	bb	aa	aa	aa	aa	aa	aa	bb	bb	bb	bb	aa	aa	bb	aa	aa	aa	bb	aa	aa	bb	bb	aa	bb	aa	bb	bb	bb	aa	aa	bb	aa	bb	aa	aa	bb	bb	aa	aa	aa
Block4101	aaxbb	bb	aa	bb	bb	bb	aa	bb	bb	bb	aa	aa	aa	aa	aa	aa	bb	bb	bb	bb	aa	aa	bb	aa	aa	aa	bb	aa	aa	bb	aa	aa	bb	aa	bb	bb	bb	aa	aa	bb	aa	bb	aa	aa	bb	bb	aa	aa	aa
Block4103	aaxbb	bb	aa	bb	bb	bb	aa	bb	bb	bb	aa	aa	aa	bb	aa	aa	bb	bb	bb	bb	aa	aa	bb	aa	aa	aa	bb	aa	aa	bb	aa	aa	bb	aa	bb	bb	bb	aa	aa	bb	aa	bb	aa	aa	bb	bb	aa	aa	aa
Block4111	aaxbb	bb	aa	bb	bb	bb	aa	bb	bb	bb	aa	aa	aa	bb	aa	aa	bb	bb	bb	bb	aa	aa	bb	aa	aa	aa	bb	aa	aa	bb	aa	aa	bb	aa	bb	bb	bb	aa	aa	bb	aa	bb	aa	aa	bb	bb	aa	aa	aa
Block4108	aaxbb	bb	aa	bb	bb	bb	aa	bb	bb	bb	aa	aa	aa	bb	aa	aa	bb	bb	bb	bb	aa	aa	bb	aa	aa	aa	bb	aa	aa	bb	aa	aa	bb	aa	bb	bb	bb	aa	aa	bb	aa	bb	aa	aa	bb	bb	aa	aa	aa
Block4113	aaxbb	bb	aa	bb	bb	bb	bb	bb	bb	bb	aa	aa	aa	bb	aa	aa	bb	bb	bb	bb	bb	aa	bb	aa	aa	aa	bb	aa	aa	bb	aa	aa	bb	aa	bb	bb	bb	aa	aa	bb	aa	bb	aa	aa	bb	bb	aa	aa	aa
Block4114	aaxbb	bb	aa	bb	bb	bb	bb	bb	bb	bb	aa	aa	aa	bb	aa	aa	bb	bb	bb	bb	bb	aa	bb	aa	aa	aa	bb	aa	aa	bb	aa	aa	bb	aa	bb	bb	bb	aa	aa	bb	aa	bb	aa	aa	bb	aa	aa	aa	aa
Block4123	aaxbb	bb	aa	bb	bb	bb	bb	bb	bb	bb	aa	aa	aa	bb	aa	aa	bb	bb	bb	bb	bb	aa	bb	aa	aa	aa	bb	aa	aa	bb	aa	aa	bb	aa	bb	bb	bb	aa	aa	bb	aa	bb	aa	aa	bb	aa	aa	aa	aa
Block4126	aaxbb	bb	aa	bb	bb	bb	bb	bb	bb	bb	aa	aa	aa	bb	aa	aa	bb	bb	bb	bb	bb	aa	bb	aa	aa	aa	bb	aa	aa	bb	aa	aa	bb	aa	bb	bb	bb	aa	aa	bb	aa	bb	aa	aa	bb	aa	aa	aa	aa
Block4130	aaxbb	bb	aa	bb	bb	bb	bb	bb	bb	bb	aa	aa	aa	bb	aa	aa	bb	bb	bb	bb	bb	aa	bb	aa	aa	aa	bb	bb	aa	bb	aa	aa	bb	aa	bb	bb	bb	aa	aa	bb	aa	bb	aa	aa	bb	aa	aa	aa	aa
Block4132	aaxbb	bb	aa	bb	bb	bb	bb	bb	bb	bb	aa	aa	aa	bb	aa	aa	bb	bb	bb	bb	bb	aa	bb	aa	aa	aa	bb	bb	aa	bb	aa	aa	bb	aa	bb	bb	bb	aa	aa	bb	aa	bb	aa	aa	bb	aa	aa	aa	aa
Block4136	aaxbb	bb	aa	bb	bb	bb	bb	bb	bb	bb	aa	aa	aa	bb	aa	aa	bb	bb	bb	bb	bb	aa	bb	aa	aa	aa	bb	bb	aa	bb	aa	aa	bb	aa	bb	bb	bb	aa	aa	bb	aa	bb	aa	aa	bb	aa	aa	aa	bb
Block4137	aaxbb	bb	aa	bb	bb	bb	bb	bb	bb	bb	aa	aa	aa	bb	aa	aa	bb	bb	bb	bb	bb	aa	bb	aa	aa	aa	bb	bb	aa	bb	aa	aa	bb	aa	bb	bb	bb	aa	aa	bb	aa	bb	aa	aa	bb	aa	aa	aa	bb
Block4140	aaxbb	bb	aa	bb	bb	bb	bb	bb	bb	bb	aa	aa	aa	bb	aa	aa	bb	aa	bb	aa	bb	aa	bb	aa	aa	aa	bb	bb	aa	bb	aa	aa	aa	aa	bb	bb	bb	aa	aa	bb	aa	bb	aa	aa	bb	aa	aa	aa	bb
Block4143	aaxbb	bb	aa	bb	aa	bb	bb	bb	bb	bb	aa	aa	aa	bb	aa	aa	bb	aa	bb	aa	bb	aa	bb	aa	aa	aa	bb	bb	aa	bb	aa	aa	aa	aa	bb	bb	bb	aa	aa	bb	aa	bb	aa	aa	bb	aa	aa	aa	bb
Block4144	aaxbb	bb	aa	bb	aa	bb	bb	bb	bb	bb	aa	aa	aa	bb	aa	aa	bb	aa	bb	aa	bb	aa	bb	aa	aa	aa	bb	bb	aa	bb	aa	aa	aa	aa	bb	bb	bb	aa	aa	bb	aa	bb	aa	aa	bb	aa	aa	aa	bb
Block4154	aaxbb	bb	aa	bb	aa	bb	bb	bb	bb	bb	aa	aa	aa	bb	aa	aa	bb	aa	bb	aa	bb	aa	bb	aa	aa	aa	bb	bb	aa	bb	aa	aa	aa	aa	bb	bb	bb	aa	aa	bb	aa	bb	aa	aa	bb	aa	aa	aa	bb
Block4158	aaxbb	bb	aa	bb	aa	bb	bb	bb	bb	bb	aa	aa	aa	bb	aa	aa	bb	aa	bb	aa	bb	aa	bb	aa	aa	aa	bb	bb	aa	bb	aa	aa	aa	aa	bb	bb	bb	aa	aa	bb	aa	bb	aa	aa	bb	aa	aa	aa	bb
Block4156	aaxbb	bb	aa	bb	aa	bb	bb	bb	bb	bb	aa	aa	aa	bb	aa	aa	bb	aa	bb	aa	bb	aa	bb	aa	aa	aa	bb	bb	aa	bb	aa	aa	aa	aa	bb	bb	bb	aa	aa	bb	aa	bb	aa	aa	bb	aa	aa	aa	bb
Block4155	aaxbb	bb	aa	bb	aa	bb	bb	bb	bb	bb	aa	aa	aa	bb	aa	aa	bb	aa	bb	aa	bb	aa	bb	aa	aa	aa	bb	bb	aa	bb	aa	aa	aa	aa	bb	bb	bb	aa	aa	bb	aa	bb	aa	aa	bb	aa	aa	aa	bb
Block4160	aaxbb	bb	aa	bb	aa	bb	bb	bb	bb	bb	aa	aa	aa	bb	aa	aa	bb	aa	bb	aa	bb	aa	bb	bb	aa	aa	bb	bb	aa	bb	aa	aa	aa	aa	bb	bb	bb	aa	aa	bb	aa	bb	aa	aa	bb	aa	aa	aa	bb
Block4159	aaxbb	bb	aa	bb	aa	bb	bb	bb	bb	bb	aa	aa	aa	bb	aa	aa	bb	aa	bb	aa	bb	aa	bb	bb	aa	aa	bb	bb	aa	bb	aa	aa	aa	aa	bb	bb	bb	aa	aa	bb	aa	bb	aa	aa	bb	aa	aa	aa	bb
Block4163	aaxbb	bb	aa	bb	aa	bb	aa	bb	bb	bb	aa	aa	aa	bb	aa	aa	bb	aa	bb	aa	bb	ab	bb	bb	aa	aa	bb	bb	aa	bb	aa	aa	aa	aa	bb	bb	bb	aa	aa	bb	aa	bb	aa	aa	bb	aa	aa	aa	bb
Block4165	aaxbb	bb	aa	bb	aa	bb	aa	bb	bb	bb	aa	aa	aa	bb	aa	aa	bb	aa	bb	aa	bb	ab	bb	bb	aa	aa	bb	bb	aa	bb	aa	aa	aa	aa	bb	bb	bb	aa	aa	bb	aa	bb	aa	aa	bb	aa	aa	aa	bb
Block4169	aaxbb	bb	aa	bb	bb	bb	aa	aa	aa	aa	aa	aa	bb	bb	bb	aa	aa	bb	bb	bb	bb	bb	bb	bb	bb	bb	bb	bb	bb	bb	bb	bb	bb	bb	aa	bb	bb	aa	aa	bb	aa	bb	aa	aa	aa	bb	bb	aa	aa
Block4170	aaxbb	bb	aa	bb	bb	bb	aa	aa	aa	aa	aa	aa	bb	bb	bb	aa	aa	bb	bb	bb	bb	bb	bb	bb	bb	bb	bb	bb	bb	bb	bb	bb	bb	bb	aa	bb	bb	aa	aa	bb	aa	bb	aa	aa	aa	bb	bb	aa	aa
Block4166	aaxbb	bb	aa	bb	bb	bb	aa	aa	aa	aa	aa	aa	bb	bb	bb	aa	aa	bb	bb	bb	bb	bb	bb	bb	bb	bb	bb	bb	bb	bb	bb	bb	bb	bb	aa	bb	bb	aa	aa	bb	aa	bb	aa	aa	aa	bb	bb	aa	aa
Block4173	aaxbb	bb	aa	bb	bb	bb	aa	aa	aa	aa	aa	aa	bb	bb	bb	aa	aa	bb	bb	bb	bb	bb	bb	bb	bb	bb	bb	bb	bb	bb	bb	bb	bb	bb	aa	bb	bb	aa	aa	aa	aa	bb	aa	aa	aa	bb	bb	aa	aa
Block4171	aaxbb	bb	aa	bb	bb	bb	aa	aa	aa	aa	aa	aa	bb	bb	bb	aa	aa	bb	bb	bb	bb	bb	bb	bb	bb	bb	bb	bb	bb	bb	bb	bb	bb	bb	aa	bb	bb	aa	aa	aa	aa	bb	aa	aa	aa	bb	bb	aa	aa
Block4174	aaxbb	bb	aa	bb	bb	bb	aa	aa	aa	aa	aa	aa	bb	bb	bb	aa	aa	bb	bb	bb	bb	bb	bb	bb	bb	bb	bb	bb	bb	bb	bb	bb	bb	bb	aa	bb	bb	aa	aa	aa	aa	bb	aa	aa	bb	bb	bb	aa	aa
Block4176	aaxbb	bb	aa	bb	bb	bb	aa	aa	aa	aa	aa	aa	bb	bb	bb	aa	aa	bb	bb	bb	bb	bb	bb	bb	bb	bb	bb	bb	bb	bb	bb	bb	bb	bb	aa	bb	bb	aa	aa	aa	aa	bb	aa	aa	bb	bb	bb	aa	aa
Block4177	aaxbb	bb	aa	bb	bb	bb	aa	aa	aa	aa	aa	aa	bb	bb	bb	aa	aa	bb	bb	bb	bb	bb	bb	bb	bb	bb	bb	bb	bb	bb	bb	bb	bb	bb	aa	bb	bb	aa	aa	aa	aa	bb	aa	aa	bb	bb	bb	aa	aa
Block4216	aaxbb	bb	aa	bb	bb	bb	aa	aa	aa	aa	aa	aa	bb	bb	aa	aa	aa	bb	bb	bb	bb	bb	bb	bb	bb	bb	bb	bb	bb	bb	bb	bb	bb	bb	aa	bb	bb	aa	aa	aa	aa	bb	aa	aa	bb	bb	bb	aa	aa
Block4218	aaxbb	bb	aa	bb	bb	bb	aa	aa	aa	aa	aa	aa	bb	bb	aa	aa	aa	bb	bb	bb	bb	bb	bb	bb	bb	bb	bb	bb	bb	bb	bb	bb	bb	bb	aa	bb	bb	aa	aa	aa	aa	bb	aa	aa	bb	bb	bb	aa	aa
Block4210	aaxbb	bb	aa	bb	bb	bb	aa	aa	aa	aa	aa	aa	bb	bb	aa	aa	aa	bb	bb	bb	bb	bb	bb	bb	bb	bb	bb	bb	bb	bb	bb	bb	bb	bb	aa	bb	bb	aa	aa	aa	aa	bb	bb	aa	bb	bb	bb	aa	aa
Block4213	aaxbb	bb	aa	bb	bb	bb	aa	aa	aa	aa	aa	aa	bb	bb	aa	aa	aa	bb	bb	bb	bb	bb	bb	bb	bb	bb	bb	bb	bb	bb	bb	bb	bb	bb	aa	bb	bb	aa	aa	aa	aa	bb	bb	aa	bb	bb	bb	aa	aa
Block4209	aaxbb	bb	aa	bb	bb	bb	aa	aa	aa	aa	aa	aa	bb	bb	aa	aa	aa	bb	bb	bb	bb	bb	bb	bb	bb	bb	bb	bb	bb	bb	bb	bb	bb	bb	aa	bb	bb	aa	aa	aa	aa	bb	bb	aa	bb	bb	bb	aa	aa
Block4208	aaxbb	bb	aa	bb	bb	bb	aa	aa	aa	aa	aa	aa	bb	bb	aa	aa	aa	bb	bb	bb	bb	bb	bb	bb	bb	bb	bb	bb	bb	bb	bb	bb	bb	bb	aa	bb	bb	aa	aa	aa	aa	bb	bb	aa	bb	bb	bb	aa	aa
Block4204	aaxbb	bb	aa	bb	bb	bb	aa	aa	aa	aa	aa	aa	bb	bb	aa	aa	aa	bb	bb	bb	bb	bb	bb	bb	bb	bb	bb	bb	bb	bb	bb	bb	bb	bb	aa	bb	bb	aa	aa	aa	aa	bb	bb	aa	bb	bb	bb	aa	aa
Block4203	aaxbb	bb	aa	bb	bb	bb	aa	aa	aa	aa	aa	aa	bb	bb	aa	aa	aa	bb	bb	bb	bb	bb	bb	bb	bb	bb	bb	bb	bb	bb	bb	bb	bb	bb	aa	bb	bb	aa	aa	aa	aa	bb	bb	aa	bb	bb	bb	aa	aa
Block4202	aaxbb	bb	aa	bb	bb	bb	aa	aa	aa	aa	aa	aa	bb	bb	aa	aa	aa	bb	bb	bb	bb	bb	bb	bb	bb	bb	bb	bb	bb	bb	bb	bb	bb	bb	aa	bb	bb	aa	aa	aa	aa	bb	bb	aa	bb	bb	bb	aa	aa
Block4201	aaxbb	bb	aa	bb	bb	bb	aa	aa	aa	aa	aa	aa	bb	bb	aa	aa	aa	bb	bb	bb	bb	bb	bb	bb	bb	bb	bb	bb	bb	bb	bb	bb	bb	bb	aa	bb	bb	aa	aa	aa	aa	bb	bb	aa	aa	bb	bb	aa	aa
Block4223	aaxbb	bb	aa	bb	bb	bb	aa	aa	aa	aa	aa	aa	bb	bb	aa	aa	aa	bb	bb	bb	bb	bb	bb	bb	bb	bb	bb	bb	bb	bb	bb	bb	bb	bb	aa	bb	bb	aa	aa	aa	aa	bb	bb	aa	aa	bb	bb	aa	aa
Block4230	aaxbb	bb	aa	bb	bb	bb	aa	aa	aa	aa	aa	aa	bb	bb	aa	aa	aa	bb	bb	bb	bb	bb	bb	bb	bb	bb	bb	bb	bb	bb	bb	bb	bb	bb	aa	bb	bb	aa	aa	aa	aa	bb	bb	aa	aa	bb	bb	aa	aa
Block4231	aaxbb	bb	aa	bb	bb	bb	aa	aa	aa	aa	aa	aa	bb	bb	aa	bb	aa	bb	bb	bb	bb	bb	bb	bb	bb	bb	bb	bb	bb	bb	bb	bb	bb	bb	aa	aa	bb	aa	bb	aa	aa	bb	bb	aa	aa	bb	bb	aa	aa
Block4232	aaxbb	bb	aa	bb	bb	bb	aa	aa	aa	aa	aa	aa	bb	bb	aa	bb	bb	bb	bb	bb	bb	bb	bb	bb	bb	bb	bb	bb	bb	bb	bb	bb	bb	bb	aa	aa	bb	aa	bb	aa	aa	bb	bb	aa	aa	bb	bb	aa	aa
Block4234	aaxbb	bb	aa	bb	bb	bb	aa	aa	aa	aa	aa	aa	bb	bb	aa	bb	bb	bb	bb	bb	bb	bb	bb	bb	bb	bb	bb	bb	bb	bb	bb	bb	bb	bb	aa	aa	bb	aa	bb	aa	aa	bb	bb	aa	aa	bb	bb	aa	aa
Block4235	aaxbb	bb	aa	bb	bb	bb	aa	aa	aa	aa	aa	aa	bb	bb	aa	bb	bb	bb	bb	bb	bb	bb	bb	bb	bb	bb	bb	bb	bb	bb	bb	bb	bb	bb	aa	aa	bb	aa	bb	aa	aa	bb	bb	aa	aa	bb	bb	aa	aa
Block4237	aaxbb	bb	aa	bb	bb	bb	aa	aa	aa	aa	aa	aa	bb	bb	aa	bb	bb	bb	bb	bb	bb	bb	bb	bb	bb	bb	bb	bb	bb	bb	bb	bb	bb	bb	aa	aa	bb	aa	bb	aa	aa	bb	bb	aa	aa	bb	bb	aa	aa
Block4242	aaxbb	bb	aa	bb	bb	bb	aa	aa	aa	aa	aa	aa	bb	bb	aa	bb	bb	bb	bb	bb	bb	bb	bb	bb	bb	bb	bb	bb	bb	bb	bb	bb	bb	bb	aa	aa	bb	aa	bb	aa	aa	bb	bb	aa	aa	bb	bb	aa	aa
Block4243	aaxbb	bb	aa	bb	bb	bb	aa	aa	aa	aa	aa	aa	bb	bb	aa	bb	bb	bb	bb	bb	bb	bb	bb	bb	bb	bb	bb	bb	bb	bb	bb	bb	bb	bb	aa	aa	bb	aa	bb	aa	aa	aa	bb	aa	aa	bb	bb	aa	aa
Block4244	aaxbb	bb	aa	bb	bb	bb	aa	aa	aa	aa	aa	aa	bb	bb	aa	bb	bb	bb	bb	bb	ab	bb	bb	bb	aa	bb	bb	bb	bb	bb	bb	bb	bb	bb	aa	aa	bb	aa	bb	aa	aa	aa	bb	aa	aa	bb	bb	aa	aa
Block4247	aaxbb	bb	aa	bb	bb	bb	aa	aa	aa	aa	aa	aa	bb	bb	aa	bb	bb	bb	bb	bb	ab	bb	bb	bb	aa	bb	bb	bb	bb	bb	bb	bb	bb	bb	aa	aa	bb	aa	bb	aa	aa	aa	bb	aa	aa	bb	bb	aa	aa
Block4248	aaxbb	bb	aa	bb	bb	bb	aa	aa	aa	aa	aa	aa	bb	bb	aa	bb	bb	bb	bb	bb	ab	bb	bb	bb	aa	bb	bb	bb	bb	bb	bb	bb	bb	bb	aa	aa	bb	aa	bb	aa	aa	aa	bb	aa	aa	bb	bb	aa	aa
Block4249	aaxbb	bb	aa	bb	bb	bb	aa	aa	aa	aa	aa	aa	bb	bb	aa	bb	bb	bb	bb	bb	ab	bb	bb	bb	aa	bb	bb	bb	bb	bb	bb	bb	bb	bb	aa	aa	bb	bb	bb	aa	aa	aa	bb	aa	aa	bb	bb	aa	aa
Block4250	aaxbb	bb	aa	bb	bb	bb	aa	aa	aa	aa	aa	aa	bb	bb	aa	bb	bb	bb	bb	bb	ab	bb	bb	bb	aa	bb	bb	bb	bb	bb	bb	bb	bb	bb	aa	aa	bb	bb	bb	aa	aa	aa	bb	aa	aa	bb	bb	aa	aa
Block4252	aaxbb	bb	aa	bb	bb	bb	aa	aa	aa	aa	aa	aa	bb	bb	aa	bb	bb	bb	bb	bb	ab	bb	bb	bb	aa	bb	bb	bb	bb	bb	bb	bb	bb	bb	aa	aa	bb	bb	bb	aa	aa	aa	bb	aa	aa	bb	bb	aa	aa
Block4254	aaxbb	bb	aa	bb	bb	bb	aa	aa	aa	aa	aa	aa	bb	bb	aa	bb	bb	bb	bb	bb	ab	bb	bb	bb	aa	bb	bb	bb	bb	bb	bb	bb	bb	bb	aa	aa	bb	bb	bb	aa	aa	aa	bb	aa	aa	bb	bb	aa	aa
Block4280	aaxbb	bb	aa	bb	bb	bb	aa	aa	aa	aa	aa	aa	bb	bb	aa	bb	bb	bb	bb	bb	ab	bb	bb	bb	aa	bb	bb	bb	aa	bb	bb	bb	bb	bb	aa	aa	bb	bb	bb	aa	aa	aa	bb	aa	aa	bb	bb	aa	aa
Block4261	aaxbb	bb	aa	bb	bb	bb	aa	aa	aa	aa	aa	aa	bb	bb	aa	bb	bb	bb	bb	bb	ab	bb	bb	bb	aa	bb	bb	bb	aa	bb	bb	bb	bb	bb	aa	aa	bb	bb	bb	aa	aa	aa	bb	aa	aa	bb	bb	aa	aa
Block4283	aaxbb	bb	aa	bb	bb	bb	aa	aa	aa	aa	aa	aa	bb	bb	aa	bb	bb	bb	bb	bb	ab	bb	bb	bb	aa	bb	bb	bb	aa	bb	bb	bb	bb	bb	aa	aa	bb	bb	bb	aa	aa	aa	bb	aa	aa	bb	bb	aa	aa
Block4306	aaxbb	bb	aa	bb	bb	bb	aa	aa	aa	aa	aa	aa	bb	bb	aa	bb	bb	bb	bb	bb	ab	bb	bb	bb	aa	bb	bb	bb	aa	bb	bb	bb	bb	bb	aa	aa	bb	bb	bb	aa	aa	aa	bb	aa	aa	bb	bb	bb	aa
Block4308	aaxbb	bb	aa	bb	bb	bb	aa	aa	aa	aa	aa	aa	bb	bb	aa	bb	bb	bb	bb	bb	ab	bb	bb	bb	aa	bb	bb	bb	aa	bb	bb	bb	bb	bb	aa	aa	bb	bb	bb	aa	aa	aa	bb	aa	aa	bb	bb	bb	aa
Block4319	aaxbb	bb	aa	bb	bb	bb	aa	aa	aa	aa	aa	aa	bb	bb	aa	bb	bb	bb	bb	bb	ab	bb	bb	bb	aa	bb	bb	bb	aa	bb	bb	bb	bb	bb	aa	aa	bb	bb	bb	aa	aa	aa	bb	aa	aa	bb	bb	bb	aa
Block4285	aaxbb	bb	aa	bb	bb	bb	aa	aa	aa	aa	aa	aa	bb	bb	aa	bb	bb	bb	bb	bb	ab	bb	bb	bb	aa	bb	bb	bb	aa	bb	bb	bb	bb	bb	aa	aa	bb	bb	bb	aa	aa	aa	bb	aa	aa	bb	bb	bb	aa
Block4302	aaxbb	bb	aa	bb	bb	bb	aa	aa	aa	aa	aa	aa	bb	bb	aa	bb	bb	bb	bb	bb	ab	bb	bb	bb	aa	bb	bb	bb	aa	bb	bb	bb	bb	bb	aa	aa	bb	bb	bb	aa	aa	aa	bb	aa	aa	bb	bb	bb	aa
Block4309	aaxbb	bb	aa	bb	bb	bb	aa	aa	aa	aa	aa	aa	bb	bb	aa	bb	bb	bb	bb	bb	ab	bb	bb	bb	aa	bb	bb	bb	aa	bb	bb	bb	bb	bb	aa	aa	bb	bb	bb	aa	aa	aa	bb	aa	aa	bb	bb	bb	aa
Block4321	aaxbb	bb	aa	bb	bb	bb	aa	aa	aa	aa	aa	aa	bb	bb	aa	bb	bb	bb	bb	bb	ab	bb	bb	bb	aa	bb	bb	bb	aa	bb	bb	bb	bb	bb	aa	aa	bb	bb	bb	aa	aa	aa	bb	aa	aa	bb	bb	bb	aa
Block4347	aaxbb	bb	aa	bb	bb	bb	aa	aa	aa	aa	bb	aa	bb	bb	aa	bb	bb	bb	bb	bb	ab	bb	bb	bb	aa	bb	bb	bb	aa	bb	bb	bb	bb	bb	aa	aa	bb	bb	bb	aa	aa	aa	bb	aa	aa	bb	bb	bb	aa
Block4350	aaxbb	bb	aa	bb	bb	bb	aa	aa	aa	aa	bb	aa	bb	bb	aa	bb	bb	bb	bb	bb	ab	bb	bb	bb	aa	bb	bb	bb	aa	bb	bb	bb	bb	bb	aa	aa	bb	bb	bb	aa	aa	aa	bb	aa	aa	bb	bb	bb	bb
Block4360	aaxbb	bb	aa	bb	bb	bb	aa	aa	aa	aa	bb	aa	bb	bb	aa	bb	bb	bb	bb	bb	ab	bb	bb	bb	aa	bb	bb	bb	aa	bb	bb	aa	bb	bb	aa	aa	bb	bb	bb	aa	aa	aa	bb	aa	aa	bb	bb	bb	bb
Block4357	aaxbb	bb	aa	bb	bb	bb	aa	aa	aa	aa	bb	aa	bb	bb	aa	bb	bb	bb	bb	bb	ab	bb	bb	bb	aa	bb	bb	bb	aa	bb	bb	aa	bb	bb	aa	aa	bb	bb	bb	aa	aa	aa	bb	aa	aa	bb	bb	bb	bb
Block4354	aaxbb	bb	aa	bb	bb	bb	aa	aa	aa	aa	bb	aa	bb	bb	aa	bb	bb	bb	bb	bb	ab	bb	bb	bb	aa	bb	bb	bb	aa	bb	bb	aa	bb	bb	aa	aa	bb	bb	bb	aa	aa	aa	bb	aa	aa	bb	bb	bb	bb
Block4353	aaxbb	bb	aa	bb	bb	bb	aa	aa	aa	aa	bb	aa	bb	bb	aa	bb	bb	bb	bb	bb	ab	bb	bb	bb	aa	bb	bb	bb	aa	bb	bb	aa	bb	bb	aa	aa	bb	bb	bb	aa	aa	aa	bb	aa	aa	bb	bb	bb	bb
Block4355	aaxbb	bb	aa	bb	bb	bb	aa	aa	aa	aa	bb	aa	bb	bb	aa	bb	bb	bb	bb	bb	ab	bb	bb	bb	aa	bb	bb	bb	aa	bb	bb	aa	bb	bb	aa	aa	bb	bb	bb	aa	aa	aa	bb	aa	aa	bb	bb	bb	bb
Block4358	aaxbb	bb	aa	bb	bb	bb	aa	aa	aa	aa	bb	aa	bb	bb	aa	bb	bb	bb	bb	bb	ab	bb	bb	bb	aa	bb	bb	bb	aa	bb	bb	aa	bb	bb	aa	aa	bb	bb	bb	aa	aa	aa	bb	aa	aa	bb	bb	bb	bb
Block4364	aaxbb	bb	aa	bb	bb	bb	aa	aa	aa	aa	bb	aa	bb	bb	aa	bb	bb	bb	bb	bb	ab	bb	bb	bb	aa	bb	bb	bb	aa	bb	bb	aa	bb	bb	aa	aa	bb	bb	bb	aa	aa	aa	bb	aa	aa	bb	bb	bb	bb
Block4359	aaxbb	bb	aa	bb	bb	bb	aa	aa	aa	aa	bb	aa	bb	bb	aa	bb	bb	bb	bb	bb	ab	bb	bb	bb	aa	bb	bb	bb	aa	bb	bb	aa	bb	bb	aa	aa	bb	bb	bb	aa	aa	aa	bb	aa	aa	bb	bb	bb	bb
Block4348	aaxbb	bb	aa	bb	bb	bb	aa	aa	aa	aa	bb	aa	bb	bb	aa	bb	bb	bb	bb	bb	aa	bb	bb	bb	aa	bb	bb	bb	aa	bb	bb	aa	bb	bb	aa	aa	bb	bb	bb	aa	aa	aa	bb	aa	aa	bb	bb	bb	bb
Block4361	aaxbb	bb	aa	bb	bb	bb	aa	aa	aa	aa	bb	aa	bb	bb	aa	bb	bb	bb	bb	bb	aa	bb	bb	bb	aa	bb	bb	bb	aa	bb	bb	aa	bb	bb	aa	aa	bb	bb	bb	aa	aa	aa	bb	aa	aa	bb	bb	bb	bb
Block4365	aaxbb	bb	aa	bb	bb	bb	aa	aa	aa	aa	bb	aa	bb	bb	aa	bb	bb	bb	bb	bb	aa	bb	bb	bb	aa	bb	bb	bb	aa	bb	bb	bb	bb	bb	aa	aa	bb	bb	bb	aa	aa	aa	bb	aa	aa	bb	bb	bb	bb
Block4371	aaxbb	bb	aa	bb	bb	bb	aa	aa	aa	aa	bb	aa	bb	bb	aa	bb	bb	bb	bb	bb	aa	bb	bb	bb	aa	bb	bb	bb	aa	bb	bb	bb	bb	bb	aa	aa	bb	bb	bb	aa	aa	aa	bb	aa	aa	bb	bb	bb	bb
Block4369	aaxbb	bb	aa	bb	bb	bb	aa	aa	aa	aa	bb	aa	bb	bb	aa	bb	bb	bb	bb	bb	aa	bb	bb	bb	aa	bb	bb	bb	aa	bb	bb	bb	bb	bb	aa	aa	bb	bb	bb	aa	aa	aa	bb	aa	aa	bb	bb	bb	bb
Block4367	aaxbb	bb	aa	bb	bb	bb	aa	aa	aa	aa	bb	aa	bb	bb	aa	bb	bb	bb	bb	bb	aa	bb	bb	bb	aa	bb	bb	bb	aa	bb	bb	bb	bb	bb	aa	aa	bb	bb	bb	aa	aa	aa	bb	aa	aa	bb	bb	bb	bb
Block4368	aaxbb	bb	aa	bb	bb	bb	aa	aa	aa	aa	bb	aa	bb	bb	aa	bb	bb	bb	bb	bb	aa	bb	bb	bb	aa	bb	bb	bb	aa	bb	bb	bb	bb	bb	aa	aa	bb	bb	bb	aa	aa	aa	bb	aa	aa	bb	bb	bb	bb
Block4344	aaxbb	bb	aa	bb	bb	bb	aa	aa	aa	aa	bb	aa	bb	bb	aa	bb	bb	bb	bb	bb	aa	bb	bb	bb	aa	bb	bb	bb	aa	bb	bb	bb	bb	bb	aa	aa	bb	bb	bb	aa	aa	aa	bb	aa	aa	bb	bb	bb	bb
Block4343	aaxbb	bb	aa	bb	bb	bb	aa	aa	aa	aa	bb	aa	bb	bb	aa	bb	bb	bb	bb	bb	aa	bb	bb	bb	aa	bb	bb	bb	aa	bb	bb	bb	bb	bb	aa	aa	bb	bb	bb	aa	aa	aa	bb	aa	aa	bb	bb	bb	bb
Block4340	aaxbb	bb	aa	bb	bb	bb	aa	aa	aa	aa	bb	aa	bb	bb	aa	bb	bb	bb	bb	bb	aa	bb	bb	bb	aa	bb	bb	bb	aa	bb	bb	bb	bb	bb	aa	aa	bb	bb	bb	aa	aa	aa	bb	aa	aa	bb	bb	bb	bb
Block4339	aaxbb	bb	aa	bb	bb	bb	aa	aa	aa	aa	bb	aa	bb	bb	aa	bb	bb	bb	bb	bb	aa	bb	bb	bb	aa	bb	bb	bb	aa	bb	bb	bb	bb	bb	aa	aa	bb	bb	bb	aa	aa	aa	bb	aa	aa	bb	bb	bb	bb
Block4337	aaxbb	bb	aa	bb	bb	bb	aa	aa	aa	aa	bb	aa	bb	bb	aa	bb	bb	bb	bb	bb	aa	bb	bb	bb	aa	bb	bb	bb	aa	bb	bb	bb	bb	bb	aa	aa	bb	bb	bb	aa	aa	aa	bb	aa	aa	bb	bb	bb	bb
Block4336	aaxbb	bb	aa	bb	bb	bb	aa	aa	aa	aa	bb	aa	bb	bb	aa	bb	bb	bb	bb	bb	aa	aa	bb	bb	aa	bb	bb	bb	aa	bb	bb	bb	bb	bb	aa	aa	bb	bb	bb	aa	aa	aa	bb	aa	aa	bb	bb	bb	bb
Block4332	aaxbb	bb	aa	bb	bb	bb	aa	aa	aa	aa	bb	aa	bb	bb	aa	bb	bb	bb	bb	bb	aa	aa	bb	bb	aa	bb	bb	bb	aa	bb	bb	bb	bb	bb	aa	aa	bb	bb	bb	aa	aa	aa	bb	aa	aa	bb	bb	bb	bb
Block4330	aaxbb	bb	aa	bb	bb	bb	aa	aa	aa	aa	bb	aa	bb	bb	aa	bb	bb	bb	bb	bb	aa	aa	bb	bb	aa	bb	bb	bb	aa	bb	bb	bb	bb	bb	aa	aa	bb	bb	bb	aa	aa	aa	bb	aa	aa	bb	bb	bb	bb
Block4334	aaxbb	bb	aa	bb	bb	bb	aa	aa	aa	aa	bb	aa	bb	bb	aa	bb	bb	bb	bb	bb	aa	bb	bb	bb	aa	bb	bb	bb	aa	bb	bb	bb	bb	bb	aa	aa	bb	bb	bb	aa	aa	aa	bb	aa	aa	bb	bb	bb	bb
Block4331	aaxbb	bb	aa	bb	bb	bb	aa	aa	aa	aa	bb	aa	bb	bb	aa	bb	bb	bb	bb	bb	aa	bb	bb	bb	aa	bb	bb	bb	aa	bb	bb	bb	bb	bb	aa	aa	bb	bb	bb	aa	aa	aa	bb	aa	aa	bb	bb	bb	bb
Block4328	aaxbb	bb	aa	bb	bb	bb	aa	aa	aa	aa	bb	aa	bb	bb	bb	bb	bb	bb	bb	bb	aa	bb	bb	bb	aa	bb	bb	bb	aa	bb	bb	bb	bb	bb	aa	aa	bb	bb	bb	aa	aa	aa	bb	aa	aa	bb	bb	bb	bb
Block4329	aaxbb	bb	aa	bb	bb	bb	aa	aa	aa	aa	bb	aa	bb	bb	bb	bb	bb	bb	bb	bb	aa	bb	bb	bb	aa	bb	bb	bb	aa	bb	bb	bb	bb	bb	aa	aa	bb	bb	bb	aa	aa	aa	bb	aa	aa	bb	bb	bb	bb
Block4390	aaxbb	bb	aa	bb	aa	bb	aa	aa	aa	aa	bb	aa	bb	bb	bb	bb	bb	bb	bb	bb	aa	bb	bb	bb	aa	bb	bb	bb	aa	bb	bb	bb	bb	bb	aa	aa	bb	bb	bb	aa	aa	aa	bb	aa	aa	bb	bb	bb	bb
Block4480	aaxbb	bb	aa	bb	aa	bb	aa	aa	aa	aa	bb	aa	bb	bb	bb	bb	bb	bb	bb	bb	aa	bb	bb	bb	aa	bb	bb	bb	aa	bb	bb	bb	bb	bb	aa	aa	bb	bb	bb	aa	aa	aa	bb	aa	aa	bb	bb	bb	bb
Block4558	aaxbb	bb	aa	bb	aa	aa	aa	aa	bb	aa	bb	aa	bb	bb	bb	bb	aa	bb	aa	bb	aa	bb	bb	bb	aa	bb	bb	bb	aa	bb	bb	bb	aa	bb	aa	aa	bb	bb	aa	aa	aa	aa	bb	aa	aa	bb	bb	bb	bb
Block4595	aaxbb	bb	aa	bb	aa	aa	aa	aa	bb	aa	bb	aa	bb	bb	bb	bb	aa	aa	aa	aa	aa	bb	bb	bb	aa	bb	bb	bb	aa	bb	bb	bb	aa	bb	aa	aa	bb	bb	aa	aa	aa	aa	bb	aa	aa	bb	bb	bb	bb
Block4603	aaxbb	bb	aa	bb	aa	aa	aa	aa	bb	aa	bb	aa	bb	bb	bb	bb	aa	aa	aa	aa	aa	bb	bb	bb	aa	bb	bb	bb	aa	bb	bb	bb	aa	bb	aa	aa	bb	aa	aa	aa	aa	aa	bb	bb	aa	bb	bb	bb	bb
Block4600	aaxbb	bb	aa	bb	aa	aa	aa	aa	bb	aa	bb	aa	bb	bb	bb	bb	aa	aa	aa	aa	aa	bb	bb	bb	aa	bb	bb	aa	aa	bb	bb	bb	aa	bb	aa	aa	bb	aa	aa	aa	aa	aa	bb	bb	aa	bb	bb	bb	bb
Block4601	aaxbb	bb	aa	bb	aa	aa	aa	aa	bb	aa	bb	aa	bb	bb	bb	bb	aa	aa	aa	aa	aa	bb	bb	bb	aa	bb	bb	aa	aa	bb	bb	bb	aa	bb	aa	aa	bb	aa	aa	aa	aa	aa	bb	bb	aa	bb	bb	bb	bb
Block4699	aaxbb	bb	aa	bb	aa	aa	aa	aa	bb	aa	bb	aa	bb	bb	bb	bb	aa	aa	aa	aa	aa	bb	bb	bb	aa	bb	bb	aa	aa	bb	bb	bb	aa	bb	aa	aa	bb	aa	aa	aa	aa	aa	bb	bb	aa	bb	bb	bb	bb
Block4698	aaxbb	bb	aa	bb	aa	aa	aa	aa	bb	aa	bb	aa	bb	bb	bb	bb	aa	aa	aa	aa	aa	bb	bb	bb	aa	bb	bb	aa	aa	bb	bb	bb	aa	bb	aa	aa	bb	aa	aa	aa	aa	aa	bb	bb	aa	bb	bb	bb	bb
Block4701	aaxbb	bb	aa	bb	aa	aa	aa	aa	bb	aa	bb	aa	bb	bb	bb	bb	aa	aa	aa	aa	aa	bb	bb	bb	aa	bb	bb	aa	aa	bb	bb	bb	aa	bb	aa	aa	bb	aa	aa	aa	aa	aa	bb	bb	aa	bb	bb	bb	bb
Block4706	aaxbb	bb	aa	bb	aa	aa	aa	aa	bb	aa	bb	aa	bb	bb	bb	bb	aa	aa	aa	aa	aa	bb	bb	bb	aa	bb	bb	aa	aa	bb	bb	bb	aa	bb	aa	aa	bb	aa	aa	aa	aa	aa	bb	bb	aa	bb	bb	bb	bb
Block4708	aaxbb	bb	aa	bb	aa	aa	aa	aa	bb	aa	bb	aa	bb	bb	bb	bb	aa	aa	aa	aa	aa	bb	bb	bb	aa	bb	bb	aa	aa	bb	bb	bb	aa	bb	aa	aa	bb	aa	aa	aa	aa	aa	bb	bb	aa	bb	bb	bb	bb
Block4710	aaxbb	bb	aa	bb	aa	aa	aa	aa	bb	aa	bb	aa	bb	bb	bb	bb	bb	aa	aa	aa	aa	bb	bb	bb	aa	bb	bb	aa	aa	bb	bb	bb	aa	bb	aa	aa	bb	aa	aa	aa	aa	aa	bb	bb	aa	bb	bb	bb	bb
Block4711	aaxbb	bb	aa	bb	aa	aa	aa	aa	bb	aa	bb	aa	bb	bb	bb	bb	bb	aa	aa	aa	aa	bb	bb	bb	aa	bb	bb	aa	aa	bb	bb	bb	aa	bb	aa	aa	bb	aa	aa	aa	aa	aa	bb	bb	aa	bb	bb	bb	bb
Block4718	aaxbb	bb	aa	bb	aa	aa	aa	aa	bb	aa	bb	aa	bb	bb	bb	bb	bb	aa	aa	aa	aa	bb	bb	bb	aa	bb	bb	aa	aa	bb	bb	bb	aa	bb	aa	aa	bb	aa	aa	aa	aa	aa	bb	bb	aa	aa	bb	bb	bb
Block4719	aaxbb	bb	aa	bb	aa	aa	aa	aa	bb	aa	bb	aa	bb	bb	bb	bb	bb	aa	aa	aa	aa	bb	bb	bb	aa	bb	bb	aa	aa	bb	bb	bb	aa	bb	aa	aa	bb	aa	aa	aa	aa	aa	bb	bb	aa	aa	bb	bb	bb
Block4720	aaxbb	bb	aa	bb	aa	aa	aa	aa	bb	aa	bb	aa	bb	bb	bb	bb	bb	aa	aa	aa	aa	bb	bb	bb	aa	bb	bb	aa	aa	bb	bb	bb	aa	bb	bb	aa	bb	aa	aa	aa	aa	bb	bb	bb	aa	aa	bb	bb	bb
Block4721	aaxbb	bb	aa	bb	aa	aa	aa	aa	bb	aa	bb	aa	bb	bb	bb	bb	bb	aa	aa	aa	aa	bb	bb	bb	aa	bb	bb	aa	aa	bb	bb	bb	aa	bb	bb	aa	bb	aa	aa	aa	aa	bb	bb	bb	aa	aa	bb	bb	bb
Block4725	aaxbb	bb	aa	bb	aa	aa	aa	aa	bb	aa	bb	aa	bb	bb	bb	bb	bb	aa	aa	aa	aa	bb	bb	bb	aa	bb	bb	aa	aa	bb	bb	bb	aa	bb	bb	aa	bb	aa	aa	aa	aa	bb	bb	bb	aa	aa	bb	bb	bb
Block4733	aaxbb	bb	aa	bb	aa	aa	aa	aa	bb	aa	bb	aa	bb	bb	bb	bb	bb	aa	aa	aa	aa	bb	bb	bb	aa	bb	bb	aa	aa	bb	bb	bb	aa	bb	bb	aa	bb	aa	aa	aa	aa	bb	bb	bb	aa	aa	bb	bb	bb
Block4736	aaxbb	bb	aa	bb	aa	aa	aa	aa	bb	aa	bb	aa	bb	bb	bb	bb	bb	aa	aa	aa	aa	bb	bb	bb	aa	bb	bb	aa	aa	bb	bb	bb	aa	bb	bb	aa	bb	aa	aa	aa	aa	bb	bb	bb	aa	aa	bb	bb	bb
Block4746	aaxbb	bb	aa	bb	aa	aa	aa	aa	bb	aa	bb	aa	bb	bb	bb	bb	bb	aa	aa	aa	bb	bb	aa	bb	aa	bb	bb	aa	aa	bb	bb	aa	aa	bb	bb	aa	bb	aa	aa	bb	aa	bb	bb	bb	aa	aa	bb	bb	bb
Block4751	aaxbb	bb	aa	bb	aa	aa	aa	aa	bb	aa	bb	aa	bb	bb	bb	bb	bb	aa	aa	aa	bb	aa	aa	bb	aa	bb	bb	aa	aa	bb	bb	aa	aa	bb	bb	aa	bb	aa	aa	bb	aa	bb	bb	bb	aa	aa	bb	bb	bb
Block4737	aaxbb	bb	aa	bb	aa	aa	aa	aa	bb	aa	bb	aa	bb	bb	bb	bb	bb	aa	aa	aa	bb	aa	aa	bb	aa	bb	bb	aa	aa	bb	bb	aa	aa	bb	bb	aa	bb	aa	aa	bb	aa	bb	bb	bb	aa	aa	bb	bb	bb
Block4744	aaxbb	bb	aa	bb	aa	aa	aa	aa	bb	aa	bb	aa	bb	bb	bb	bb	bb	aa	aa	aa	bb	aa	aa	bb	aa	bb	bb	aa	aa	bb	bb	aa	aa	bb	bb	aa	bb	aa	aa	bb	aa	bb	bb	bb	aa	aa	bb	bb	bb
Block4742	aaxbb	bb	aa	bb	aa	aa	aa	aa	bb	aa	bb	aa	bb	bb	bb	bb	bb	aa	aa	aa	bb	aa	aa	bb	aa	bb	bb	aa	aa	bb	bb	aa	aa	bb	bb	aa	bb	aa	aa	bb	aa	bb	bb	bb	aa	aa	bb	bb	bb
Block4755	aaxbb	bb	aa	bb	aa	aa	aa	aa	bb	aa	bb	aa	bb	bb	bb	bb	bb	aa	aa	aa	bb	aa	aa	bb	aa	bb	bb	aa	aa	bb	bb	aa	aa	bb	bb	aa	bb	aa	aa	bb	aa	bb	bb	aa	aa	aa	bb	bb	bb
Block4748	aaxbb	bb	aa	bb	aa	aa	aa	aa	bb	aa	bb	aa	bb	bb	bb	bb	bb	aa	aa	aa	bb	aa	aa	bb	aa	bb	bb	aa	aa	bb	bb	aa	aa	bb	bb	aa	bb	aa	aa	bb	aa	bb	bb	aa	aa	aa	bb	bb	bb
Block4760	aaxbb	bb	aa	bb	aa	aa	aa	aa	bb	aa	bb	aa	bb	bb	bb	bb	bb	aa	aa	aa	bb	aa	aa	bb	aa	bb	bb	aa	aa	bb	bb	aa	aa	bb	bb	aa	bb	aa	aa	bb	aa	bb	bb	aa	aa	aa	bb	bb	bb
Block4767	aaxbb	bb	aa	bb	aa	aa	aa	aa	bb	aa	bb	aa	bb	bb	bb	bb	bb	aa	aa	aa	bb	aa	aa	bb	aa	bb	bb	aa	aa	bb	bb	aa	aa	bb	bb	aa	bb	aa	aa	bb	aa	bb	bb	aa	aa	aa	bb	bb	bb
Block4769	aaxbb	bb	aa	bb	aa	aa	aa	aa	bb	aa	bb	aa	bb	bb	bb	bb	bb	aa	aa	aa	bb	aa	aa	aa	aa	bb	aa	aa	aa	bb	bb	aa	aa	bb	bb	aa	bb	aa	aa	bb	aa	bb	bb	aa	aa	aa	bb	bb	bb
Block4763	aaxbb	bb	aa	bb	aa	aa	aa	aa	bb	aa	bb	aa	bb	bb	bb	bb	bb	aa	aa	aa	bb	aa	aa	aa	aa	bb	aa	aa	aa	bb	bb	aa	aa	bb	bb	aa	bb	aa	aa	bb	aa	bb	bb	aa	aa	aa	bb	bb	bb
Block4765	aaxbb	bb	aa	bb	aa	aa	aa	aa	bb	aa	bb	aa	bb	bb	bb	bb	bb	aa	aa	aa	bb	aa	aa	aa	aa	bb	aa	aa	aa	bb	bb	aa	aa	bb	bb	aa	bb	aa	aa	bb	aa	bb	bb	aa	aa	aa	bb	bb	bb
Block4770	aaxbb	bb	aa	bb	aa	aa	aa	aa	bb	aa	bb	aa	bb	bb	bb	bb	bb	aa	aa	aa	bb	aa	aa	aa	aa	bb	aa	aa	aa	bb	bb	aa	aa	bb	bb	aa	bb	aa	aa	bb	aa	bb	bb	aa	aa	aa	bb	bb	bb
Block4774	aaxbb	bb	aa	bb	aa	aa	aa	aa	bb	aa	bb	aa	bb	bb	bb	bb	bb	aa	aa	aa	bb	aa	aa	aa	aa	bb	aa	aa	aa	bb	bb	aa	aa	bb	bb	aa	bb	aa	aa	bb	aa	bb	bb	aa	bb	aa	bb	bb	bb
Block4773	aaxbb	bb	aa	bb	aa	aa	aa	aa	bb	aa	bb	aa	bb	bb	bb	bb	bb	aa	aa	aa	bb	aa	aa	aa	aa	bb	aa	aa	aa	bb	bb	aa	aa	aa	bb	aa	bb	aa	aa	bb	aa	bb	bb	aa	bb	aa	bb	bb	bb
Block4778	aaxbb	bb	aa	bb	aa	aa	aa	aa	bb	aa	bb	aa	bb	bb	bb	bb	bb	aa	aa	aa	bb	aa	aa	aa	aa	bb	aa	aa	aa	bb	bb	aa	aa	aa	bb	aa	bb	aa	aa	bb	aa	bb	bb	aa	bb	aa	bb	bb	bb
Block4776	aaxbb	bb	aa	bb	aa	aa	aa	aa	bb	aa	bb	aa	bb	bb	bb	bb	bb	aa	aa	aa	bb	aa	aa	aa	aa	bb	aa	aa	aa	bb	bb	aa	aa	aa	bb	aa	bb	aa	aa	bb	aa	bb	bb	aa	bb	aa	bb	bb	bb
Block4784	aaxbb	bb	aa	bb	aa	aa	aa	aa	bb	aa	bb	aa	bb	bb	bb	bb	bb	aa	aa	aa	bb	aa	aa	aa	aa	bb	aa	aa	aa	bb	aa	aa	aa	aa	bb	aa	bb	aa	aa	bb	aa	bb	bb	aa	bb	aa	bb	bb	bb
Block4777	aaxbb	bb	aa	bb	aa	aa	aa	aa	bb	aa	bb	aa	bb	bb	bb	bb	bb	aa	aa	aa	bb	aa	aa	aa	aa	bb	aa	aa	aa	bb	aa	aa	aa	aa	bb	aa	bb	aa	aa	bb	aa	bb	bb	aa	bb	aa	bb	bb	bb
Block4781	aaxbb	bb	aa	bb	aa	aa	aa	aa	bb	aa	bb	aa	bb	bb	bb	bb	bb	aa	aa	aa	aa	aa	aa	aa	aa	bb	aa	aa	aa	bb	aa	aa	aa	aa	bb	aa	bb	aa	aa	bb	aa	bb	bb	aa	bb	aa	bb	bb	bb
Block4792	aaxbb	bb	aa	bb	aa	aa	aa	aa	bb	aa	bb	aa	bb	bb	bb	bb	bb	aa	aa	aa	aa	aa	aa	aa	aa	bb	aa	aa	aa	aa	aa	aa	aa	aa	bb	aa	bb	aa	aa	bb	aa	bb	bb	aa	bb	aa	bb	bb	bb
Block4788	aaxbb	bb	aa	bb	aa	aa	aa	aa	bb	aa	bb	aa	bb	bb	bb	bb	bb	aa	aa	aa	aa	aa	aa	aa	aa	bb	aa	aa	aa	aa	aa	aa	aa	aa	bb	aa	bb	aa	aa	bb	aa	bb	bb	aa	bb	aa	bb	bb	bb
Block4782	aaxbb	bb	aa	bb	aa	aa	aa	aa	bb	aa	bb	aa	bb	bb	bb	bb	bb	aa	aa	aa	aa	aa	aa	aa	aa	bb	aa	aa	aa	aa	aa	aa	aa	aa	bb	aa	bb	aa	aa	bb	aa	bb	bb	aa	bb	aa	bb	bb	bb
Block4793	aaxbb	bb	aa	bb	aa	aa	aa	aa	bb	aa	bb	aa	bb	bb	bb	bb	bb	aa	aa	aa	aa	aa	aa	aa	aa	bb	aa	aa	aa	aa	aa	aa	aa	aa	bb	aa	bb	aa	aa	bb	aa	bb	bb	aa	aa	aa	bb	bb	bb
Block4783	aaxbb	bb	aa	bb	aa	aa	aa	aa	bb	aa	bb	aa	bb	bb	bb	bb	bb	aa	aa	aa	aa	aa	aa	aa	aa	bb	aa	aa	aa	aa	aa	aa	aa	aa	bb	aa	bb	aa	aa	bb	aa	bb	bb	aa	aa	aa	bb	bb	bb
Block4797	aaxbb	bb	aa	bb	aa	aa	aa	aa	bb	aa	bb	aa	bb	bb	bb	bb	bb	aa	aa	aa	aa	aa	aa	aa	aa	bb	aa	aa	aa	aa	aa	aa	bb	aa	bb	aa	bb	aa	aa	bb	aa	bb	bb	aa	aa	aa	bb	bb	bb
Block4798	aaxbb	bb	aa	bb	aa	aa	aa	aa	bb	aa	bb	aa	bb	bb	bb	bb	bb	aa	aa	aa	aa	aa	aa	aa	aa	bb	aa	aa	aa	aa	aa	aa	bb	aa	bb	aa	bb	aa	aa	bb	aa	bb	bb	aa	aa	aa	bb	bb	bb
Block4794	aaxbb	bb	aa	bb	aa	aa	aa	aa	bb	aa	bb	aa	bb	bb	bb	bb	bb	aa	aa	aa	aa	aa	aa	aa	aa	bb	aa	aa	aa	aa	aa	aa	bb	aa	bb	aa	bb	aa	aa	bb	aa	bb	bb	aa	aa	aa	bb	bb	bb
Block4853	aaxbb	bb	aa	bb	aa	aa	aa	aa	bb	aa	bb	aa	bb	bb	bb	bb	bb	aa	aa	aa	aa	aa	aa	aa	aa	bb	aa	aa	aa	aa	aa	aa	bb	aa	bb	aa	bb	aa	aa	bb	aa	bb	bb	aa	aa	aa	bb	bb	bb
Block4860	aaxbb	bb	aa	bb	aa	aa	aa	aa	bb	aa	bb	aa	bb	bb	bb	bb	bb	aa	aa	aa	aa	aa	aa	aa	aa	bb	aa	aa	aa	aa	aa	aa	bb	aa	bb	aa	bb	aa	aa	bb	aa	bb	bb	aa	aa	aa	bb	bb	bb
Block4871	aaxbb	bb	aa	bb	aa	aa	aa	aa	bb	bb	bb	aa	bb	bb	bb	bb	bb	aa	bb	aa	aa	aa	aa	aa	aa	bb	aa	aa	aa	aa	aa	bb	bb	aa	bb	bb	bb	bb	bb	bb	aa	aa	bb	aa	aa	aa	bb	bb	bb
Block4857	aaxbb	bb	aa	bb	aa	aa	aa	aa	bb	bb	bb	aa	bb	bb	bb	bb	bb	aa	bb	aa	aa	aa	aa	aa	aa	bb	aa	aa	aa	aa	aa	bb	bb	aa	bb	bb	bb	bb	bb	bb	aa	aa	bb	aa	aa	aa	bb	bb	bb
Block4872	aaxbb	bb	aa	aa	aa	bb	aa	aa	bb	bb	bb	aa	bb	bb	bb	bb	bb	aa	bb	aa	aa	aa	aa	aa	aa	bb	aa	aa	aa	aa	aa	bb	bb	aa	bb	bb	bb	bb	bb	bb	aa	aa	bb	aa	aa	aa	bb	bb	bb
Block4878	aaxbb	bb	aa	aa	aa	bb	aa	aa	bb	bb	bb	aa	bb	bb	bb	bb	bb	aa	bb	aa	aa	aa	aa	aa	aa	bb	aa	aa	aa	aa	aa	bb	bb	aa	bb	bb	bb	bb	bb	bb	aa	aa	bb	aa	aa	aa	bb	bb	bb
Block4875	aaxbb	bb	aa	aa	aa	bb	aa	aa	bb	bb	bb	aa	bb	bb	bb	bb	bb	aa	bb	aa	aa	aa	aa	aa	aa	bb	aa	aa	aa	aa	aa	bb	bb	aa	bb	bb	bb	bb	bb	bb	aa	aa	bb	aa	aa	aa	bb	bb	bb
Block4882	aaxbb	bb	aa	aa	aa	bb	aa	aa	bb	bb	bb	aa	bb	bb	bb	bb	bb	aa	bb	aa	aa	aa	aa	aa	aa	bb	aa	aa	aa	aa	aa	bb	bb	aa	bb	bb	bb	bb	bb	bb	aa	aa	bb	aa	bb	aa	bb	bb	bb
Block4885	aaxbb	bb	aa	aa	aa	bb	aa	aa	bb	bb	bb	aa	bb	bb	bb	bb	bb	aa	bb	aa	aa	aa	aa	aa	aa	bb	aa	aa	aa	aa	aa	bb	bb	aa	bb	bb	bb	bb	bb	bb	aa	aa	bb	aa	bb	aa	bb	bb	bb
Block4888	aaxbb	bb	aa	aa	aa	bb	aa	aa	bb	bb	bb	aa	bb	bb	bb	bb	bb	ab	bb	aa	aa	aa	aa	aa	aa	bb	aa	aa	aa	aa	aa	bb	bb	aa	bb	bb	bb	bb	bb	bb	aa	aa	bb	aa	bb	aa	bb	bb	bb
Block4889	aaxbb	bb	aa	aa	aa	bb	aa	aa	bb	bb	bb	aa	bb	bb	bb	bb	bb	ab	bb	aa	aa	aa	aa	aa	aa	bb	aa	aa	aa	aa	aa	bb	bb	aa	bb	bb	bb	bb	bb	bb	aa	aa	bb	aa	bb	aa	bb	bb	bb
Block4890	aaxbb	bb	aa	aa	aa	bb	aa	aa	bb	bb	bb	aa	bb	bb	bb	bb	bb	ab	bb	aa	aa	aa	aa	aa	aa	bb	aa	aa	aa	aa	aa	bb	bb	aa	bb	bb	bb	bb	bb	bb	aa	aa	bb	aa	bb	aa	bb	bb	bb
Block4892	aaxbb	bb	aa	aa	aa	bb	aa	aa	bb	bb	bb	aa	bb	bb	bb	bb	bb	ab	bb	aa	aa	aa	aa	aa	aa	bb	aa	aa	aa	aa	aa	bb	bb	aa	bb	bb	bb	bb	bb	bb	aa	aa	bb	aa	bb	aa	bb	bb	bb
Block4891	aaxbb	bb	aa	aa	aa	bb	aa	aa	bb	bb	bb	aa	bb	bb	bb	bb	bb	ab	bb	aa	aa	aa	aa	aa	aa	bb	aa	aa	aa	aa	aa	bb	bb	aa	bb	bb	bb	bb	bb	bb	aa	aa	bb	aa	bb	aa	bb	bb	bb
Block4893	aaxbb	bb	aa	aa	aa	bb	aa	aa	bb	bb	bb	aa	bb	bb	bb	bb	bb	ab	bb	aa	aa	aa	aa	aa	aa	bb	aa	aa	aa	aa	aa	bb	bb	aa	bb	bb	bb	bb	bb	bb	aa	aa	bb	aa	bb	aa	bb	bb	bb
Block4900	aaxbb	bb	aa	aa	bb	aa	bb	aa	aa	bb	bb	aa	bb	aa	aa	aa	bb	aa	aa	aa	aa	bb	aa	bb	aa	bb	bb	bb	aa	bb	bb	aa	aa	aa	bb	bb	aa	aa	aa	aa	aa	bb	aa	aa	aa	aa	bb	aa	bb
Block4894	aaxbb	bb	aa	aa	bb	aa	bb	aa	aa	bb	bb	aa	bb	aa	aa	aa	bb	aa	aa	aa	aa	bb	aa	bb	aa	bb	bb	bb	aa	bb	bb	aa	aa	aa	bb	bb	aa	aa	aa	aa	aa	bb	aa	aa	aa	aa	bb	aa	bb
Block4896	aaxbb	bb	aa	aa	bb	aa	bb	aa	aa	bb	bb	aa	bb	aa	aa	aa	bb	aa	aa	aa	aa	bb	aa	bb	aa	bb	bb	bb	aa	bb	bb	aa	aa	aa	bb	bb	aa	aa	aa	aa	aa	bb	aa	aa	aa	aa	bb	aa	bb
Block4914	aaxbb	bb	aa	aa	aa	aa	aa	aa	aa	bb	bb	aa	bb	aa	bb	aa	aa	aa	aa	aa	aa	bb	aa	bb	aa	aa	bb	bb	aa	bb	bb	aa	aa	aa	bb	aa	aa	aa	bb	aa	aa	bb	aa	aa	aa	aa	bb	aa	bb
Block4947	aaxbb	bb	aa	aa	aa	aa	aa	aa	aa	bb	bb	aa	bb	aa	bb	aa	aa	aa	aa	aa	aa	bb	aa	bb	aa	aa	bb	bb	aa	bb	bb	aa	aa	aa	bb	aa	aa	aa	bb	aa	aa	bb	aa	aa	aa	aa	bb	aa	bb
Block4912	aaxbb	bb	aa	aa	aa	aa	aa	aa	aa	bb	bb	aa	bb	aa	bb	aa	aa	aa	aa	aa	aa	bb	aa	bb	aa	aa	bb	bb	aa	bb	bb	aa	aa	aa	bb	aa	aa	aa	bb	aa	aa	bb	aa	aa	aa	aa	bb	aa	bb
Block4906	aaxbb	bb	aa	aa	aa	aa	aa	aa	aa	bb	bb	aa	bb	aa	bb	aa	aa	aa	aa	aa	aa	bb	aa	bb	aa	aa	bb	bb	aa	bb	bb	aa	aa	aa	bb	aa	aa	aa	bb	aa	aa	bb	aa	aa	aa	aa	bb	aa	bb
Block4905	aaxbb	bb	aa	aa	aa	aa	aa	aa	aa	bb	bb	aa	bb	aa	bb	aa	aa	aa	aa	aa	aa	bb	aa	bb	aa	aa	bb	bb	aa	bb	bb	aa	aa	aa	bb	aa	aa	aa	bb	aa	aa	bb	aa	aa	aa	aa	bb	aa	bb
Block4973	aaxbb	bb	aa	aa	aa	aa	aa	aa	aa	bb	bb	aa	bb	aa	bb	aa	aa	aa	aa	aa	aa	bb	aa	bb	aa	aa	bb	bb	aa	bb	bb	aa	aa	aa	bb	aa	aa	aa	bb	aa	aa	bb	aa	aa	aa	aa	bb	aa	bb
Block4922	aaxbb	bb	aa	aa	aa	aa	aa	aa	aa	bb	bb	aa	bb	aa	bb	aa	aa	aa	aa	aa	aa	bb	aa	bb	aa	aa	bb	bb	aa	bb	bb	aa	aa	aa	bb	aa	aa	aa	bb	aa	aa	bb	aa	aa	aa	aa	bb	aa	bb
Block4961	aaxbb	bb	aa	aa	aa	aa	aa	aa	aa	bb	bb	aa	bb	aa	bb	aa	aa	aa	aa	aa	aa	bb	aa	bb	aa	aa	bb	bb	aa	bb	bb	aa	aa	aa	bb	aa	aa	aa	bb	aa	aa	bb	aa	aa	aa	aa	bb	aa	bb
Block4955	aaxbb	bb	aa	aa	aa	aa	aa	aa	aa	bb	bb	aa	bb	aa	bb	aa	aa	aa	aa	aa	aa	bb	aa	bb	aa	aa	bb	bb	aa	bb	bb	aa	aa	aa	bb	aa	aa	aa	bb	aa	aa	bb	aa	aa	aa	aa	bb	aa	bb
Block4924	aaxbb	bb	aa	aa	aa	aa	aa	aa	aa	bb	bb	aa	bb	aa	bb	aa	aa	aa	aa	aa	aa	bb	aa	bb	aa	aa	bb	bb	aa	bb	bb	aa	aa	aa	bb	aa	aa	aa	bb	aa	aa	bb	aa	aa	aa	aa	bb	aa	bb
Block4936	aaxbb	bb	aa	aa	aa	aa	aa	aa	aa	bb	bb	aa	bb	aa	bb	aa	aa	aa	aa	aa	aa	bb	aa	bb	aa	aa	bb	bb	aa	bb	bb	aa	aa	aa	bb	aa	aa	aa	bb	aa	aa	bb	aa	aa	aa	aa	bb	aa	bb
Block4950	aaxbb	bb	aa	aa	aa	aa	aa	aa	aa	bb	bb	aa	bb	aa	bb	aa	aa	aa	aa	aa	aa	bb	aa	bb	aa	aa	bb	bb	aa	bb	bb	aa	aa	aa	bb	aa	aa	aa	bb	aa	aa	bb	aa	aa	aa	aa	bb	aa	bb
Block4923	aaxbb	bb	aa	aa	aa	aa	aa	aa	aa	bb	bb	aa	bb	aa	bb	aa	aa	aa	aa	aa	aa	bb	aa	bb	aa	aa	bb	bb	aa	bb	bb	aa	aa	aa	bb	aa	aa	aa	bb	aa	aa	bb	aa	aa	aa	aa	bb	aa	bb
Block4960	aaxbb	bb	aa	aa	aa	aa	aa	aa	aa	bb	bb	aa	bb	aa	bb	aa	aa	aa	aa	aa	aa	bb	aa	bb	aa	aa	bb	bb	aa	bb	bb	aa	aa	aa	bb	aa	aa	aa	bb	aa	aa	bb	aa	aa	aa	aa	bb	aa	bb
Block4919	aaxbb	bb	aa	aa	aa	aa	aa	aa	aa	bb	bb	aa	bb	aa	bb	aa	aa	aa	aa	aa	aa	bb	aa	bb	aa	aa	bb	bb	aa	bb	bb	aa	aa	aa	bb	aa	aa	aa	bb	aa	aa	bb	aa	aa	aa	aa	bb	aa	bb
Block4959	aaxbb	bb	aa	aa	aa	aa	aa	aa	aa	bb	bb	aa	bb	aa	bb	aa	aa	aa	aa	aa	aa	bb	aa	bb	aa	aa	bb	bb	aa	bb	bb	aa	aa	aa	bb	aa	aa	aa	bb	aa	aa	bb	aa	ab	aa	aa	bb	aa	bb
Block4957	aaxbb	bb	aa	aa	aa	aa	aa	aa	aa	bb	bb	aa	bb	aa	bb	aa	aa	aa	aa	aa	aa	bb	aa	bb	aa	aa	bb	bb	aa	bb	bb	aa	aa	aa	bb	aa	aa	aa	bb	aa	aa	bb	aa	ab	aa	aa	bb	aa	bb
Block4954	aaxbb	bb	aa	aa	aa	aa	aa	aa	aa	bb	bb	aa	bb	aa	bb	aa	aa	aa	aa	aa	aa	bb	aa	bb	aa	aa	bb	bb	aa	bb	bb	aa	aa	aa	bb	aa	aa	aa	bb	aa	aa	bb	aa	ab	aa	aa	bb	aa	bb
Block4964	aaxbb	bb	aa	aa	aa	aa	aa	aa	aa	bb	bb	aa	bb	aa	bb	aa	aa	aa	aa	aa	aa	bb	aa	bb	aa	aa	bb	bb	aa	bb	bb	aa	aa	aa	bb	aa	aa	aa	bb	aa	aa	bb	aa	ab	aa	aa	bb	aa	bb
Block4974	aaxbb	bb	aa	aa	aa	aa	aa	aa	aa	bb	bb	aa	bb	aa	bb	aa	aa	aa	aa	aa	aa	bb	aa	bb	aa	aa	bb	bb	aa	bb	bb	aa	aa	aa	bb	aa	aa	aa	bb	aa	aa	bb	aa	ab	aa	aa	bb	aa	bb
Block4977	aaxbb	bb	aa	aa	aa	aa	aa	aa	aa	bb	bb	bb	bb	aa	bb	aa	aa	aa	aa	aa	aa	bb	aa	bb	aa	aa	bb	bb	aa	bb	bb	aa	aa	aa	bb	aa	aa	aa	bb	aa	aa	bb	aa	ab	aa	aa	bb	aa	bb
Block4986	aaxbb	bb	aa	bb	aa	bb	aa	aa	aa	bb	bb	bb	bb	aa	bb	aa	aa	aa	aa	aa	aa	bb	aa	bb	aa	aa	bb	bb	aa	bb	bb	aa	aa	aa	bb	aa	aa	aa	bb	aa	aa	bb	aa	ab	aa	aa	bb	aa	bb
Block4982	aaxbb	bb	aa	bb	aa	bb	aa	aa	aa	bb	bb	bb	bb	aa	bb	aa	aa	aa	aa	aa	aa	bb	aa	bb	aa	aa	bb	bb	aa	bb	bb	aa	aa	aa	bb	aa	aa	aa	bb	aa	aa	bb	aa	ab	aa	aa	bb	aa	bb
Block4990	aaxbb	bb	aa	bb	aa	bb	aa	aa	aa	bb	bb	bb	bb	aa	bb	aa	aa	aa	aa	aa	aa	bb	aa	bb	aa	aa	bb	bb	aa	bb	bb	aa	aa	aa	bb	aa	aa	aa	bb	aa	aa	bb	aa	ab	aa	aa	bb	aa	bb
Block4988	aaxbb	bb	aa	bb	aa	bb	aa	aa	aa	bb	bb	bb	bb	aa	bb	aa	aa	aa	aa	aa	aa	bb	aa	bb	bb	aa	bb	bb	aa	bb	bb	aa	aa	aa	bb	aa	aa	aa	bb	aa	aa	bb	aa	ab	aa	aa	bb	aa	bb
Block4991	aaxbb	bb	aa	bb	aa	bb	aa	aa	aa	bb	bb	bb	bb	aa	bb	aa	aa	aa	aa	aa	aa	bb	aa	bb	bb	aa	bb	bb	aa	bb	bb	aa	aa	aa	bb	aa	aa	aa	bb	aa	aa	bb	aa	ab	aa	aa	bb	aa	bb
Block4992	aaxbb	bb	aa	bb	aa	bb	aa	aa	aa	bb	bb	bb	bb	aa	bb	aa	aa	aa	aa	aa	aa	bb	aa	bb	bb	aa	bb	bb	aa	bb	bb	aa	aa	aa	bb	aa	aa	aa	bb	aa	aa	bb	aa	ab	bb	aa	bb	aa	bb
Block4998	aaxbb	bb	aa	bb	aa	bb	aa	aa	aa	bb	bb	bb	bb	aa	bb	aa	aa	aa	aa	aa	aa	bb	aa	bb	bb	aa	bb	bb	aa	bb	bb	aa	aa	aa	bb	aa	aa	aa	bb	aa	aa	bb	aa	ab	bb	bb	bb	aa	bb
Block4997	aaxbb	bb	aa	bb	aa	bb	aa	aa	aa	bb	bb	bb	bb	aa	bb	aa	aa	aa	aa	aa	aa	bb	aa	bb	bb	aa	bb	bb	aa	bb	bb	aa	aa	aa	bb	aa	aa	aa	bb	aa	aa	bb	aa	ab	bb	bb	bb	aa	bb
Block4995	aaxbb	bb	aa	bb	aa	bb	aa	aa	aa	bb	bb	bb	bb	aa	bb	aa	aa	aa	aa	aa	aa	bb	aa	bb	bb	aa	bb	bb	aa	bb	bb	aa	aa	aa	bb	aa	aa	aa	bb	aa	aa	bb	aa	ab	bb	bb	bb	aa	bb
Block5001	aaxbb	bb	aa	bb	aa	bb	aa	aa	aa	bb	bb	bb	bb	aa	bb	aa	aa	aa	aa	aa	aa	bb	aa	bb	bb	aa	bb	bb	aa	bb	bb	aa	aa	aa	bb	aa	aa	aa	bb	aa	aa	bb	aa	ab	bb	bb	bb	aa	bb
Block5002	aaxbb	bb	aa	bb	aa	bb	aa	aa	aa	bb	bb	bb	bb	aa	bb	aa	aa	aa	aa	aa	aa	bb	aa	bb	bb	aa	bb	bb	aa	bb	bb	aa	aa	aa	bb	aa	aa	aa	bb	aa	aa	bb	aa	ab	bb	bb	bb	aa	bb
Block5003	aaxbb	bb	aa	bb	aa	bb	aa	aa	aa	bb	bb	bb	bb	aa	bb	aa	aa	aa	aa	aa	aa	bb	aa	bb	bb	aa	bb	bb	aa	bb	bb	aa	aa	aa	bb	aa	aa	aa	bb	aa	aa	bb	aa	ab	bb	bb	bb	aa	bb
Block5005	aaxbb	bb	aa	bb	aa	bb	aa	aa	aa	bb	bb	bb	bb	aa	bb	aa	aa	aa	aa	aa	aa	bb	aa	bb	bb	aa	bb	bb	aa	bb	bb	aa	aa	aa	bb	aa	aa	aa	bb	aa	aa	bb	aa	ab	bb	bb	bb	aa	bb
Block5006	aaxbb	bb	aa	bb	aa	bb	aa	aa	aa	bb	bb	bb	bb	aa	bb	aa	aa	aa	aa	aa	aa	bb	aa	bb	bb	aa	bb	bb	aa	bb	bb	aa	aa	aa	bb	aa	aa	aa	bb	aa	aa	bb	aa	ab	bb	bb	bb	aa	bb
Block5009	aaxbb	bb	aa	bb	aa	bb	aa	aa	aa	bb	bb	bb	bb	aa	bb	aa	aa	aa	aa	aa	aa	bb	aa	bb	bb	aa	bb	bb	aa	bb	bb	aa	aa	aa	bb	aa	aa	aa	bb	aa	aa	bb	aa	ab	bb	bb	bb	aa	bb
Block5013	aaxbb	bb	aa	bb	aa	bb	aa	aa	aa	bb	bb	bb	bb	aa	bb	aa	aa	aa	aa	aa	aa	bb	aa	bb	bb	aa	bb	bb	aa	bb	bb	aa	aa	aa	aa	aa	aa	aa	bb	aa	aa	bb	aa	ab	bb	bb	bb	aa	bb
Block5014	aaxbb	bb	aa	bb	aa	bb	aa	aa	aa	bb	bb	bb	bb	aa	bb	aa	aa	aa	aa	aa	aa	bb	aa	bb	bb	aa	bb	bb	aa	bb	bb	aa	aa	aa	aa	aa	aa	aa	bb	aa	aa	bb	aa	ab	bb	bb	bb	aa	bb
Block5019	aaxbb	bb	aa	bb	aa	bb	aa	aa	aa	bb	bb	bb	bb	aa	bb	aa	aa	aa	aa	aa	aa	bb	aa	bb	bb	aa	bb	bb	aa	bb	bb	aa	aa	aa	aa	aa	aa	aa	bb	aa	aa	bb	aa	ab	bb	bb	bb	aa	bb
Block5022	aaxbb	bb	aa	bb	aa	bb	aa	aa	aa	bb	bb	bb	bb	aa	bb	aa	aa	aa	aa	aa	aa	bb	aa	bb	bb	aa	bb	bb	aa	bb	bb	aa	aa	aa	aa	aa	aa	aa	bb	aa	aa	bb	aa	ab	bb	bb	bb	aa	bb
Block5025	aaxbb	bb	aa	aa	aa	bb	aa	aa	aa	bb	bb	bb	bb	aa	bb	aa	aa	aa	aa	aa	aa	bb	aa	bb	bb	aa	bb	bb	aa	bb	bb	aa	aa	aa	aa	aa	aa	aa	bb	aa	aa	bb	aa	ab	bb	bb	bb	aa	bb
Block5020	aaxbb	bb	aa	aa	aa	bb	aa	aa	aa	bb	bb	aa	bb	aa	aa	aa	aa	aa	aa	aa	aa	bb	aa	bb	bb	aa	bb	bb	aa	bb	bb	aa	aa	aa	aa	aa	aa	aa	bb	aa	aa	bb	aa	ab	bb	bb	bb	aa	bb
Block5030	aaxbb	bb	aa	aa	aa	bb	aa	aa	aa	bb	bb	aa	bb	aa	aa	aa	aa	aa	aa	aa	aa	bb	aa	bb	aa	aa	bb	bb	aa	bb	bb	aa	aa	aa	aa	aa	aa	aa	bb	aa	aa	bb	aa	ab	bb	bb	bb	aa	bb
Block5032	aaxbb	bb	aa	aa	aa	bb	aa	aa	aa	bb	bb	aa	bb	aa	aa	aa	aa	aa	aa	aa	aa	bb	aa	bb	aa	aa	bb	bb	aa	bb	bb	aa	aa	aa	aa	aa	aa	aa	bb	aa	aa	bb	aa	ab	bb	bb	bb	aa	bb
Block5034	aaxbb	bb	aa	aa	aa	bb	aa	aa	aa	bb	bb	aa	bb	aa	aa	aa	aa	aa	aa	aa	bb	bb	aa	bb	aa	aa	bb	bb	aa	bb	bb	bb	aa	aa	aa	aa	aa	aa	bb	bb	aa	bb	aa	ab	bb	bb	bb	aa	bb
Block5027	aaxbb	bb	aa	aa	aa	bb	aa	aa	aa	bb	bb	aa	bb	aa	aa	aa	aa	aa	aa	aa	bb	bb	aa	bb	aa	aa	bb	bb	aa	bb	bb	bb	aa	aa	aa	aa	aa	aa	bb	bb	aa	bb	aa	ab	bb	bb	bb	aa	bb
Block5042	aaxbb	bb	aa	aa	aa	bb	aa	aa	aa	bb	bb	aa	bb	aa	aa	aa	aa	aa	aa	aa	bb	bb	aa	bb	aa	aa	bb	bb	aa	bb	bb	bb	aa	aa	aa	aa	aa	aa	bb	bb	aa	bb	aa	aa	bb	bb	bb	aa	bb
Block5050	aaxbb	bb	aa	aa	aa	bb	aa	aa	aa	bb	bb	aa	bb	aa	aa	aa	aa	aa	aa	aa	bb	bb	aa	bb	aa	aa	bb	bb	aa	bb	bb	bb	aa	aa	aa	aa	aa	aa	bb	bb	aa	bb	aa	aa	bb	bb	bb	aa	bb
Block5056	aaxbb	bb	aa	aa	aa	bb	aa	aa	aa	bb	bb	aa	bb	aa	aa	aa	aa	aa	aa	aa	bb	bb	aa	bb	aa	aa	bb	bb	aa	bb	bb	bb	aa	aa	aa	aa	bb	aa	bb	bb	aa	bb	aa	aa	bb	bb	bb	aa	bb
Block5061	aaxbb	bb	aa	aa	aa	bb	aa	aa	aa	bb	bb	aa	bb	aa	aa	aa	aa	aa	aa	aa	bb	bb	aa	bb	aa	aa	bb	bb	aa	aa	bb	bb	aa	aa	aa	aa	bb	aa	bb	bb	aa	bb	aa	aa	bb	bb	bb	aa	bb
Block5033	aaxbb	bb	aa	aa	aa	bb	aa	aa	aa	bb	bb	aa	bb	aa	aa	aa	aa	aa	aa	aa	bb	bb	aa	bb	aa	aa	bb	bb	aa	aa	bb	bb	aa	aa	aa	aa	bb	aa	bb	bb	aa	bb	aa	aa	bb	bb	bb	aa	bb
Block5064	aaxbb	bb	aa	aa	aa	bb	aa	aa	aa	bb	bb	aa	bb	aa	aa	aa	aa	aa	aa	aa	bb	bb	aa	bb	aa	aa	bb	bb	aa	aa	bb	bb	aa	aa	aa	aa	bb	aa	bb	bb	aa	bb	aa	aa	bb	bb	bb	aa	bb
Block5068	aaxbb	bb	aa	aa	aa	bb	aa	aa	aa	bb	bb	aa	bb	aa	aa	bb	aa	aa	aa	aa	bb	bb	aa	bb	aa	aa	bb	bb	aa	aa	bb	bb	aa	aa	aa	aa	bb	aa	bb	bb	aa	bb	aa	aa	aa	bb	bb	aa	bb
Block5070	aaxbb	bb	aa	aa	aa	bb	aa	aa	aa	bb	bb	aa	aa	aa	aa	bb	aa	aa	aa	aa	bb	bb	aa	bb	aa	aa	bb	bb	aa	aa	bb	bb	aa	aa	aa	aa	bb	aa	bb	bb	aa	bb	aa	aa	aa	bb	bb	aa	bb
Block5072	aaxbb	bb	aa	aa	aa	bb	aa	bb	aa	bb	bb	aa	aa	aa	aa	bb	aa	aa	aa	aa	bb	bb	bb	bb	aa	aa	bb	bb	aa	aa	bb	bb	aa	aa	aa	aa	bb	aa	bb	bb	aa	bb	aa	aa	aa	bb	bb	aa	bb
Block5076	aaxbb	bb	aa	aa	aa	bb	aa	bb	aa	bb	bb	aa	aa	aa	aa	bb	aa	aa	aa	aa	bb	bb	bb	bb	aa	aa	bb	bb	aa	aa	bb	bb	aa	aa	aa	aa	bb	aa	bb	bb	aa	bb	aa	aa	aa	bb	bb	bb	bb
Block5082	aaxbb	bb	aa	aa	aa	bb	aa	bb	aa	bb	aa	aa	aa	aa	aa	bb	aa	aa	aa	aa	bb	bb	bb	bb	aa	aa	bb	bb	aa	aa	bb	bb	aa	aa	aa	aa	bb	aa	bb	bb	aa	bb	aa	aa	aa	bb	bb	bb	bb
Block5084	aaxbb	bb	aa	aa	aa	bb	aa	bb	aa	bb	aa	aa	aa	aa	aa	bb	aa	aa	aa	aa	bb	bb	bb	bb	aa	aa	bb	aa	aa	aa	bb	bb	aa	aa	aa	aa	bb	aa	bb	bb	aa	bb	aa	aa	aa	bb	bb	bb	bb
Block5088	aaxbb	bb	aa	aa	aa	bb	aa	bb	aa	bb	aa	aa	aa	aa	aa	bb	aa	aa	aa	aa	bb	bb	bb	bb	aa	aa	bb	aa	aa	aa	bb	bb	aa	aa	aa	aa	bb	aa	bb	bb	aa	bb	aa	aa	aa	bb	bb	bb	aa
Block5074	aaxbb	bb	aa	aa	aa	bb	aa	bb	aa	bb	aa	aa	aa	aa	aa	bb	aa	aa	aa	aa	bb	bb	bb	bb	aa	aa	bb	aa	aa	aa	bb	bb	aa	aa	aa	aa	bb	aa	bb	bb	aa	bb	aa	aa	aa	bb	bb	bb	aa
Block5069	aaxbb	bb	aa	aa	aa	bb	aa	bb	aa	bb	aa	aa	aa	aa	aa	bb	aa	aa	aa	aa	bb	bb	bb	bb	aa	aa	bb	aa	aa	aa	bb	bb	aa	aa	aa	aa	bb	aa	bb	bb	aa	bb	aa	aa	aa	bb	bb	bb	aa
Block5086	aaxbb	bb	aa	aa	aa	bb	aa	bb	aa	bb	aa	aa	aa	aa	aa	bb	aa	aa	aa	aa	bb	bb	bb	bb	aa	aa	bb	aa	aa	aa	bb	bb	aa	aa	aa	aa	bb	aa	bb	bb	aa	bb	aa	aa	aa	bb	bb	bb	aa
Block5090	aaxbb	bb	aa	aa	aa	bb	aa	bb	aa	bb	aa	aa	aa	aa	aa	bb	aa	aa	aa	aa	bb	bb	bb	bb	aa	aa	bb	aa	aa	aa	bb	bb	aa	aa	aa	aa	bb	aa	bb	bb	aa	bb	aa	aa	aa	bb	bb	bb	aa
Block5104	aaxbb	bb	aa	aa	aa	bb	aa	bb	aa	aa	aa	aa	aa	aa	aa	bb	aa	aa	aa	aa	bb	bb	bb	bb	aa	aa	bb	aa	aa	aa	bb	bb	aa	aa	aa	aa	bb	aa	bb	bb	aa	bb	aa	aa	aa	bb	bb	bb	aa
Block5079	aaxbb	bb	aa	aa	aa	bb	aa	bb	aa	aa	aa	aa	aa	aa	aa	bb	aa	aa	aa	aa	bb	bb	bb	bb	aa	aa	bb	aa	aa	aa	bb	bb	aa	aa	aa	aa	bb	aa	bb	bb	aa	bb	aa	aa	aa	bb	bb	bb	aa
Block5106	aaxbb	bb	aa	aa	aa	bb	aa	bb	aa	aa	aa	aa	aa	aa	aa	bb	aa	aa	aa	aa	bb	bb	bb	bb	aa	aa	bb	aa	aa	aa	aa	bb	aa	aa	aa	aa	bb	aa	bb	bb	aa	bb	aa	aa	aa	bb	bb	bb	aa
Block5095	aaxbb	bb	aa	aa	aa	bb	aa	bb	aa	aa	aa	aa	aa	aa	aa	bb	aa	aa	aa	aa	bb	bb	bb	bb	aa	aa	bb	aa	aa	aa	aa	bb	aa	aa	aa	aa	bb	aa	bb	bb	aa	bb	aa	aa	aa	bb	bb	bb	aa
Block5118	aaxbb	bb	aa	aa	aa	bb	aa	bb	aa	aa	aa	aa	aa	aa	aa	bb	aa	aa	aa	aa	bb	bb	bb	bb	aa	aa	bb	aa	aa	aa	aa	bb	aa	aa	aa	aa	bb	aa	bb	bb	aa	bb	aa	aa	aa	bb	bb	bb	aa
Block5112	aaxbb	bb	aa	aa	aa	bb	aa	bb	bb	aa	aa	aa	aa	aa	aa	bb	aa	aa	aa	aa	bb	bb	bb	bb	aa	aa	bb	aa	aa	aa	aa	bb	aa	aa	aa	aa	bb	aa	bb	bb	aa	bb	aa	aa	aa	bb	bb	bb	aa
Block5092	aaxbb	bb	aa	aa	aa	bb	aa	bb	bb	aa	aa	aa	aa	aa	aa	bb	aa	aa	aa	aa	bb	bb	bb	bb	aa	aa	bb	aa	aa	aa	aa	bb	aa	aa	aa	aa	bb	aa	bb	bb	aa	bb	aa	aa	aa	bb	bb	bb	aa
Block5099	aaxbb	bb	aa	aa	aa	bb	aa	bb	bb	aa	aa	aa	aa	aa	aa	bb	aa	aa	aa	aa	bb	bb	bb	bb	aa	aa	bb	aa	aa	aa	aa	bb	aa	aa	aa	aa	bb	aa	bb	bb	aa	bb	aa	aa	aa	bb	bb	bb	aa
Block5126	aaxbb	bb	aa	aa	aa	bb	aa	bb	bb	aa	aa	aa	aa	aa	aa	bb	aa	aa	aa	aa	bb	bb	bb	bb	aa	aa	bb	aa	aa	aa	aa	bb	aa	aa	aa	aa	bb	aa	bb	bb	aa	bb	aa	aa	aa	bb	bb	bb	aa
Block5135	aaxbb	bb	aa	aa	aa	bb	aa	bb	bb	aa	aa	aa	aa	aa	aa	bb	aa	aa	aa	aa	bb	bb	bb	bb	aa	aa	bb	aa	aa	aa	aa	bb	aa	aa	aa	aa	bb	aa	bb	bb	aa	bb	aa	bb	aa	bb	bb	bb	aa
Block5139	aaxbb	bb	aa	aa	aa	bb	aa	bb	bb	aa	aa	aa	aa	aa	aa	aa	aa	aa	aa	aa	bb	bb	bb	bb	aa	aa	bb	aa	aa	aa	aa	bb	aa	aa	aa	aa	bb	aa	bb	bb	aa	aa	aa	bb	aa	bb	bb	bb	aa
Block5140	aaxbb	bb	aa	aa	aa	bb	aa	bb	bb	aa	aa	aa	aa	aa	aa	aa	aa	aa	aa	aa	bb	bb	bb	bb	aa	aa	bb	aa	aa	aa	aa	bb	aa	aa	aa	aa	bb	aa	bb	bb	aa	aa	aa	bb	aa	bb	bb	bb	aa
Block5107	aaxbb	bb	aa	aa	aa	bb	aa	bb	bb	aa	aa	aa	aa	aa	aa	aa	aa	aa	aa	aa	bb	bb	bb	bb	aa	aa	bb	aa	aa	aa	aa	bb	aa	aa	aa	aa	bb	aa	bb	bb	aa	aa	aa	bb	aa	bb	bb	bb	aa
Block5172	aaxbb	bb	aa	aa	aa	bb	aa	bb	bb	aa	aa	aa	aa	aa	aa	aa	aa	aa	aa	aa	bb	bb	bb	bb	aa	aa	bb	aa	aa	aa	aa	bb	aa	aa	aa	aa	aa	aa	bb	bb	aa	aa	aa	bb	aa	bb	bb	bb	aa
Block5134	aaxbb	bb	aa	aa	aa	bb	aa	bb	bb	aa	aa	aa	aa	aa	aa	aa	aa	aa	aa	aa	bb	bb	bb	bb	aa	aa	bb	aa	aa	aa	aa	bb	aa	aa	aa	aa	aa	aa	bb	bb	aa	aa	aa	bb	aa	bb	bb	bb	aa
Block5116	aaxbb	bb	aa	aa	aa	bb	aa	bb	bb	aa	aa	aa	aa	aa	aa	aa	aa	aa	aa	aa	bb	bb	bb	bb	aa	aa	bb	aa	aa	aa	aa	bb	aa	aa	aa	aa	aa	aa	bb	bb	aa	aa	aa	bb	aa	bb	bb	bb	aa
Block5114	aaxbb	bb	aa	aa	aa	bb	aa	bb	bb	aa	aa	aa	aa	aa	aa	aa	aa	aa	aa	aa	bb	bb	bb	bb	aa	aa	bb	aa	aa	aa	aa	bb	aa	aa	aa	aa	aa	aa	bb	bb	aa	aa	aa	bb	aa	bb	bb	bb	aa
Block5123	aaxbb	bb	aa	aa	aa	bb	aa	bb	bb	aa	aa	aa	aa	aa	aa	aa	aa	aa	aa	aa	bb	bb	bb	bb	aa	aa	bb	aa	aa	aa	aa	bb	aa	aa	aa	aa	aa	aa	bb	bb	aa	aa	aa	bb	aa	bb	bb	bb	aa
Block5151	aaxbb	bb	aa	aa	aa	bb	aa	bb	bb	aa	aa	aa	aa	aa	aa	aa	aa	aa	aa	aa	bb	bb	bb	bb	aa	aa	bb	aa	aa	aa	aa	bb	aa	aa	aa	aa	aa	aa	bb	bb	aa	aa	aa	bb	aa	bb	bb	bb	aa
Block5165	aaxbb	bb	aa	aa	aa	aa	bb	bb	bb	aa	aa	aa	aa	aa	aa	aa	aa	aa	aa	aa	bb	bb	bb	bb	aa	aa	bb	aa	aa	bb	aa	bb	aa	aa	aa	aa	aa	aa	bb	bb	aa	aa	aa	bb	aa	bb	bb	bb	aa
Block5138	aaxbb	bb	aa	aa	aa	aa	bb	bb	bb	aa	aa	aa	aa	aa	aa	aa	aa	aa	aa	aa	bb	bb	bb	bb	aa	aa	bb	aa	aa	bb	aa	bb	aa	aa	aa	aa	aa	aa	bb	bb	aa	aa	aa	bb	aa	bb	bb	bb	aa
Block5141	aaxbb	bb	aa	aa	aa	aa	bb	bb	bb	aa	aa	aa	aa	aa	aa	aa	aa	aa	aa	aa	bb	bb	bb	bb	aa	aa	bb	aa	aa	bb	aa	bb	aa	aa	aa	aa	aa	aa	bb	bb	aa	aa	aa	bb	aa	bb	bb	bb	aa
Block5245	aaxbb	bb	aa	aa	aa	aa	bb	bb	bb	aa	aa	aa	aa	aa	aa	aa	aa	aa	aa	aa	bb	bb	bb	bb	aa	aa	aa	aa	aa	bb	aa	bb	aa	aa	aa	aa	aa	aa	bb	bb	aa	aa	aa	bb	aa	bb	bb	bb	aa
Block5136	aaxbb	bb	aa	aa	aa	aa	bb	bb	bb	aa	aa	aa	aa	aa	aa	aa	aa	aa	aa	aa	bb	bb	bb	bb	aa	aa	aa	aa	aa	bb	aa	bb	aa	aa	aa	aa	aa	aa	bb	bb	aa	aa	aa	bb	aa	bb	bb	bb	aa
Block5295	aaxbb	bb	aa	aa	aa	aa	bb	bb	bb	aa	aa	aa	aa	aa	aa	aa	aa	aa	aa	aa	bb	bb	bb	bb	aa	aa	aa	aa	aa	bb	aa	bb	aa	aa	aa	aa	aa	aa	bb	bb	aa	aa	aa	bb	aa	bb	bb	bb	aa
Block5153	aaxbb	bb	aa	aa	aa	aa	bb	bb	bb	aa	aa	aa	aa	aa	aa	aa	aa	aa	aa	aa	bb	bb	bb	bb	aa	aa	aa	aa	aa	bb	aa	bb	aa	aa	aa	aa	aa	aa	bb	bb	aa	aa	aa	bb	aa	bb	bb	bb	aa
Block5239	aaxbb	bb	aa	aa	aa	aa	bb	bb	bb	aa	aa	aa	aa	aa	aa	aa	aa	aa	aa	aa	bb	bb	bb	bb	aa	aa	aa	aa	aa	bb	aa	bb	aa	aa	aa	aa	aa	aa	bb	bb	aa	aa	aa	bb	aa	bb	bb	bb	aa
Block5300	aaxbb	bb	aa	aa	aa	aa	bb	bb	bb	aa	aa	aa	aa	aa	aa	aa	aa	aa	aa	aa	bb	bb	bb	bb	aa	aa	aa	aa	aa	bb	aa	bb	aa	aa	aa	aa	aa	aa	bb	bb	aa	aa	aa	bb	aa	bb	bb	bb	aa
Block5157	aaxbb	bb	aa	aa	aa	aa	bb	bb	bb	aa	aa	aa	aa	aa	aa	aa	aa	aa	aa	aa	bb	bb	bb	bb	aa	aa	aa	aa	aa	bb	aa	bb	aa	aa	aa	aa	aa	aa	bb	bb	aa	aa	aa	bb	aa	bb	bb	bb	aa
Block5244	aaxbb	bb	aa	aa	aa	aa	bb	bb	bb	aa	aa	aa	aa	aa	aa	aa	aa	aa	aa	aa	bb	bb	bb	bb	aa	aa	aa	aa	aa	bb	aa	bb	aa	aa	aa	aa	aa	aa	bb	bb	aa	aa	aa	bb	aa	bb	bb	bb	aa
Block5303	aaxbb	bb	aa	aa	aa	aa	bb	bb	bb	aa	aa	aa	aa	aa	aa	aa	aa	aa	aa	aa	bb	bb	bb	bb	aa	aa	aa	aa	aa	bb	aa	bb	aa	bb	aa	aa	aa	aa	bb	bb	aa	aa	aa	bb	aa	bb	bb	bb	aa
Block5169	aaxbb	bb	aa	aa	aa	aa	bb	bb	bb	aa	aa	aa	aa	aa	aa	aa	aa	aa	aa	aa	bb	bb	bb	bb	aa	aa	aa	aa	aa	bb	aa	bb	aa	bb	aa	aa	aa	aa	bb	bb	aa	aa	aa	bb	aa	bb	bb	bb	aa
Block5308	aaxbb	bb	aa	aa	aa	aa	bb	bb	bb	aa	aa	aa	aa	aa	aa	aa	aa	aa	bb	aa	bb	bb	bb	bb	bb	aa	aa	bb	aa	bb	aa	aa	aa	bb	aa	aa	aa	bb	bb	bb	aa	aa	bb	aa	aa	bb	aa	bb	aa
Block5317	aaxbb	bb	aa	aa	aa	aa	bb	bb	bb	aa	aa	aa	aa	aa	aa	aa	aa	aa	bb	aa	bb	bb	aa	bb	bb	aa	aa	bb	aa	bb	aa	aa	aa	bb	aa	aa	aa	bb	bb	bb	aa	aa	bb	aa	aa	bb	aa	bb	aa
Block5240	aaxbb	bb	aa	aa	aa	aa	bb	bb	bb	aa	aa	aa	aa	aa	aa	aa	aa	aa	bb	aa	bb	bb	aa	bb	bb	aa	aa	bb	aa	bb	aa	aa	aa	bb	aa	aa	aa	bb	bb	bb	aa	aa	bb	aa	aa	bb	aa	bb	aa
Block5314	aaxbb	bb	aa	aa	aa	aa	bb	bb	bb	aa	aa	aa	aa	aa	aa	aa	aa	aa	bb	aa	bb	bb	aa	bb	bb	aa	aa	bb	aa	bb	aa	aa	aa	bb	aa	aa	aa	bb	bb	bb	aa	aa	bb	aa	aa	bb	aa	bb	aa
Block5297	aaxbb	bb	aa	aa	aa	aa	bb	bb	bb	aa	aa	aa	aa	aa	aa	aa	aa	aa	bb	aa	bb	bb	aa	bb	bb	aa	aa	bb	aa	bb	aa	aa	aa	bb	aa	aa	aa	bb	bb	bb	aa	aa	bb	aa	aa	bb	aa	bb	aa
Block5320	aaxbb	bb	aa	aa	aa	aa	bb	bb	bb	aa	aa	aa	aa	aa	bb	aa	aa	aa	bb	aa	bb	bb	aa	bb	bb	aa	aa	bb	aa	bb	aa	aa	aa	bb	aa	aa	aa	bb	bb	bb	aa	aa	bb	aa	aa	bb	aa	bb	aa
Block5338	aaxbb	bb	aa	aa	aa	aa	aa	bb	bb	aa	aa	aa	aa	aa	bb	aa	aa	aa	bb	aa	bb	bb	aa	bb	bb	aa	aa	bb	aa	bb	aa	aa	aa	bb	aa	aa	aa	bb	bb	bb	aa	aa	bb	aa	aa	bb	aa	bb	aa
Block5302	aaxbb	bb	aa	aa	aa	aa	aa	bb	bb	aa	aa	aa	aa	aa	bb	aa	aa	aa	bb	aa	bb	bb	aa	bb	bb	aa	aa	bb	aa	bb	aa	aa	aa	bb	aa	aa	aa	bb	bb	bb	aa	aa	bb	aa	aa	bb	aa	bb	aa
Block5372	aaxbb	bb	aa	aa	aa	aa	aa	bb	bb	aa	aa	aa	aa	aa	bb	aa	aa	aa	bb	aa	bb	bb	aa	bb	bb	aa	aa	bb	aa	bb	aa	aa	aa	bb	aa	aa	aa	bb	aa	bb	aa	aa	bb	aa	aa	bb	aa	bb	aa
Block5389	aaxbb	bb	aa	aa	aa	aa	aa	bb	bb	aa	aa	aa	aa	aa	bb	aa	aa	aa	bb	aa	bb	bb	aa	bb	bb	aa	aa	bb	aa	bb	aa	aa	aa	bb	aa	aa	aa	bb	aa	bb	aa	aa	bb	aa	aa	bb	aa	bb	aa
Block5374	aaxbb	bb	aa	bb	aa	aa	aa	bb	bb	aa	aa	aa	aa	aa	bb	aa	aa	aa	bb	aa	bb	bb	aa	bb	bb	aa	aa	bb	aa	bb	aa	aa	aa	bb	aa	aa	aa	bb	aa	bb	aa	aa	bb	aa	aa	bb	aa	bb	aa
Block5332	aaxbb	bb	aa	bb	aa	aa	aa	bb	bb	aa	aa	aa	aa	aa	bb	aa	aa	aa	bb	aa	bb	bb	aa	bb	bb	aa	aa	bb	aa	bb	aa	aa	aa	bb	aa	aa	aa	bb	aa	bb	aa	aa	bb	aa	aa	bb	aa	bb	aa
Block5391	aaxbb	bb	aa	bb	aa	aa	aa	bb	bb	aa	aa	aa	aa	aa	bb	aa	aa	aa	bb	aa	bb	bb	aa	bb	bb	aa	aa	bb	aa	bb	aa	aa	aa	bb	aa	aa	aa	bb	aa	bb	aa	aa	bb	aa	bb	bb	aa	bb	aa
Block5340	aaxbb	bb	aa	bb	aa	aa	aa	bb	bb	aa	aa	aa	aa	aa	bb	aa	aa	aa	bb	aa	bb	bb	aa	bb	bb	aa	aa	bb	aa	bb	aa	aa	aa	bb	aa	aa	aa	bb	aa	bb	aa	aa	bb	aa	bb	bb	aa	bb	aa
Block5353	aaxbb	bb	aa	bb	aa	aa	aa	bb	bb	aa	aa	aa	aa	aa	bb	aa	aa	aa	bb	aa	bb	bb	aa	bb	bb	aa	aa	bb	aa	bb	aa	aa	aa	bb	aa	aa	aa	bb	aa	bb	aa	aa	bb	aa	bb	bb	aa	bb	aa
Block5354	aaxbb	bb	aa	bb	aa	aa	aa	bb	bb	aa	aa	aa	aa	aa	bb	aa	aa	aa	bb	aa	bb	bb	aa	bb	bb	aa	aa	bb	aa	bb	aa	aa	aa	bb	aa	aa	aa	bb	aa	bb	aa	aa	bb	aa	bb	bb	aa	bb	aa
Block5336	aaxbb	bb	aa	bb	aa	aa	aa	bb	bb	aa	aa	aa	aa	aa	bb	aa	aa	aa	bb	aa	bb	bb	aa	bb	bb	aa	aa	bb	aa	bb	aa	aa	aa	bb	aa	aa	aa	bb	aa	bb	aa	aa	bb	aa	bb	bb	aa	bb	aa
Block5337	aaxbb	bb	aa	bb	aa	aa	aa	bb	bb	aa	aa	aa	aa	aa	bb	aa	aa	aa	bb	aa	bb	bb	aa	bb	bb	aa	aa	bb	aa	bb	aa	aa	aa	bb	aa	aa	aa	bb	aa	bb	aa	aa	bb	aa	bb	bb	aa	bb	aa
Block5348	aaxbb	bb	aa	bb	aa	aa	aa	bb	bb	aa	aa	aa	aa	aa	bb	aa	aa	aa	bb	aa	bb	bb	aa	bb	bb	aa	aa	bb	aa	bb	aa	aa	aa	bb	aa	aa	aa	bb	aa	bb	aa	aa	bb	aa	bb	bb	aa	bb	aa
Block5360	aaxbb	bb	aa	bb	aa	aa	aa	bb	bb	aa	aa	aa	aa	aa	bb	aa	aa	aa	bb	aa	bb	bb	aa	bb	bb	aa	aa	bb	aa	bb	aa	aa	aa	bb	aa	aa	aa	bb	aa	bb	aa	aa	bb	aa	bb	bb	aa	bb	aa
Block5322	aaxbb	bb	aa	bb	aa	aa	aa	bb	bb	aa	aa	aa	aa	aa	bb	aa	aa	aa	bb	aa	bb	bb	aa	bb	bb	aa	aa	bb	aa	bb	aa	aa	aa	bb	aa	aa	aa	bb	aa	bb	aa	aa	bb	aa	bb	bb	aa	bb	aa
Block5350	aaxbb	bb	aa	bb	aa	aa	aa	bb	bb	aa	aa	aa	aa	aa	bb	aa	aa	aa	bb	aa	bb	bb	aa	bb	bb	aa	aa	bb	aa	bb	aa	aa	aa	bb	aa	aa	aa	bb	aa	bb	aa	aa	bb	aa	bb	bb	aa	bb	aa
Block5357	aaxbb	bb	aa	bb	aa	aa	aa	bb	bb	aa	aa	aa	aa	aa	bb	aa	aa	aa	bb	aa	bb	bb	aa	bb	bb	aa	aa	bb	aa	bb	aa	aa	aa	bb	aa	aa	aa	bb	aa	bb	aa	aa	bb	aa	bb	bb	aa	bb	aa
Block5363	aaxbb	bb	aa	bb	aa	aa	aa	bb	bb	aa	aa	aa	aa	aa	bb	aa	aa	aa	bb	aa	bb	bb	aa	bb	bb	aa	aa	bb	aa	bb	aa	aa	aa	bb	aa	aa	aa	bb	aa	bb	aa	aa	bb	aa	bb	bb	aa	bb	aa
Block5358	aaxbb	bb	aa	bb	aa	aa	aa	bb	bb	aa	aa	aa	aa	aa	bb	aa	aa	aa	bb	aa	bb	bb	aa	bb	bb	aa	aa	bb	aa	bb	aa	aa	aa	bb	aa	aa	aa	bb	aa	bb	aa	aa	bb	aa	bb	bb	aa	bb	aa
Block5394	aaxbb	bb	aa	bb	aa	aa	aa	bb	bb	aa	aa	aa	aa	aa	bb	aa	aa	aa	bb	aa	bb	bb	aa	bb	bb	aa	aa	bb	aa	bb	aa	aa	aa	bb	aa	aa	aa	bb	aa	bb	aa	aa	bb	aa	bb	bb	aa	bb	aa
Block5377	aaxbb	bb	aa	bb	aa	aa	aa	bb	bb	aa	aa	aa	aa	aa	bb	aa	aa	aa	bb	aa	bb	bb	aa	bb	bb	aa	aa	bb	aa	bb	aa	aa	aa	aa	aa	aa	aa	bb	aa	bb	aa	aa	bb	aa	bb	bb	aa	bb	aa
Block5356	aaxbb	bb	aa	bb	aa	aa	aa	bb	bb	aa	aa	aa	aa	aa	bb	aa	aa	aa	bb	aa	bb	bb	aa	bb	bb	aa	aa	bb	aa	bb	aa	aa	aa	aa	aa	aa	aa	bb	aa	bb	aa	aa	bb	aa	bb	bb	aa	bb	aa
Block5343	aaxbb	bb	aa	bb	aa	aa	aa	bb	bb	aa	aa	aa	aa	aa	bb	aa	aa	aa	bb	aa	bb	bb	aa	bb	bb	aa	aa	bb	aa	bb	aa	aa	aa	aa	aa	aa	aa	bb	aa	bb	aa	aa	bb	aa	bb	bb	aa	bb	aa
Block5401	aaxbb	bb	aa	bb	aa	aa	aa	bb	bb	aa	aa	aa	aa	aa	bb	aa	aa	aa	bb	aa	bb	bb	aa	bb	bb	aa	aa	bb	aa	bb	aa	aa	aa	aa	bb	aa	aa	bb	aa	bb	aa	aa	bb	aa	bb	bb	aa	bb	aa
Block5403	aaxbb	bb	aa	bb	aa	aa	aa	bb	bb	aa	aa	aa	aa	aa	bb	aa	aa	aa	bb	aa	bb	bb	aa	bb	bb	aa	aa	bb	aa	bb	aa	aa	aa	aa	bb	aa	aa	bb	aa	bb	aa	aa	bb	aa	bb	bb	aa	bb	aa
Block5390	aaxbb	bb	aa	bb	aa	aa	aa	bb	bb	aa	aa	aa	aa	aa	bb	aa	aa	aa	bb	aa	bb	bb	aa	bb	bb	aa	aa	bb	aa	bb	aa	aa	aa	aa	bb	aa	aa	bb	aa	bb	aa	aa	bb	aa	bb	bb	aa	bb	aa
Block5383	aaxbb	bb	aa	bb	aa	aa	aa	bb	bb	aa	aa	aa	aa	aa	bb	aa	aa	aa	bb	aa	bb	bb	aa	bb	bb	aa	aa	bb	aa	bb	aa	aa	aa	aa	bb	aa	aa	bb	aa	bb	aa	aa	bb	aa	bb	bb	aa	bb	aa
Block5387	aaxbb	bb	aa	bb	aa	aa	aa	bb	bb	aa	aa	aa	aa	aa	bb	aa	aa	aa	bb	aa	bb	bb	aa	bb	bb	aa	aa	bb	aa	bb	aa	aa	aa	aa	bb	aa	aa	bb	aa	bb	aa	aa	bb	aa	bb	bb	aa	bb	aa
Block5400	aaxbb	bb	aa	bb	aa	aa	aa	bb	bb	aa	aa	aa	aa	aa	bb	aa	aa	aa	bb	aa	bb	bb	aa	bb	bb	aa	aa	bb	aa	bb	aa	aa	aa	aa	bb	aa	aa	bb	aa	bb	aa	aa	bb	aa	bb	bb	aa	bb	aa
Block5392	aaxbb	bb	aa	bb	aa	aa	aa	bb	bb	aa	aa	aa	aa	aa	bb	aa	aa	aa	bb	aa	bb	bb	aa	bb	bb	aa	aa	bb	aa	bb	aa	aa	aa	aa	bb	aa	aa	bb	aa	bb	aa	aa	bb	aa	bb	bb	aa	bb	aa
Block5375	aaxbb	bb	aa	bb	aa	aa	aa	bb	bb	aa	aa	aa	aa	aa	bb	aa	aa	aa	bb	aa	bb	bb	aa	bb	bb	aa	aa	bb	aa	bb	aa	aa	aa	aa	bb	aa	aa	bb	aa	bb	aa	aa	bb	aa	bb	bb	aa	bb	aa
Block5388	aaxbb	bb	aa	bb	aa	aa	aa	bb	bb	aa	aa	aa	aa	aa	bb	aa	aa	aa	bb	aa	bb	bb	aa	bb	bb	aa	aa	bb	aa	bb	aa	aa	aa	aa	bb	aa	aa	bb	aa	bb	aa	aa	bb	aa	bb	bb	aa	bb	aa
Block5382	aaxbb	bb	aa	bb	aa	aa	aa	bb	bb	aa	aa	aa	aa	aa	bb	aa	aa	aa	bb	aa	bb	bb	aa	bb	bb	aa	aa	bb	aa	bb	aa	aa	aa	aa	bb	aa	aa	bb	aa	bb	aa	aa	bb	aa	bb	bb	aa	bb	aa
Block5381	aaxbb	bb	aa	bb	aa	aa	aa	bb	bb	aa	aa	aa	aa	aa	bb	aa	aa	aa	bb	aa	bb	bb	aa	bb	bb	aa	aa	bb	aa	bb	aa	aa	aa	aa	bb	aa	aa	bb	aa	bb	aa	aa	bb	aa	bb	bb	aa	bb	aa
Block5378	aaxbb	bb	aa	bb	aa	aa	aa	bb	bb	aa	aa	aa	aa	aa	bb	aa	aa	aa	bb	aa	bb	bb	aa	bb	bb	aa	aa	bb	aa	bb	aa	aa	aa	aa	bb	aa	aa	bb	aa	bb	aa	aa	bb	aa	bb	bb	aa	bb	aa
Block5405	aaxbb	bb	aa	bb	aa	aa	aa	bb	bb	aa	aa	aa	aa	aa	bb	aa	aa	aa	bb	aa	bb	bb	aa	bb	bb	aa	aa	bb	aa	bb	aa	aa	aa	aa	bb	aa	aa	bb	aa	bb	aa	aa	bb	aa	bb	bb	aa	bb	aa
Block5408	aaxbb	bb	aa	bb	aa	aa	aa	bb	bb	aa	aa	aa	aa	aa	bb	aa	aa	aa	bb	aa	bb	bb	aa	bb	bb	aa	aa	bb	aa	bb	aa	aa	aa	aa	bb	aa	aa	bb	aa	bb	aa	aa	bb	aa	bb	bb	aa	bb	aa
Block5409	aaxbb	bb	aa	bb	aa	aa	aa	bb	bb	aa	aa	aa	aa	aa	bb	aa	aa	aa	bb	aa	bb	bb	aa	bb	bb	aa	aa	bb	aa	bb	aa	aa	aa	aa	bb	aa	aa	bb	aa	bb	aa	aa	bb	aa	bb	bb	aa	bb	aa
Block5410	aaxbb	bb	aa	bb	aa	aa	aa	bb	bb	aa	aa	aa	aa	aa	bb	aa	aa	aa	bb	aa	bb	bb	aa	bb	bb	aa	aa	bb	aa	bb	aa	aa	aa	aa	bb	aa	aa	bb	aa	bb	aa	aa	bb	aa	bb	bb	aa	bb	aa
Block5418	aaxbb	bb	aa	bb	aa	aa	aa	bb	bb	aa	aa	aa	aa	aa	bb	aa	aa	aa	bb	aa	bb	bb	aa	bb	bb	aa	aa	bb	aa	bb	aa	aa	aa	aa	bb	aa	aa	bb	aa	bb	aa	aa	bb	aa	bb	bb	aa	bb	aa
Block5413	aaxbb	bb	aa	bb	aa	aa	aa	bb	bb	aa	aa	aa	aa	aa	bb	aa	aa	aa	bb	aa	bb	bb	aa	bb	bb	aa	aa	bb	aa	bb	aa	aa	aa	aa	bb	aa	aa	bb	aa	bb	aa	aa	bb	aa	bb	bb	aa	bb	aa
Block5415	aaxbb	bb	aa	bb	aa	aa	aa	bb	bb	aa	aa	aa	aa	aa	bb	aa	aa	aa	bb	aa	bb	aa	aa	bb	bb	aa	aa	bb	aa	bb	aa	aa	aa	aa	bb	aa	aa	bb	aa	bb	aa	aa	bb	aa	bb	bb	aa	bb	aa
Block5417	aaxbb	bb	aa	bb	aa	aa	aa	bb	aa	aa	aa	aa	aa	aa	bb	aa	aa	aa	bb	aa	bb	aa	aa	bb	bb	aa	aa	bb	aa	bb	aa	aa	aa	aa	bb	aa	aa	bb	aa	bb	aa	aa	bb	aa	bb	bb	aa	bb	aa
Block5419	aaxbb	bb	aa	bb	aa	aa	aa	bb	aa	aa	aa	aa	aa	aa	bb	aa	aa	aa	bb	aa	bb	aa	aa	bb	bb	aa	aa	bb	aa	bb	aa	aa	aa	aa	bb	aa	aa	bb	aa	bb	aa	aa	bb	aa	bb	bb	aa	bb	aa
Block5423	aaxbb	bb	aa	bb	aa	aa	aa	bb	aa	aa	aa	aa	aa	aa	bb	aa	aa	aa	bb	aa	bb	aa	aa	bb	bb	aa	aa	bb	aa	bb	aa	aa	aa	aa	bb	aa	aa	bb	aa	bb	aa	aa	bb	aa	bb	bb	aa	bb	aa
Block5414	aaxbb	bb	aa	bb	aa	aa	aa	bb	aa	aa	aa	aa	aa	aa	bb	aa	aa	aa	bb	aa	bb	aa	aa	bb	bb	aa	aa	bb	aa	bb	aa	aa	aa	aa	bb	aa	aa	bb	aa	aa	aa	aa	bb	aa	bb	bb	aa	bb	aa
Block5416	aaxbb	bb	aa	bb	aa	aa	aa	bb	aa	aa	aa	aa	aa	aa	bb	aa	aa	aa	bb	aa	bb	aa	aa	bb	bb	aa	aa	bb	aa	bb	aa	aa	aa	aa	bb	aa	aa	bb	aa	aa	aa	aa	bb	aa	bb	bb	aa	bb	aa
Block5421	aaxbb	bb	aa	bb	aa	aa	aa	bb	aa	aa	aa	aa	aa	aa	bb	aa	aa	aa	bb	aa	bb	aa	aa	bb	bb	aa	aa	bb	aa	bb	aa	aa	aa	aa	bb	aa	aa	bb	aa	aa	aa	aa	bb	aa	bb	bb	aa	bb	aa
Block5424	aaxbb	bb	aa	bb	aa	aa	aa	bb	aa	aa	aa	aa	aa	aa	bb	aa	aa	aa	bb	aa	bb	aa	aa	bb	bb	aa	aa	bb	aa	bb	aa	aa	aa	aa	bb	aa	aa	bb	aa	aa	aa	aa	bb	aa	bb	bb	aa	bb	aa
Block5425	aaxbb	bb	aa	bb	aa	aa	aa	bb	aa	aa	aa	aa	aa	aa	bb	aa	aa	aa	bb	aa	bb	aa	aa	bb	bb	aa	aa	bb	aa	bb	aa	aa	aa	aa	bb	aa	aa	bb	aa	aa	aa	aa	bb	aa	bb	bb	aa	bb	aa
Block5426	aaxbb	bb	aa	bb	aa	aa	aa	bb	aa	aa	aa	aa	aa	aa	bb	aa	aa	aa	bb	aa	bb	aa	aa	bb	bb	aa	aa	bb	aa	bb	aa	aa	aa	aa	bb	aa	aa	bb	aa	aa	aa	aa	bb	aa	bb	bb	aa	bb	aa
Block5427	aaxbb	bb	aa	bb	aa	aa	aa	bb	aa	aa	aa	aa	aa	aa	bb	aa	aa	aa	bb	aa	bb	aa	aa	bb	bb	aa	aa	bb	aa	bb	aa	aa	aa	aa	bb	aa	aa	bb	aa	aa	aa	aa	bb	aa	bb	bb	aa	bb	aa
Block5430	aaxbb	bb	aa	bb	aa	aa	aa	bb	aa	aa	aa	aa	aa	aa	bb	aa	aa	aa	bb	aa	bb	aa	aa	bb	bb	aa	aa	bb	aa	bb	aa	aa	aa	aa	bb	aa	aa	bb	aa	aa	aa	aa	bb	aa	bb	bb	aa	bb	aa
Block5431	aaxbb	bb	aa	bb	aa	aa	aa	bb	aa	aa	aa	aa	aa	aa	bb	aa	aa	aa	bb	aa	bb	aa	aa	bb	bb	aa	aa	bb	aa	bb	aa	aa	aa	aa	bb	aa	aa	bb	aa	aa	aa	aa	bb	aa	bb	bb	aa	bb	aa
Block5438	aaxbb	bb	aa	bb	aa	aa	aa	bb	aa	aa	aa	aa	aa	aa	bb	aa	aa	aa	bb	aa	bb	aa	aa	bb	bb	aa	aa	bb	aa	bb	aa	aa	aa	aa	bb	aa	aa	bb	aa	aa	aa	aa	bb	aa	bb	bb	aa	bb	aa
Block5439	aaxbb	bb	aa	bb	aa	aa	aa	bb	aa	aa	aa	aa	aa	aa	bb	aa	aa	aa	bb	aa	bb	aa	aa	bb	bb	aa	aa	bb	aa	bb	aa	aa	aa	aa	bb	aa	aa	bb	aa	aa	aa	aa	bb	aa	bb	bb	aa	bb	aa
Block5447	aaxbb	bb	aa	bb	aa	aa	aa	bb	aa	aa	aa	aa	aa	aa	bb	aa	aa	aa	bb	aa	bb	aa	aa	bb	bb	aa	aa	bb	aa	bb	aa	aa	aa	aa	bb	aa	aa	bb	aa	aa	aa	aa	bb	aa	bb	bb	aa	bb	aa
Block5453	aaxbb	bb	aa	bb	aa	aa	aa	bb	aa	aa	aa	aa	aa	aa	bb	aa	aa	aa	bb	aa	bb	aa	aa	bb	bb	bb	aa	bb	aa	bb	aa	aa	aa	aa	bb	aa	aa	bb	aa	aa	aa	aa	bb	aa	bb	bb	aa	bb	aa
Block5448	aaxbb	bb	aa	bb	aa	aa	aa	bb	aa	aa	aa	aa	aa	aa	bb	aa	aa	aa	bb	aa	bb	aa	aa	bb	bb	bb	aa	bb	aa	bb	aa	aa	aa	aa	bb	aa	aa	bb	aa	aa	aa	aa	bb	aa	bb	bb	aa	bb	aa
Block5442	aaxbb	bb	aa	bb	aa	aa	aa	bb	aa	aa	aa	aa	aa	aa	bb	aa	aa	aa	bb	aa	bb	aa	aa	bb	bb	bb	aa	bb	aa	bb	aa	aa	aa	aa	bb	aa	aa	bb	aa	aa	aa	aa	bb	aa	bb	bb	aa	bb	aa
Block5449	aaxbb	bb	aa	bb	aa	aa	aa	bb	aa	aa	aa	aa	aa	aa	bb	aa	aa	aa	bb	aa	bb	aa	aa	bb	bb	bb	aa	bb	aa	bb	aa	aa	aa	aa	bb	aa	aa	bb	aa	aa	aa	aa	bb	aa	bb	bb	aa	bb	aa
Block5450	aaxbb	bb	aa	bb	aa	aa	aa	bb	aa	aa	aa	aa	aa	aa	bb	aa	aa	aa	bb	aa	bb	aa	aa	bb	bb	bb	aa	bb	aa	bb	aa	aa	aa	aa	bb	aa	aa	bb	aa	aa	aa	aa	bb	aa	bb	bb	aa	bb	aa
Block5461	aaxbb	bb	aa	bb	aa	aa	aa	bb	aa	aa	aa	aa	aa	aa	bb	aa	aa	aa	bb	aa	bb	aa	aa	bb	bb	bb	aa	bb	aa	bb	aa	aa	aa	aa	bb	aa	aa	bb	aa	aa	aa	aa	bb	aa	bb	bb	aa	bb	aa
Block5454	aaxbb	bb	aa	bb	aa	aa	aa	bb	aa	aa	aa	aa	aa	aa	bb	aa	aa	aa	bb	aa	bb	bb	aa	bb	bb	bb	aa	bb	aa	bb	aa	aa	aa	bb	bb	aa	aa	bb	aa	aa	aa	aa	bb	aa	bb	bb	aa	bb	aa
Block5452	aaxbb	bb	aa	bb	aa	aa	aa	bb	aa	aa	aa	aa	aa	aa	bb	aa	aa	aa	bb	aa	bb	bb	aa	bb	bb	bb	aa	bb	aa	bb	aa	aa	aa	bb	bb	aa	aa	bb	aa	aa	aa	aa	bb	aa	bb	bb	aa	bb	aa
Block5466	aaxbb	bb	aa	bb	aa	aa	aa	bb	aa	aa	aa	aa	aa	aa	bb	aa	aa	aa	bb	aa	bb	bb	aa	bb	bb	bb	aa	bb	aa	bb	aa	aa	aa	bb	bb	aa	aa	bb	aa	aa	aa	aa	bb	aa	bb	bb	aa	bb	aa
Block5471	aaxbb	bb	aa	bb	aa	aa	aa	bb	aa	aa	aa	aa	aa	aa	bb	aa	aa	aa	bb	aa	bb	bb	aa	bb	bb	bb	aa	bb	aa	bb	aa	aa	aa	bb	bb	aa	aa	bb	aa	aa	aa	aa	bb	aa	bb	bb	aa	bb	aa
Block5476	aaxbb	bb	aa	bb	aa	aa	aa	bb	aa	aa	aa	aa	bb	aa	bb	aa	aa	aa	bb	aa	bb	bb	aa	bb	bb	bb	aa	bb	aa	bb	aa	aa	aa	bb	bb	aa	aa	bb	aa	aa	aa	aa	bb	aa	bb	bb	aa	bb	aa
Block5480	aaxbb	bb	aa	bb	aa	aa	aa	bb	aa	aa	aa	aa	bb	aa	bb	aa	aa	aa	bb	aa	bb	bb	aa	bb	bb	bb	aa	bb	aa	bb	aa	aa	aa	bb	bb	aa	aa	bb	aa	aa	aa	aa	bb	aa	bb	bb	aa	bb	aa
Block5484	aaxbb	bb	aa	bb	aa	aa	aa	bb	aa	aa	aa	aa	bb	aa	bb	aa	aa	aa	bb	aa	bb	bb	aa	bb	bb	bb	aa	bb	aa	aa	aa	aa	aa	bb	bb	aa	aa	bb	aa	aa	aa	aa	bb	aa	bb	bb	aa	bb	aa
Block5481	aaxbb	bb	aa	bb	bb	aa	aa	bb	aa	aa	aa	aa	bb	aa	bb	aa	aa	aa	bb	aa	bb	bb	aa	bb	bb	bb	aa	bb	aa	aa	aa	aa	aa	bb	bb	aa	aa	bb	aa	aa	aa	aa	bb	aa	bb	bb	bb	bb	aa
Block5487	aaxbb	bb	aa	bb	bb	aa	aa	bb	aa	aa	aa	aa	bb	aa	bb	aa	aa	aa	bb	aa	bb	bb	aa	bb	bb	bb	aa	bb	aa	aa	aa	aa	aa	bb	bb	aa	aa	bb	aa	aa	aa	aa	bb	aa	bb	bb	bb	bb	aa
Block5496	aaxbb	bb	aa	bb	bb	aa	aa	bb	aa	aa	bb	aa	bb	aa	bb	aa	aa	aa	bb	aa	bb	bb	aa	bb	bb	bb	aa	bb	aa	aa	aa	aa	aa	bb	bb	aa	aa	bb	aa	aa	aa	aa	bb	bb	bb	bb	bb	bb	aa
Block5499	aaxbb	bb	aa	aa	bb	aa	aa	bb	aa	aa	bb	aa	bb	aa	bb	aa	aa	aa	bb	aa	bb	bb	aa	bb	bb	bb	aa	bb	aa	aa	aa	aa	aa	bb	bb	aa	aa	bb	aa	aa	aa	aa	bb	bb	bb	bb	bb	bb	aa
Block5504	aaxbb	bb	aa	aa	bb	aa	aa	bb	aa	aa	bb	aa	bb	aa	bb	aa	aa	aa	bb	aa	bb	bb	aa	bb	bb	bb	aa	bb	aa	aa	aa	aa	aa	bb	bb	aa	aa	bb	aa	aa	aa	aa	bb	bb	bb	bb	bb	bb	aa
Block5502	aaxbb	bb	aa	aa	bb	aa	aa	bb	aa	aa	bb	aa	bb	aa	bb	aa	aa	aa	bb	aa	bb	bb	aa	bb	bb	bb	aa	bb	aa	aa	aa	aa	aa	bb	bb	aa	aa	bb	aa	aa	aa	aa	bb	bb	bb	bb	bb	bb	aa
Block5509	aaxbb	bb	aa	aa	bb	aa	aa	bb	aa	aa	bb	aa	bb	aa	bb	aa	aa	aa	bb	aa	bb	bb	aa	bb	bb	bb	aa	bb	aa	aa	aa	aa	aa	bb	bb	aa	aa	bb	aa	aa	aa	aa	bb	bb	bb	bb	bb	bb	aa
Block5512	aaxbb	bb	aa	aa	bb	aa	aa	bb	aa	aa	bb	aa	bb	aa	bb	aa	aa	aa	bb	aa	bb	bb	aa	bb	bb	bb	aa	bb	aa	aa	aa	aa	aa	bb	bb	aa	aa	bb	aa	aa	aa	aa	bb	bb	bb	bb	bb	bb	aa
Block5516	aaxbb	bb	aa	aa	bb	aa	aa	bb	aa	aa	bb	aa	bb	aa	bb	aa	aa	aa	aa	aa	bb	bb	aa	bb	bb	bb	aa	bb	aa	aa	aa	aa	aa	bb	bb	aa	bb	bb	aa	aa	aa	aa	bb	bb	bb	bb	bb	bb	aa
Block5524	aaxbb	bb	aa	aa	bb	aa	aa	bb	aa	aa	bb	aa	bb	aa	aa	aa	aa	aa	aa	aa	bb	bb	aa	bb	bb	bb	aa	bb	aa	aa	aa	aa	aa	bb	bb	aa	bb	bb	aa	aa	aa	aa	bb	bb	bb	bb	bb	bb	aa
Block5532	aaxbb	bb	aa	aa	bb	aa	aa	bb	aa	aa	bb	aa	bb	aa	aa	aa	aa	aa	aa	aa	bb	bb	aa	bb	bb	bb	aa	bb	aa	aa	aa	aa	aa	bb	bb	aa	bb	bb	aa	aa	aa	aa	bb	bb	bb	bb	bb	bb	aa
Block5510	aaxbb	bb	aa	aa	bb	aa	aa	bb	aa	aa	bb	aa	bb	aa	aa	aa	aa	aa	aa	aa	bb	bb	aa	bb	bb	bb	aa	bb	aa	aa	aa	aa	aa	bb	bb	aa	bb	bb	aa	aa	aa	aa	bb	bb	bb	bb	bb	bb	aa
Block5535	aaxbb	bb	aa	aa	bb	aa	aa	bb	aa	aa	bb	aa	bb	aa	aa	aa	aa	aa	aa	aa	bb	bb	aa	bb	bb	bb	aa	bb	aa	aa	aa	aa	bb	bb	bb	aa	bb	bb	aa	aa	aa	aa	bb	bb	bb	bb	bb	bb	aa
Block5536	aaxbb	bb	aa	aa	bb	aa	aa	bb	aa	aa	bb	aa	bb	aa	aa	aa	aa	aa	aa	aa	bb	bb	aa	bb	bb	aa	aa	bb	aa	aa	aa	aa	bb	bb	bb	aa	bb	bb	aa	aa	aa	aa	bb	bb	bb	bb	bb	bb	aa
Block5513	aaxbb	bb	aa	aa	bb	aa	aa	bb	aa	aa	bb	aa	bb	aa	aa	aa	aa	aa	aa	aa	bb	bb	aa	bb	bb	aa	aa	bb	aa	aa	aa	aa	bb	bb	bb	aa	bb	bb	aa	aa	aa	aa	bb	bb	bb	bb	bb	bb	aa
Block5545	aaxbb	bb	aa	aa	bb	aa	aa	bb	aa	aa	bb	aa	bb	aa	aa	aa	aa	aa	aa	aa	bb	bb	aa	bb	bb	aa	aa	bb	aa	aa	aa	aa	bb	bb	bb	aa	bb	bb	aa	aa	aa	aa	bb	bb	bb	bb	bb	bb	aa
Block5531	aaxbb	bb	aa	aa	bb	aa	aa	bb	aa	aa	bb	aa	bb	aa	aa	aa	aa	aa	aa	aa	bb	bb	aa	bb	bb	aa	aa	bb	aa	aa	aa	aa	bb	bb	bb	aa	bb	bb	aa	aa	aa	aa	bb	bb	bb	bb	bb	bb	aa
Block5517	aaxbb	bb	aa	aa	bb	aa	aa	bb	aa	aa	bb	aa	bb	aa	aa	aa	aa	aa	aa	aa	bb	bb	aa	bb	bb	aa	aa	bb	aa	aa	aa	aa	bb	bb	bb	aa	bb	bb	aa	aa	aa	aa	bb	bb	bb	bb	bb	bb	aa
Block5552	aaxbb	bb	aa	aa	bb	aa	aa	bb	aa	aa	bb	aa	bb	aa	aa	aa	aa	aa	aa	aa	bb	bb	aa	bb	bb	aa	aa	bb	aa	aa	aa	aa	bb	bb	bb	aa	bb	bb	aa	aa	aa	aa	bb	bb	bb	bb	bb	bb	aa
Block5547	aaxbb	bb	aa	aa	bb	aa	aa	bb	aa	aa	bb	aa	bb	aa	aa	aa	aa	aa	aa	aa	aa	bb	bb	bb	bb	aa	bb	bb	aa	aa	aa	bb	bb	aa	bb	aa	bb	bb	aa	aa	aa	aa	bb	bb	bb	bb	aa	bb	aa
Block5537	aaxbb	bb	aa	aa	bb	aa	aa	bb	aa	aa	bb	aa	bb	aa	aa	aa	aa	aa	aa	aa	aa	bb	bb	bb	bb	aa	bb	bb	aa	aa	aa	bb	bb	aa	bb	aa	bb	bb	aa	aa	aa	aa	bb	bb	bb	bb	aa	bb	aa
Block5553	aaxbb	bb	aa	aa	bb	aa	aa	bb	aa	aa	bb	aa	bb	aa	aa	aa	aa	aa	aa	aa	aa	bb	bb	bb	bb	aa	bb	bb	aa	aa	aa	bb	bb	aa	bb	aa	bb	bb	aa	aa	aa	aa	bb	bb	bb	bb	aa	bb	aa
Block5563	aaxbb	bb	aa	aa	bb	aa	aa	bb	aa	aa	bb	aa	bb	aa	aa	aa	aa	aa	aa	aa	aa	bb	bb	bb	bb	aa	bb	bb	aa	aa	aa	bb	bb	aa	bb	aa	bb	bb	aa	aa	aa	aa	bb	bb	bb	bb	aa	bb	aa
Block5540	aaxbb	bb	aa	aa	bb	aa	aa	bb	aa	aa	bb	aa	bb	aa	aa	aa	aa	aa	aa	aa	aa	bb	bb	bb	bb	aa	bb	bb	aa	aa	aa	bb	bb	aa	bb	aa	bb	bb	aa	aa	aa	aa	bb	bb	bb	bb	aa	bb	aa
Block5551	aaxbb	bb	aa	aa	bb	aa	aa	bb	aa	aa	bb	aa	bb	aa	aa	aa	aa	aa	aa	aa	aa	bb	bb	bb	bb	aa	bb	bb	aa	aa	aa	bb	bb	aa	bb	aa	bb	bb	aa	aa	aa	aa	bb	bb	bb	bb	aa	bb	aa
Block5538	aaxbb	bb	aa	aa	bb	aa	aa	bb	aa	aa	bb	aa	bb	aa	aa	aa	aa	aa	aa	aa	aa	bb	bb	bb	bb	aa	bb	bb	aa	aa	aa	bb	bb	aa	bb	aa	bb	bb	aa	aa	aa	aa	bb	bb	bb	bb	aa	bb	aa
Block5567	aaxbb	bb	aa	aa	bb	aa	aa	bb	aa	aa	bb	aa	bb	aa	aa	aa	aa	aa	aa	aa	aa	bb	bb	bb	bb	aa	bb	bb	aa	aa	aa	bb	bb	aa	bb	aa	bb	bb	aa	aa	aa	aa	bb	bb	bb	bb	aa	bb	aa
Block5550	aaxbb	bb	aa	aa	bb	aa	aa	bb	aa	aa	bb	aa	bb	aa	aa	aa	aa	aa	aa	aa	aa	bb	bb	bb	bb	aa	bb	bb	aa	aa	aa	bb	bb	aa	bb	aa	bb	bb	aa	aa	aa	aa	bb	bb	bb	bb	aa	bb	aa
Block5565	aaxbb	bb	aa	aa	bb	aa	aa	bb	aa	aa	bb	aa	bb	aa	aa	aa	aa	aa	aa	aa	aa	bb	bb	bb	bb	aa	bb	bb	aa	aa	aa	bb	bb	aa	bb	aa	bb	bb	aa	aa	aa	aa	bb	bb	bb	bb	aa	bb	aa
Block5572	aaxbb	bb	aa	aa	bb	aa	aa	bb	aa	aa	bb	aa	bb	aa	aa	aa	aa	aa	aa	aa	aa	bb	bb	bb	bb	aa	bb	bb	aa	aa	aa	bb	bb	aa	bb	aa	bb	bb	aa	aa	aa	aa	bb	bb	bb	bb	aa	bb	aa
Block5554	aaxbb	bb	aa	aa	bb	aa	aa	bb	aa	aa	bb	aa	bb	aa	aa	aa	aa	aa	aa	aa	aa	bb	bb	bb	bb	aa	bb	bb	aa	aa	aa	bb	bb	aa	bb	aa	bb	bb	aa	aa	aa	aa	bb	bb	bb	bb	aa	bb	aa
Block5578	aaxbb	bb	aa	aa	bb	aa	aa	bb	aa	aa	bb	aa	bb	aa	aa	aa	aa	aa	aa	aa	aa	bb	bb	bb	bb	aa	bb	bb	aa	aa	aa	bb	bb	aa	bb	aa	bb	bb	aa	aa	aa	aa	bb	bb	bb	bb	aa	bb	aa
Block5564	aaxbb	bb	aa	aa	bb	aa	aa	bb	aa	aa	bb	aa	bb	aa	aa	aa	aa	aa	aa	aa	aa	bb	bb	bb	bb	aa	bb	bb	aa	aa	aa	bb	bb	aa	bb	aa	bb	bb	aa	aa	aa	aa	bb	bb	bb	bb	aa	bb	aa
Block5582	aaxbb	bb	aa	aa	aa	aa	aa	bb	aa	aa	bb	bb	bb	aa	aa	aa	aa	aa	aa	aa	aa	bb	bb	bb	bb	bb	bb	bb	aa	aa	aa	bb	bb	aa	bb	aa	bb	bb	aa	aa	aa	aa	bb	bb	bb	aa	aa	bb	aa
Block5583	aaxbb	bb	aa	aa	aa	aa	aa	bb	aa	aa	bb	bb	bb	aa	aa	aa	aa	aa	aa	aa	aa	bb	bb	bb	bb	bb	bb	bb	aa	aa	aa	bb	bb	aa	bb	aa	bb	bb	aa	aa	aa	aa	bb	bb	bb	aa	aa	bb	aa
Block5584	aaxbb	bb	aa	aa	aa	aa	aa	bb	bb	aa	bb	bb	bb	aa	aa	aa	bb	aa	aa	aa	aa	bb	bb	bb	bb	bb	bb	bb	aa	aa	aa	bb	bb	aa	bb	aa	bb	bb	aa	aa	aa	aa	bb	bb	bb	aa	aa	bb	aa
Block5588	aaxbb	bb	aa	aa	aa	aa	aa	bb	bb	aa	bb	bb	bb	aa	aa	aa	bb	aa	bb	aa	aa	bb	bb	bb	bb	bb	bb	bb	aa	aa	aa	bb	bb	aa	bb	aa	bb	bb	aa	aa	aa	aa	bb	bb	bb	aa	aa	bb	aa
Block5601	aaxbb	bb	aa	bb	aa	aa	aa	bb	bb	aa	bb	bb	bb	aa	aa	aa	bb	aa	bb	aa	aa	bb	bb	bb	aa	bb	bb	bb	aa	aa	aa	bb	bb	aa	bb	aa	bb	bb	aa	aa	aa	aa	bb	bb	bb	aa	aa	bb	aa
Block5598	aaxbb	bb	aa	bb	aa	aa	aa	bb	bb	aa	bb	bb	bb	aa	aa	aa	bb	aa	bb	bb	aa	bb	bb	bb	aa	bb	bb	bb	aa	aa	aa	bb	bb	aa	bb	aa	bb	bb	aa	aa	aa	aa	bb	bb	bb	aa	aa	aa	aa
Block5579	aaxbb	bb	aa	bb	aa	aa	aa	bb	bb	aa	bb	bb	bb	aa	aa	aa	bb	aa	bb	bb	aa	bb	bb	bb	aa	bb	bb	bb	aa	aa	aa	bb	bb	aa	bb	aa	bb	bb	aa	aa	aa	aa	bb	bb	bb	aa	aa	aa	aa
Block5599	aaxbb	bb	aa	bb	aa	aa	aa	bb	bb	aa	bb	bb	bb	aa	aa	aa	bb	aa	bb	bb	aa	bb	bb	aa	aa	bb	bb	bb	aa	aa	aa	bb	bb	aa	bb	aa	bb	bb	aa	aa	aa	aa	bb	bb	bb	aa	aa	aa	aa
Block5627	aaxbb	bb	aa	bb	aa	aa	aa	bb	bb	aa	bb	bb	bb	aa	aa	aa	bb	aa	bb	bb	aa	bb	bb	aa	aa	bb	bb	bb	aa	aa	aa	bb	bb	aa	bb	aa	bb	bb	aa	aa	aa	aa	bb	bb	bb	aa	aa	aa	aa
Block5585	aaxbb	bb	aa	bb	aa	aa	aa	bb	bb	aa	bb	bb	bb	aa	aa	aa	bb	aa	bb	bb	aa	bb	bb	aa	aa	bb	bb	bb	aa	aa	aa	bb	bb	aa	bb	aa	bb	bb	aa	aa	aa	aa	bb	bb	bb	aa	aa	aa	aa
Block5721	aaxbb	bb	aa	bb	aa	aa	aa	bb	bb	aa	bb	bb	bb	aa	aa	aa	bb	aa	bb	bb	aa	bb	bb	aa	aa	bb	bb	bb	aa	aa	aa	bb	bb	aa	bb	aa	bb	bb	bb	aa	aa	aa	bb	bb	bb	aa	aa	aa	aa
Block5766	aaxbb	bb	aa	bb	aa	aa	aa	bb	bb	aa	bb	bb	bb	aa	aa	aa	bb	aa	bb	bb	aa	bb	bb	aa	aa	bb	bb	bb	aa	aa	aa	bb	bb	aa	bb	aa	bb	bb	bb	aa	aa	aa	bb	bb	bb	aa	aa	aa	aa
Block5802	aaxbb	bb	aa	bb	aa	aa	aa	bb	bb	aa	bb	bb	bb	aa	aa	aa	bb	aa	bb	bb	aa	bb	bb	aa	aa	bb	bb	bb	aa	aa	bb	bb	bb	aa	bb	aa	bb	bb	bb	aa	aa	aa	bb	bb	bb	aa	aa	aa	aa
Block5806	aaxbb	bb	aa	bb	aa	aa	aa	bb	bb	aa	bb	bb	bb	aa	aa	aa	bb	aa	bb	bb	aa	bb	bb	aa	aa	bb	bb	bb	aa	aa	bb	bb	bb	aa	bb	aa	bb	bb	bb	aa	aa	aa	bb	bb	bb	aa	aa	aa	aa
Block5966	aaxbb	bb	aa	bb	aa	aa	bb	bb	bb	aa	bb	bb	bb	aa	aa	aa	bb	aa	bb	bb	aa	bb	bb	aa	aa	bb	bb	bb	aa	aa	bb	bb	bb	aa	bb	aa	bb	bb	bb	aa	aa	aa	bb	bb	bb	aa	aa	aa	aa
Block6014	aaxbb	bb	aa	bb	aa	aa	bb	bb	bb	aa	bb	bb	bb	aa	aa	aa	bb	aa	bb	bb	aa	bb	bb	aa	aa	bb	bb	bb	aa	aa	bb	bb	bb	aa	bb	aa	bb	bb	bb	aa	aa	aa	bb	bb	bb	aa	aa	aa	aa
Block6008	aaxbb	bb	aa	bb	aa	aa	bb	bb	bb	aa	bb	bb	bb	aa	aa	aa	bb	aa	bb	bb	aa	bb	bb	aa	aa	aa	bb	bb	aa	aa	bb	bb	bb	aa	bb	aa	bb	bb	bb	aa	aa	aa	bb	bb	bb	aa	aa	aa	aa
Block6016	aaxbb	bb	aa	bb	aa	aa	bb	bb	bb	aa	bb	bb	bb	aa	aa	aa	bb	aa	bb	bb	aa	bb	bb	aa	aa	aa	bb	bb	aa	aa	bb	bb	bb	aa	bb	aa	bb	bb	bb	aa	aa	aa	bb	bb	bb	aa	aa	aa	aa
Block6015	aaxbb	bb	aa	bb	aa	aa	bb	bb	bb	aa	bb	bb	bb	aa	aa	aa	bb	aa	bb	bb	aa	bb	bb	aa	aa	aa	bb	bb	aa	aa	bb	bb	bb	aa	bb	aa	bb	bb	bb	aa	aa	aa	bb	bb	bb	aa	aa	aa	aa
Block5848	aaxbb	bb	aa	bb	aa	aa	bb	bb	bb	aa	bb	bb	bb	aa	aa	aa	bb	aa	bb	bb	aa	bb	bb	aa	aa	aa	bb	bb	aa	aa	bb	bb	bb	aa	bb	aa	bb	bb	bb	aa	aa	aa	bb	bb	bb	aa	aa	aa	aa
Block5846	aaxbb	bb	aa	bb	aa	aa	bb	bb	bb	aa	bb	bb	bb	aa	aa	aa	bb	aa	bb	bb	aa	bb	bb	aa	aa	aa	bb	bb	aa	aa	bb	bb	bb	aa	bb	aa	bb	bb	bb	aa	aa	aa	bb	bb	bb	aa	aa	aa	aa
Block5775	aaxbb	bb	aa	bb	aa	aa	bb	bb	bb	aa	bb	bb	bb	aa	aa	aa	bb	aa	bb	bb	aa	bb	bb	aa	aa	aa	bb	bb	aa	aa	bb	bb	bb	aa	bb	aa	bb	bb	bb	aa	aa	aa	bb	bb	bb	aa	aa	aa	aa
Block5942	aaxbb	bb	aa	bb	aa	aa	bb	bb	bb	aa	bb	bb	bb	aa	aa	aa	bb	aa	bb	bb	aa	bb	bb	aa	aa	aa	bb	bb	aa	aa	bb	bb	bb	aa	bb	aa	bb	bb	bb	aa	aa	aa	bb	bb	bb	aa	aa	aa	aa
Block6018	aaxbb	bb	aa	bb	bb	aa	aa	bb	bb	aa	aa	aa	bb	aa	aa	aa	bb	aa	aa	aa	bb	bb	aa	bb	bb	aa	bb	aa	aa	bb	aa	bb	aa	aa	bb	aa	aa	aa	bb	bb	bb	bb	bb	aa	bb	ab	bb	aa	bb
Block6017	aaxbb	bb	aa	bb	bb	aa	aa	bb	bb	aa	aa	aa	bb	aa	aa	aa	bb	aa	aa	aa	bb	bb	aa	bb	bb	aa	bb	aa	aa	bb	aa	bb	aa	aa	bb	aa	aa	aa	bb	bb	bb	bb	bb	aa	bb	ab	bb	aa	bb
Block6020	aaxbb	bb	aa	bb	bb	aa	aa	bb	bb	aa	aa	aa	bb	aa	aa	aa	bb	aa	aa	aa	bb	bb	aa	bb	bb	aa	bb	aa	aa	bb	aa	bb	aa	aa	bb	aa	aa	aa	bb	bb	bb	bb	bb	aa	bb	ab	bb	aa	bb
Block6029	aaxbb	bb	aa	bb	bb	aa	aa	bb	bb	bb	aa	aa	bb	aa	aa	aa	bb	aa	aa	aa	bb	bb	aa	bb	bb	aa	bb	aa	aa	bb	aa	bb	aa	aa	bb	aa	aa	aa	bb	bb	bb	bb	bb	bb	bb	ab	bb	aa	bb
Block6033	aaxbb	bb	aa	bb	bb	aa	aa	bb	bb	bb	aa	aa	bb	aa	aa	aa	bb	aa	aa	aa	bb	bb	aa	bb	bb	aa	bb	aa	aa	bb	aa	bb	aa	aa	bb	aa	aa	aa	bb	bb	bb	bb	bb	bb	bb	ab	bb	aa	bb
Block6040	aaxbb	bb	aa	bb	bb	aa	aa	bb	bb	bb	aa	aa	bb	aa	aa	aa	bb	aa	aa	aa	bb	bb	aa	bb	bb	aa	bb	aa	aa	bb	aa	bb	aa	aa	bb	aa	aa	aa	bb	bb	bb	bb	bb	bb	bb	ab	bb	aa	bb
Block6042	aaxbb	bb	aa	bb	bb	aa	aa	bb	bb	bb	aa	aa	bb	aa	aa	aa	bb	aa	aa	aa	bb	bb	aa	bb	bb	aa	bb	aa	aa	bb	aa	bb	aa	aa	bb	aa	aa	aa	bb	bb	bb	bb	bb	bb	bb	ab	bb	aa	bb
Block6041	aaxbb	bb	aa	bb	bb	aa	aa	bb	bb	bb	aa	aa	bb	aa	aa	aa	bb	aa	aa	aa	bb	bb	aa	bb	bb	aa	bb	aa	aa	bb	aa	bb	aa	aa	bb	aa	aa	aa	bb	bb	bb	bb	bb	bb	bb	ab	bb	aa	bb
Block6043	aaxbb	bb	aa	bb	bb	aa	aa	bb	bb	bb	aa	aa	bb	aa	aa	aa	bb	aa	aa	aa	bb	bb	aa	bb	bb	aa	bb	aa	aa	bb	aa	bb	aa	aa	bb	aa	aa	aa	bb	bb	bb	bb	bb	bb	bb	ab	bb	aa	bb
Block6049	aaxbb	bb	aa	bb	bb	aa	aa	bb	bb	bb	aa	aa	bb	aa	aa	aa	bb	bb	aa	bb	bb	bb	aa	bb	bb	aa	bb	aa	aa	bb	aa	bb	bb	aa	bb	aa	aa	aa	bb	bb	bb	bb	bb	bb	bb	ab	bb	aa	bb
Block6056	aaxbb	bb	aa	bb	bb	aa	aa	bb	bb	bb	aa	aa	bb	aa	aa	aa	bb	bb	aa	bb	bb	bb	aa	bb	bb	aa	bb	aa	aa	bb	aa	bb	bb	aa	bb	aa	aa	aa	bb	bb	bb	bb	bb	bb	bb	aa	bb	aa	bb
Block6057	aaxbb	bb	aa	bb	bb	aa	aa	bb	bb	bb	aa	aa	bb	aa	aa	aa	bb	bb	aa	bb	bb	bb	aa	bb	bb	aa	bb	aa	aa	bb	aa	bb	bb	aa	bb	aa	aa	aa	bb	bb	bb	bb	bb	bb	bb	aa	bb	aa	bb
Block6063	aaxbb	bb	aa	bb	bb	aa	aa	bb	bb	bb	aa	aa	bb	aa	aa	aa	bb	bb	aa	bb	bb	bb	aa	bb	bb	aa	bb	aa	aa	bb	aa	bb	bb	aa	bb	aa	aa	aa	bb	bb	bb	bb	bb	bb	bb	aa	bb	aa	bb
Block6064	aaxbb	bb	aa	bb	bb	aa	aa	bb	bb	bb	aa	aa	bb	aa	aa	aa	bb	bb	aa	bb	bb	bb	aa	bb	bb	aa	bb	aa	aa	bb	aa	bb	bb	aa	bb	aa	aa	aa	bb	bb	bb	bb	bb	bb	bb	aa	bb	aa	bb
Block6066	aaxbb	bb	aa	bb	bb	aa	aa	bb	bb	bb	aa	aa	bb	aa	aa	aa	bb	bb	aa	bb	bb	bb	aa	bb	bb	aa	bb	aa	aa	bb	aa	bb	bb	aa	bb	aa	aa	aa	bb	bb	bb	bb	bb	bb	bb	aa	bb	aa	bb
Block6070	aaxbb	bb	aa	bb	bb	aa	aa	bb	bb	bb	aa	aa	bb	aa	aa	aa	bb	bb	aa	bb	bb	bb	aa	bb	bb	aa	bb	aa	aa	bb	aa	bb	bb	aa	bb	aa	aa	aa	bb	bb	bb	bb	bb	bb	bb	aa	bb	aa	bb
Block6065	aaxbb	bb	aa	bb	bb	aa	aa	bb	bb	bb	aa	aa	bb	aa	aa	aa	bb	bb	aa	bb	bb	bb	aa	bb	bb	aa	bb	aa	aa	bb	aa	bb	bb	aa	bb	aa	aa	aa	bb	bb	bb	bb	bb	bb	bb	aa	bb	aa	bb
Block6074	aaxbb	bb	aa	bb	bb	aa	aa	bb	bb	bb	aa	aa	bb	aa	aa	aa	bb	bb	aa	bb	bb	bb	aa	bb	bb	aa	bb	aa	aa	bb	aa	bb	bb	aa	bb	aa	aa	aa	bb	bb	bb	bb	bb	bb	bb	aa	bb	aa	bb
Block6075	aaxbb	bb	aa	bb	bb	aa	aa	bb	bb	bb	aa	aa	bb	aa	aa	aa	bb	bb	aa	bb	bb	bb	aa	bb	bb	aa	bb	aa	aa	bb	aa	bb	bb	aa	bb	aa	aa	aa	bb	bb	bb	bb	bb	bb	bb	aa	bb	aa	bb
Block6076	aaxbb	bb	aa	bb	bb	aa	aa	bb	bb	bb	aa	aa	bb	aa	aa	aa	bb	bb	aa	bb	bb	bb	aa	bb	bb	aa	bb	aa	aa	bb	aa	bb	bb	aa	bb	aa	aa	aa	bb	bb	bb	bb	bb	bb	bb	aa	bb	aa	bb
Block6087	aaxbb	bb	aa	bb	bb	aa	aa	bb	bb	bb	bb	aa	bb	aa	aa	aa	bb	bb	aa	bb	bb	bb	aa	bb	bb	aa	bb	aa	aa	bb	aa	bb	bb	aa	bb	aa	aa	aa	bb	bb	bb	bb	bb	bb	bb	aa	bb	aa	bb
Block6090	aaxbb	bb	aa	bb	bb	aa	aa	bb	bb	bb	bb	aa	bb	aa	aa	aa	bb	bb	aa	bb	bb	bb	aa	bb	bb	aa	bb	aa	aa	bb	aa	bb	bb	aa	bb	aa	aa	aa	bb	bb	bb	bb	bb	bb	bb	aa	bb	aa	bb
Block6088	aaxbb	bb	aa	bb	bb	aa	aa	bb	bb	bb	bb	aa	bb	aa	aa	aa	bb	bb	aa	bb	bb	bb	aa	bb	bb	aa	bb	aa	aa	bb	aa	bb	bb	aa	bb	aa	aa	aa	bb	bb	bb	bb	bb	bb	bb	aa	bb	aa	bb
Block6098	aaxbb	bb	aa	bb	bb	aa	aa	bb	bb	bb	bb	aa	bb	aa	aa	aa	bb	bb	aa	bb	bb	bb	aa	bb	bb	aa	bb	aa	aa	bb	aa	bb	bb	aa	bb	bb	aa	aa	bb	bb	bb	bb	aa	bb	bb	aa	bb	aa	bb
Block6096	aaxbb	bb	aa	bb	bb	aa	aa	bb	bb	bb	bb	aa	bb	aa	aa	aa	bb	bb	aa	bb	bb	bb	aa	bb	bb	aa	aa	aa	aa	bb	aa	bb	bb	aa	bb	bb	aa	aa	bb	bb	bb	bb	aa	bb	bb	aa	bb	aa	bb
Block6095	aaxbb	bb	aa	bb	bb	aa	aa	bb	bb	bb	bb	aa	bb	aa	aa	aa	bb	bb	aa	bb	bb	bb	aa	bb	bb	aa	aa	aa	aa	bb	aa	bb	bb	aa	bb	bb	aa	aa	bb	bb	bb	bb	aa	bb	bb	aa	bb	aa	bb
Block6094	aaxbb	bb	aa	bb	bb	aa	aa	bb	bb	bb	bb	aa	bb	aa	aa	aa	bb	bb	aa	bb	bb	bb	aa	bb	bb	aa	aa	aa	aa	bb	aa	bb	bb	aa	bb	bb	aa	aa	bb	bb	bb	aa	aa	bb	bb	aa	bb	aa	bb
Block6156	aaxbb	bb	aa	bb	bb	aa	aa	bb	bb	bb	bb	aa	bb	aa	aa	aa	bb	bb	aa	bb	bb	bb	aa	bb	bb	aa	aa	aa	aa	bb	aa	bb	bb	aa	bb	bb	aa	aa	bb	bb	bb	aa	aa	bb	bb	aa	bb	aa	bb
Block6154	aaxbb	bb	aa	bb	bb	aa	aa	bb	bb	bb	bb	aa	bb	aa	aa	aa	bb	bb	aa	bb	bb	bb	aa	bb	bb	aa	aa	aa	aa	bb	aa	bb	bb	aa	bb	bb	aa	aa	bb	bb	bb	aa	aa	bb	bb	aa	bb	aa	bb
Block6151	aaxbb	bb	aa	bb	bb	aa	aa	bb	bb	bb	bb	aa	bb	aa	aa	aa	bb	bb	aa	bb	bb	bb	aa	bb	bb	aa	aa	aa	aa	bb	aa	bb	bb	aa	bb	bb	aa	aa	bb	bb	bb	aa	aa	bb	bb	aa	bb	aa	bb
Block6150	aaxbb	bb	aa	bb	bb	aa	aa	bb	bb	bb	bb	aa	bb	aa	aa	aa	bb	bb	aa	bb	bb	bb	aa	bb	bb	aa	aa	aa	aa	bb	aa	bb	bb	aa	bb	bb	aa	aa	bb	bb	bb	aa	aa	bb	bb	aa	bb	aa	bb
Block6145	aaxbb	bb	aa	bb	bb	aa	aa	bb	bb	bb	bb	aa	bb	aa	aa	aa	bb	bb	aa	bb	bb	bb	aa	bb	bb	aa	aa	aa	aa	bb	aa	bb	bb	aa	bb	bb	aa	aa	bb	bb	bb	aa	aa	bb	bb	aa	bb	aa	bb
Block6152	aaxbb	bb	aa	bb	bb	aa	aa	bb	bb	bb	bb	aa	bb	aa	aa	aa	bb	bb	aa	bb	bb	bb	aa	bb	bb	aa	aa	aa	aa	bb	aa	bb	bb	aa	bb	bb	aa	aa	bb	bb	bb	aa	aa	bb	bb	aa	bb	aa	bb
Block6148	aaxbb	bb	aa	bb	bb	aa	aa	bb	bb	bb	bb	aa	bb	aa	aa	aa	bb	bb	aa	bb	bb	bb	aa	bb	bb	aa	aa	aa	aa	bb	aa	bb	bb	aa	bb	bb	aa	aa	bb	bb	bb	aa	aa	bb	bb	aa	bb	aa	bb
Block6146	aaxbb	bb	aa	bb	bb	aa	aa	bb	bb	bb	bb	aa	bb	aa	aa	aa	bb	bb	aa	bb	bb	bb	aa	bb	bb	aa	aa	aa	aa	bb	aa	bb	bb	aa	bb	bb	aa	aa	bb	bb	bb	aa	aa	bb	bb	aa	bb	aa	bb
Block6149	aaxbb	bb	aa	bb	bb	aa	aa	bb	bb	bb	bb	aa	bb	aa	aa	aa	bb	bb	aa	bb	bb	bb	aa	bb	bb	aa	aa	aa	aa	bb	aa	aa	bb	aa	bb	bb	aa	aa	bb	bb	bb	aa	aa	bb	bb	aa	bb	aa	bb
Block6144	aaxbb	bb	aa	bb	bb	aa	aa	bb	bb	bb	bb	aa	bb	aa	aa	aa	bb	bb	aa	bb	bb	bb	aa	bb	bb	aa	aa	aa	aa	bb	aa	aa	bb	aa	bb	bb	aa	aa	bb	bb	bb	aa	aa	bb	bb	aa	bb	aa	bb
Block6142	aaxbb	bb	aa	bb	bb	aa	aa	bb	bb	bb	bb	aa	bb	aa	aa	aa	bb	bb	aa	bb	bb	bb	aa	bb	bb	aa	aa	aa	aa	bb	aa	aa	bb	aa	bb	bb	aa	aa	bb	bb	bb	aa	aa	bb	bb	aa	bb	aa	bb
Block6141	aaxbb	bb	aa	bb	bb	aa	aa	bb	bb	bb	bb	aa	bb	aa	aa	aa	bb	bb	aa	bb	bb	bb	aa	bb	bb	aa	aa	aa	aa	bb	aa	aa	bb	aa	bb	bb	aa	aa	bb	bb	bb	aa	aa	bb	bb	aa	bb	aa	bb
Block6139	aaxbb	bb	aa	bb	bb	aa	aa	bb	bb	bb	bb	aa	bb	aa	aa	aa	bb	bb	aa	bb	bb	bb	aa	bb	bb	aa	aa	aa	aa	bb	aa	aa	bb	aa	bb	bb	aa	aa	bb	bb	bb	aa	aa	bb	bb	aa	bb	aa	bb
Block6136	aaxbb	bb	aa	bb	bb	aa	aa	bb	bb	bb	bb	aa	bb	aa	aa	aa	bb	bb	aa	bb	bb	bb	aa	bb	bb	bb	aa	aa	aa	bb	aa	aa	bb	aa	bb	bb	aa	aa	bb	bb	bb	aa	aa	bb	bb	aa	bb	aa	bb
Block6130	aaxbb	bb	aa	bb	bb	aa	aa	bb	bb	bb	bb	aa	bb	aa	aa	aa	bb	bb	aa	bb	bb	bb	aa	bb	bb	bb	aa	aa	aa	bb	aa	aa	bb	aa	bb	bb	aa	aa	bb	bb	bb	aa	aa	bb	bb	aa	bb	aa	bb
Block6129	aaxbb	bb	aa	bb	bb	aa	aa	bb	bb	bb	bb	aa	bb	aa	aa	aa	bb	bb	aa	bb	bb	bb	aa	bb	bb	bb	aa	aa	aa	bb	aa	aa	bb	aa	bb	bb	aa	aa	bb	bb	bb	aa	aa	bb	bb	aa	bb	aa	bb
Block6123	aaxbb	bb	aa	bb	bb	aa	aa	bb	bb	bb	bb	aa	bb	aa	aa	aa	bb	bb	aa	bb	bb	bb	aa	bb	bb	bb	aa	aa	aa	bb	aa	aa	bb	aa	bb	bb	aa	aa	bb	bb	bb	aa	aa	bb	bb	aa	aa	aa	bb
Block6135	aaxbb	bb	aa	bb	bb	aa	aa	bb	bb	bb	bb	aa	bb	aa	aa	aa	bb	bb	aa	bb	bb	bb	aa	bb	bb	bb	aa	aa	aa	bb	aa	aa	bb	aa	bb	bb	aa	aa	bb	bb	bb	aa	aa	bb	bb	aa	aa	aa	bb
Block6124	aaxbb	bb	aa	bb	bb	aa	aa	bb	bb	bb	bb	aa	bb	aa	aa	aa	bb	bb	aa	bb	bb	bb	aa	bb	bb	bb	aa	aa	aa	bb	bb	aa	bb	aa	bb	bb	aa	aa	bb	bb	bb	aa	aa	bb	bb	aa	aa	aa	bb
Block6119	aaxbb	bb	aa	bb	bb	aa	aa	bb	bb	bb	bb	aa	bb	aa	aa	aa	bb	bb	aa	bb	bb	bb	aa	bb	bb	bb	aa	aa	aa	bb	bb	aa	bb	aa	bb	bb	aa	bb	bb	bb	bb	aa	aa	bb	bb	aa	aa	aa	bb
Block6116	aaxbb	bb	aa	bb	bb	aa	aa	bb	bb	bb	bb	aa	bb	aa	aa	aa	bb	bb	aa	bb	bb	bb	aa	bb	bb	bb	aa	aa	aa	bb	bb	aa	bb	aa	bb	bb	aa	bb	bb	bb	bb	aa	aa	bb	bb	aa	aa	aa	bb
Block6115	aaxbb	bb	aa	bb	bb	aa	aa	bb	bb	bb	bb	aa	bb	aa	aa	aa	bb	bb	aa	bb	bb	bb	aa	bb	bb	bb	aa	aa	aa	bb	bb	aa	bb	aa	bb	bb	aa	bb	bb	bb	bb	aa	aa	bb	bb	aa	aa	aa	bb
Block6111	aaxbb	bb	aa	bb	bb	aa	aa	bb	bb	bb	bb	aa	bb	aa	aa	aa	bb	bb	aa	bb	bb	bb	aa	bb	bb	bb	aa	aa	aa	bb	bb	aa	bb	aa	bb	bb	aa	bb	bb	bb	bb	aa	aa	bb	bb	aa	aa	aa	bb
Block6104	aaxbb	bb	aa	bb	bb	aa	aa	bb	bb	bb	bb	aa	bb	aa	aa	aa	bb	bb	aa	bb	bb	bb	aa	bb	bb	bb	aa	aa	aa	bb	bb	aa	bb	aa	bb	bb	aa	bb	bb	bb	bb	aa	aa	bb	bb	aa	aa	aa	bb
Block6165	aaxbb	bb	aa	bb	bb	aa	aa	bb	bb	bb	bb	aa	bb	aa	aa	aa	bb	bb	aa	bb	bb	bb	aa	bb	bb	bb	aa	aa	aa	bb	bb	aa	bb	aa	aa	bb	aa	bb	bb	bb	bb	aa	aa	bb	bb	aa	aa	aa	bb
Block6103	aaxbb	bb	aa	bb	bb	aa	aa	bb	bb	bb	bb	aa	bb	aa	aa	aa	bb	bb	aa	bb	bb	bb	aa	bb	bb	bb	aa	aa	aa	bb	bb	aa	bb	aa	aa	bb	aa	bb	bb	bb	bb	aa	aa	bb	bb	aa	aa	aa	bb
Block6159	aaxbb	bb	aa	bb	bb	aa	aa	bb	bb	bb	bb	aa	bb	bb	aa	aa	bb	bb	aa	bb	bb	bb	aa	bb	bb	bb	aa	aa	aa	bb	bb	aa	bb	aa	aa	bb	aa	bb	bb	bb	bb	aa	aa	bb	bb	aa	aa	aa	bb
Block6164	aaxbb	bb	aa	bb	bb	aa	aa	bb	bb	bb	bb	aa	bb	bb	aa	aa	bb	bb	aa	bb	bb	bb	aa	bb	bb	bb	aa	aa	aa	bb	bb	aa	bb	aa	aa	bb	aa	bb	bb	bb	bb	aa	aa	bb	bb	aa	aa	aa	bb
Block6169	aaxbb	bb	aa	bb	bb	aa	aa	bb	bb	bb	bb	aa	bb	bb	aa	aa	bb	bb	aa	bb	bb	bb	aa	bb	bb	bb	aa	aa	aa	bb	bb	aa	bb	aa	aa	bb	aa	bb	bb	bb	bb	aa	aa	bb	bb	aa	aa	aa	bb
Block6161	aaxbb	bb	aa	bb	bb	aa	aa	bb	bb	bb	bb	aa	bb	bb	aa	aa	bb	bb	aa	bb	bb	bb	aa	bb	bb	bb	aa	aa	aa	bb	bb	aa	bb	aa	aa	bb	aa	bb	bb	bb	bb	aa	aa	bb	bb	aa	aa	aa	bb
Block6173	aaxbb	bb	aa	bb	bb	aa	aa	bb	bb	bb	bb	aa	bb	bb	aa	aa	bb	bb	aa	bb	bb	bb	aa	bb	bb	bb	aa	aa	aa	bb	bb	aa	bb	aa	aa	bb	aa	bb	bb	bb	bb	aa	aa	bb	bb	aa	aa	aa	bb
Block6162	aaxbb	bb	aa	bb	bb	aa	aa	bb	bb	bb	bb	aa	bb	bb	aa	aa	bb	bb	aa	bb	bb	bb	aa	bb	bb	bb	aa	aa	aa	bb	bb	aa	bb	aa	aa	bb	aa	bb	bb	bb	bb	aa	aa	bb	bb	aa	aa	aa	bb
Block6182	aaxbb	bb	aa	bb	bb	aa	aa	bb	bb	bb	bb	aa	bb	bb	aa	aa	bb	bb	aa	bb	bb	bb	aa	bb	bb	aa	aa	aa	aa	bb	bb	aa	bb	aa	aa	bb	aa	bb	bb	bb	bb	aa	aa	bb	bb	aa	aa	aa	bb
Block6177	aaxbb	bb	aa	bb	bb	aa	aa	bb	bb	bb	bb	aa	bb	bb	aa	aa	bb	bb	aa	bb	bb	bb	aa	bb	bb	aa	aa	aa	aa	bb	bb	aa	bb	aa	aa	bb	aa	bb	bb	bb	bb	aa	aa	bb	bb	aa	aa	aa	bb
Block6186	aaxbb	bb	aa	bb	bb	aa	aa	bb	bb	bb	bb	aa	bb	bb	aa	aa	bb	bb	aa	bb	bb	bb	aa	bb	bb	aa	aa	aa	aa	bb	bb	aa	bb	aa	aa	bb	aa	bb	bb	bb	bb	aa	aa	bb	bb	aa	aa	aa	bb
Block6172	aaxbb	bb	aa	bb	bb	aa	aa	bb	bb	bb	bb	aa	bb	bb	aa	aa	bb	bb	aa	bb	bb	bb	aa	bb	bb	aa	aa	aa	aa	bb	bb	aa	bb	aa	aa	bb	aa	bb	bb	bb	bb	aa	aa	bb	bb	aa	aa	aa	bb
Block6167	aaxbb	bb	aa	bb	bb	aa	aa	bb	bb	bb	bb	aa	bb	bb	aa	aa	bb	bb	aa	bb	bb	bb	aa	bb	bb	aa	aa	aa	aa	bb	bb	aa	bb	aa	aa	bb	aa	bb	bb	bb	bb	aa	aa	bb	bb	aa	aa	aa	bb
Block6175	aaxbb	bb	aa	bb	bb	aa	aa	bb	bb	bb	bb	aa	bb	bb	aa	aa	bb	bb	aa	bb	bb	bb	aa	bb	bb	aa	aa	aa	aa	bb	bb	aa	bb	aa	aa	bb	aa	bb	bb	bb	bb	aa	aa	bb	bb	aa	aa	aa	bb
Block6188	aaxbb	bb	aa	bb	bb	aa	aa	bb	bb	bb	bb	aa	bb	bb	aa	aa	bb	bb	aa	bb	bb	bb	aa	bb	bb	aa	aa	aa	aa	bb	bb	aa	bb	aa	aa	bb	aa	bb	bb	bb	bb	aa	aa	bb	bb	aa	aa	aa	bb
Block6214	aaxbb	bb	aa	bb	bb	aa	aa	bb	bb	bb	bb	aa	bb	bb	aa	aa	bb	bb	aa	bb	bb	bb	aa	bb	bb	aa	bb	aa	aa	bb	bb	aa	bb	aa	aa	bb	aa	aa	bb	bb	bb	aa	aa	bb	bb	aa	aa	aa	bb
Block6216	aaxbb	bb	aa	bb	bb	aa	aa	bb	bb	bb	bb	aa	bb	bb	aa	aa	bb	bb	aa	bb	bb	bb	aa	bb	aa	aa	bb	aa	aa	bb	bb	aa	bb	aa	aa	bb	aa	aa	bb	bb	bb	aa	aa	bb	bb	aa	aa	bb	bb
Block6217	aaxbb	bb	aa	bb	bb	aa	aa	bb	bb	bb	bb	aa	bb	bb	aa	aa	bb	bb	aa	bb	bb	bb	aa	bb	aa	aa	bb	aa	aa	bb	bb	aa	bb	aa	aa	bb	aa	aa	bb	bb	bb	aa	aa	bb	bb	aa	aa	bb	bb
Block6220	aaxbb	bb	aa	bb	bb	aa	aa	bb	aa	bb	aa	aa	bb	bb	aa	bb	bb	bb	aa	bb	bb	bb	aa	bb	aa	aa	bb	aa	aa	aa	bb	bb	bb	aa	aa	bb	aa	aa	bb	bb	aa	aa	aa	bb	bb	aa	aa	bb	bb
Block6222	aaxbb	bb	aa	bb	bb	aa	aa	bb	aa	bb	aa	aa	bb	bb	aa	bb	bb	bb	aa	bb	bb	bb	aa	bb	aa	aa	bb	aa	aa	aa	bb	bb	bb	bb	aa	bb	aa	aa	bb	bb	aa	aa	aa	bb	bb	aa	aa	bb	bb
Block6223	aaxbb	bb	aa	bb	bb	aa	aa	bb	aa	bb	aa	aa	bb	bb	aa	bb	bb	bb	aa	bb	bb	bb	aa	bb	aa	aa	bb	aa	bb	aa	bb	bb	bb	bb	aa	bb	aa	aa	bb	bb	aa	aa	aa	bb	bb	aa	aa	bb	bb
Block6218	aaxbb	bb	aa	bb	bb	aa	aa	bb	aa	bb	aa	aa	bb	bb	aa	bb	bb	bb	aa	bb	bb	bb	aa	bb	aa	aa	bb	aa	bb	aa	bb	bb	bb	bb	aa	bb	aa	aa	bb	bb	aa	aa	aa	bb	bb	aa	aa	bb	bb
Block6224	aaxbb	bb	aa	bb	bb	aa	aa	bb	aa	bb	aa	aa	bb	bb	aa	bb	bb	bb	aa	bb	bb	bb	aa	bb	aa	aa	bb	aa	bb	aa	bb	bb	bb	bb	aa	bb	aa	aa	bb	aa	aa	aa	aa	bb	bb	aa	aa	bb	bb
Block6226	aaxbb	bb	aa	bb	bb	aa	aa	bb	aa	bb	aa	aa	bb	aa	aa	bb	bb	bb	aa	bb	bb	bb	aa	bb	aa	aa	bb	aa	bb	aa	bb	bb	bb	bb	aa	bb	aa	aa	bb	aa	aa	aa	aa	aa	bb	aa	aa	bb	bb
Block6227	aaxbb	bb	aa	bb	bb	aa	aa	bb	aa	bb	aa	aa	bb	aa	aa	bb	bb	bb	aa	bb	bb	bb	aa	aa	aa	aa	bb	aa	bb	aa	bb	bb	bb	bb	aa	bb	aa	aa	bb	aa	aa	aa	aa	aa	bb	aa	aa	bb	bb
Block6230	aaxbb	bb	aa	bb	bb	aa	aa	bb	aa	bb	aa	aa	bb	aa	aa	bb	bb	bb	aa	bb	bb	bb	aa	aa	aa	aa	bb	aa	bb	aa	bb	bb	bb	aa	aa	bb	aa	aa	bb	aa	aa	aa	aa	aa	bb	aa	aa	bb	bb
Block6237	aaxbb	bb	aa	bb	bb	aa	aa	bb	aa	bb	aa	aa	bb	aa	aa	bb	bb	bb	aa	bb	bb	bb	aa	aa	aa	aa	bb	aa	bb	aa	bb	bb	bb	aa	aa	bb	aa	aa	bb	aa	aa	aa	aa	aa	bb	aa	aa	bb	bb
Block6236	aaxbb	bb	aa	bb	bb	aa	aa	bb	aa	bb	aa	aa	bb	aa	aa	bb	bb	bb	aa	bb	bb	bb	aa	aa	aa	aa	bb	aa	bb	aa	bb	bb	bb	aa	aa	bb	aa	aa	bb	aa	aa	aa	aa	aa	bb	aa	aa	bb	bb
Block6228	aaxbb	bb	aa	bb	bb	aa	aa	bb	aa	bb	aa	aa	bb	aa	aa	bb	bb	bb	aa	bb	bb	bb	aa	aa	aa	aa	bb	aa	bb	aa	bb	bb	bb	aa	aa	bb	aa	aa	bb	aa	aa	aa	aa	aa	bb	aa	aa	bb	bb
Block6238	aaxbb	bb	aa	bb	bb	aa	aa	bb	aa	bb	aa	aa	bb	aa	aa	bb	bb	bb	aa	bb	bb	bb	aa	aa	aa	aa	bb	aa	bb	aa	bb	bb	bb	aa	aa	bb	aa	aa	bb	aa	aa	aa	aa	bb	bb	aa	aa	bb	bb
Block6240	aaxbb	bb	aa	bb	bb	aa	aa	bb	aa	bb	aa	aa	bb	aa	aa	bb	bb	bb	aa	bb	bb	bb	aa	aa	aa	aa	bb	aa	bb	aa	bb	bb	bb	aa	aa	bb	aa	aa	bb	aa	aa	aa	aa	bb	bb	aa	aa	bb	bb
Block6243	aaxbb	bb	aa	bb	bb	aa	aa	bb	aa	bb	aa	aa	bb	aa	aa	bb	bb	bb	aa	aa	bb	aa	aa	aa	aa	aa	bb	aa	bb	aa	bb	bb	bb	aa	aa	bb	aa	aa	bb	aa	aa	aa	aa	bb	bb	aa	aa	bb	bb
Block6244	aaxbb	bb	aa	bb	bb	aa	aa	bb	aa	bb	aa	aa	bb	aa	aa	bb	bb	bb	aa	aa	bb	aa	aa	aa	aa	aa	bb	aa	bb	aa	bb	bb	bb	aa	aa	bb	aa	aa	bb	aa	aa	aa	bb	bb	bb	aa	aa	bb	bb
Block6248	aaxbb	bb	aa	bb	bb	aa	aa	bb	aa	bb	aa	aa	bb	aa	aa	bb	bb	bb	aa	aa	bb	aa	aa	aa	aa	aa	bb	aa	bb	aa	bb	bb	bb	aa	aa	bb	aa	aa	bb	aa	aa	aa	bb	bb	bb	aa	aa	bb	bb
Block6251	aaxbb	bb	aa	bb	bb	aa	aa	bb	aa	bb	aa	aa	bb	aa	aa	bb	bb	bb	aa	aa	bb	aa	aa	bb	aa	aa	bb	aa	bb	aa	bb	bb	bb	aa	aa	bb	aa	aa	bb	aa	bb	aa	bb	bb	bb	aa	aa	bb	bb
Block6268	aaxbb	bb	aa	bb	bb	aa	aa	bb	aa	bb	aa	aa	bb	aa	aa	bb	bb	bb	aa	aa	bb	aa	aa	bb	aa	aa	bb	aa	bb	aa	bb	bb	bb	aa	aa	bb	aa	aa	bb	aa	bb	aa	bb	bb	bb	aa	aa	bb	bb
Block6253	aaxbb	bb	aa	bb	bb	aa	aa	bb	aa	bb	aa	aa	bb	aa	aa	bb	bb	bb	aa	aa	bb	aa	aa	bb	aa	aa	bb	aa	bb	aa	bb	bb	bb	aa	aa	bb	aa	aa	bb	aa	bb	aa	bb	bb	bb	aa	aa	bb	bb
Block6270	aaxbb	bb	aa	bb	aa	aa	aa	bb	aa	bb	aa	aa	bb	aa	aa	bb	bb	bb	aa	aa	bb	aa	aa	bb	aa	aa	bb	aa	bb	aa	bb	bb	bb	aa	aa	bb	aa	aa	bb	aa	bb	aa	bb	bb	bb	aa	aa	bb	bb
Block6271	aaxbb	bb	aa	bb	aa	aa	aa	bb	aa	bb	aa	aa	bb	aa	aa	bb	bb	bb	aa	aa	bb	aa	aa	bb	aa	aa	bb	aa	bb	aa	bb	bb	bb	aa	aa	bb	aa	aa	bb	aa	bb	aa	bb	bb	bb	aa	aa	bb	bb
Block6299	aaxbb	bb	aa	bb	aa	aa	bb	aa	aa	bb	aa	bb	bb	aa	aa	bb	bb	bb	aa	aa	aa	aa	bb	bb	aa	aa	aa	aa	bb	bb	bb	bb	aa	aa	bb	bb	aa	aa	bb	aa	bb	aa	bb	bb	bb	bb	aa	aa	bb
Block6297	aaxbb	bb	aa	bb	aa	aa	bb	aa	bb	bb	aa	bb	bb	aa	ab	bb	bb	bb	aa	aa	aa	aa	bb	bb	aa	aa	aa	aa	bb	bb	bb	bb	aa	aa	bb	bb	aa	aa	bb	aa	bb	bb	bb	bb	bb	bb	aa	aa	bb
Block6272	aaxbb	bb	aa	bb	aa	aa	bb	aa	bb	bb	aa	bb	bb	aa	ab	bb	bb	bb	aa	aa	aa	aa	bb	bb	aa	aa	aa	aa	bb	bb	bb	bb	aa	aa	bb	bb	aa	aa	bb	aa	bb	bb	bb	bb	bb	bb	aa	aa	bb
Block6295	aaxbb	bb	aa	bb	aa	aa	bb	aa	bb	bb	aa	bb	bb	aa	ab	bb	bb	bb	aa	aa	aa	aa	bb	bb	aa	aa	aa	aa	bb	bb	bb	bb	aa	aa	bb	bb	aa	aa	bb	aa	bb	bb	bb	bb	bb	bb	aa	aa	bb
Block6296	aaxbb	bb	aa	bb	aa	aa	bb	aa	bb	bb	aa	bb	bb	aa	ab	bb	bb	bb	aa	aa	aa	aa	bb	bb	aa	aa	aa	aa	bb	bb	bb	bb	aa	aa	bb	bb	aa	aa	bb	aa	bb	bb	bb	bb	bb	bb	aa	aa	bb
Block6276	aaxbb	bb	aa	bb	aa	aa	bb	aa	bb	bb	aa	bb	bb	aa	ab	bb	bb	bb	aa	aa	aa	aa	bb	bb	aa	aa	aa	aa	bb	bb	bb	bb	aa	aa	bb	bb	aa	aa	bb	aa	bb	bb	bb	bb	bb	bb	aa	aa	bb
Block6301	aaxbb	bb	aa	bb	aa	aa	bb	aa	bb	bb	aa	bb	bb	aa	ab	bb	bb	bb	aa	aa	aa	aa	bb	bb	aa	aa	aa	aa	bb	bb	bb	bb	aa	aa	bb	bb	aa	aa	bb	aa	bb	bb	bb	bb	bb	bb	aa	aa	bb
Block6300	aaxbb	bb	aa	bb	aa	aa	bb	aa	bb	bb	aa	bb	bb	aa	ab	bb	bb	bb	aa	aa	aa	aa	bb	bb	aa	aa	aa	aa	bb	bb	bb	bb	aa	aa	bb	bb	aa	aa	bb	aa	bb	bb	bb	bb	bb	bb	aa	aa	bb
Block6294	aaxbb	bb	aa	bb	aa	aa	bb	aa	bb	bb	aa	bb	bb	aa	ab	bb	bb	bb	aa	aa	aa	aa	bb	bb	aa	aa	aa	aa	bb	bb	bb	bb	aa	aa	bb	bb	aa	aa	bb	aa	bb	bb	bb	bb	bb	bb	aa	aa	bb
Block6277	aaxbb	bb	aa	bb	aa	aa	bb	aa	bb	bb	aa	bb	bb	aa	ab	bb	bb	bb	aa	aa	aa	aa	bb	bb	aa	aa	aa	aa	bb	bb	bb	bb	aa	aa	bb	bb	aa	aa	bb	aa	bb	bb	bb	bb	bb	bb	aa	aa	bb
Block6278	aaxbb	bb	aa	bb	aa	aa	bb	aa	bb	bb	aa	bb	bb	aa	ab	bb	bb	bb	aa	aa	aa	aa	bb	bb	aa	aa	aa	aa	bb	bb	bb	bb	aa	aa	bb	bb	aa	aa	bb	aa	bb	bb	bb	bb	bb	bb	aa	aa	bb
Block6279	aaxbb	bb	aa	bb	aa	aa	bb	aa	bb	bb	aa	bb	bb	aa	ab	bb	bb	bb	aa	aa	aa	aa	bb	bb	aa	aa	aa	aa	bb	bb	bb	bb	aa	aa	bb	bb	aa	aa	bb	aa	bb	bb	bb	bb	bb	bb	aa	aa	bb
Block6280	aaxbb	bb	aa	bb	aa	aa	bb	aa	bb	bb	aa	bb	bb	aa	ab	bb	bb	bb	aa	aa	aa	aa	bb	bb	aa	aa	aa	aa	bb	bb	bb	bb	aa	aa	bb	bb	aa	aa	bb	aa	bb	bb	bb	bb	bb	bb	aa	aa	bb
Block6302	aaxbb	bb	aa	bb	aa	aa	bb	aa	bb	bb	aa	bb	bb	aa	ab	bb	bb	bb	aa	aa	aa	aa	bb	bb	aa	aa	aa	aa	bb	bb	bb	bb	aa	aa	bb	bb	bb	aa	bb	aa	bb	bb	bb	bb	bb	bb	aa	aa	bb
Block6282	aaxbb	bb	aa	bb	aa	aa	bb	aa	bb	bb	aa	bb	bb	aa	ab	bb	bb	bb	aa	aa	aa	aa	bb	bb	aa	aa	aa	aa	bb	bb	bb	bb	aa	aa	bb	bb	bb	aa	bb	aa	bb	bb	bb	bb	bb	bb	aa	aa	bb
Block6281	aaxbb	bb	aa	bb	aa	aa	bb	aa	bb	bb	aa	bb	bb	aa	ab	bb	bb	bb	aa	aa	aa	aa	bb	bb	aa	aa	aa	aa	bb	bb	bb	bb	aa	aa	bb	bb	bb	aa	bb	aa	bb	bb	bb	bb	bb	bb	aa	aa	bb
Block6283	aaxbb	bb	aa	bb	aa	aa	bb	aa	bb	bb	aa	bb	bb	aa	ab	bb	bb	bb	aa	aa	aa	aa	bb	bb	aa	aa	aa	aa	bb	bb	bb	bb	aa	aa	bb	bb	bb	aa	bb	aa	bb	bb	bb	bb	bb	bb	aa	aa	bb
Block6285	aaxbb	bb	aa	bb	aa	aa	bb	aa	bb	bb	aa	bb	bb	aa	ab	bb	bb	bb	aa	aa	aa	aa	bb	bb	aa	aa	aa	aa	bb	bb	bb	bb	aa	aa	bb	bb	bb	aa	bb	aa	bb	bb	bb	bb	bb	bb	aa	aa	bb
Block6380	aaxbb	bb	aa	bb	aa	aa	bb	aa	bb	bb	aa	bb	bb	aa	ab	bb	bb	bb	aa	aa	aa	aa	bb	bb	aa	aa	aa	aa	bb	bb	bb	bb	aa	aa	bb	bb	bb	aa	bb	aa	bb	bb	bb	bb	bb	bb	aa	aa	bb
Block6383	aaxbb	bb	aa	bb	aa	aa	bb	aa	bb	bb	aa	bb	bb	aa	ab	bb	bb	bb	aa	aa	aa	aa	bb	bb	aa	aa	aa	aa	bb	bb	bb	bb	aa	aa	bb	bb	bb	aa	bb	aa	bb	bb	bb	bb	bb	bb	aa	aa	bb
Block6359	aaxbb	bb	aa	bb	aa	aa	bb	aa	bb	bb	aa	bb	bb	aa	ab	bb	bb	bb	aa	aa	aa	aa	bb	bb	aa	aa	aa	aa	bb	bb	bb	bb	aa	aa	bb	bb	bb	aa	bb	aa	bb	bb	bb	bb	bb	bb	aa	aa	bb
Block6318	aaxbb	bb	aa	bb	aa	aa	bb	aa	bb	bb	aa	bb	bb	aa	ab	bb	bb	bb	aa	aa	aa	aa	bb	bb	aa	aa	aa	aa	bb	bb	bb	bb	bb	aa	bb	bb	bb	aa	bb	aa	bb	bb	bb	bb	bb	bb	aa	aa	bb
Block6320	aaxbb	bb	aa	bb	aa	aa	bb	aa	bb	bb	aa	bb	bb	aa	ab	bb	bb	bb	aa	aa	aa	aa	bb	bb	aa	aa	aa	aa	bb	bb	bb	bb	bb	aa	bb	bb	bb	aa	bb	aa	bb	bb	bb	bb	bb	bb	aa	aa	bb
Block6326	aaxbb	bb	aa	bb	aa	aa	bb	aa	bb	bb	aa	bb	bb	aa	ab	bb	bb	bb	aa	aa	aa	aa	bb	bb	aa	aa	aa	aa	bb	bb	bb	bb	bb	aa	bb	bb	bb	aa	bb	aa	bb	bb	bb	bb	bb	bb	aa	aa	bb
Block6339	aaxbb	bb	aa	bb	aa	aa	bb	aa	bb	bb	aa	bb	bb	aa	ab	bb	bb	bb	aa	aa	aa	aa	bb	bb	aa	aa	aa	aa	bb	bb	bb	bb	bb	aa	bb	bb	bb	aa	bb	aa	bb	bb	bb	bb	bb	bb	aa	aa	bb
Block6341	aaxbb	bb	aa	bb	aa	aa	bb	aa	bb	bb	aa	bb	bb	aa	ab	bb	bb	bb	aa	aa	aa	aa	bb	bb	aa	aa	aa	aa	bb	bb	bb	bb	bb	aa	bb	bb	bb	aa	bb	aa	bb	bb	bb	bb	bb	bb	aa	aa	bb
Block6362	aaxbb	bb	aa	bb	aa	aa	bb	aa	bb	bb	aa	bb	bb	aa	ab	bb	bb	bb	aa	aa	aa	aa	bb	bb	aa	aa	aa	aa	bb	bb	bb	bb	bb	aa	bb	bb	bb	aa	bb	aa	bb	bb	bb	bb	bb	bb	aa	aa	bb
Block6366	aaxbb	bb	aa	bb	aa	aa	bb	aa	bb	bb	aa	bb	bb	aa	ab	bb	bb	bb	aa	aa	aa	aa	bb	bb	aa	aa	aa	aa	bb	bb	bb	bb	bb	aa	bb	bb	bb	aa	bb	aa	bb	bb	bb	bb	bb	bb	aa	aa	bb
Block6368	aaxbb	bb	aa	bb	aa	aa	bb	aa	bb	bb	aa	bb	bb	aa	ab	bb	bb	bb	aa	aa	aa	aa	bb	bb	aa	aa	aa	aa	bb	bb	bb	bb	bb	aa	bb	bb	bb	aa	bb	aa	bb	bb	bb	bb	bb	bb	aa	aa	bb
Block6376	aaxbb	bb	aa	bb	aa	aa	bb	aa	bb	bb	aa	bb	bb	aa	ab	bb	bb	bb	aa	aa	aa	aa	bb	bb	aa	aa	aa	aa	bb	bb	bb	bb	bb	aa	bb	bb	bb	aa	bb	aa	bb	bb	bb	bb	bb	bb	aa	aa	bb
Block6382	aaxbb	bb	aa	bb	aa	aa	bb	aa	bb	bb	aa	bb	bb	aa	ab	bb	bb	bb	aa	aa	aa	aa	bb	bb	aa	aa	aa	aa	bb	bb	bb	bb	bb	aa	bb	bb	bb	aa	bb	aa	bb	bb	bb	bb	bb	bb	aa	aa	bb
Block6384	aaxbb	bb	aa	bb	aa	aa	bb	aa	bb	bb	aa	bb	bb	aa	ab	bb	bb	bb	aa	aa	aa	aa	bb	bb	aa	aa	aa	aa	bb	bb	bb	bb	bb	aa	bb	bb	bb	aa	bb	aa	bb	bb	bb	bb	bb	bb	aa	aa	bb
Block6386	aaxbb	bb	aa	bb	aa	aa	bb	aa	bb	bb	aa	bb	bb	aa	ab	bb	bb	bb	aa	aa	aa	aa	bb	bb	aa	aa	aa	aa	bb	bb	bb	bb	bb	aa	bb	bb	bb	aa	bb	aa	bb	bb	bb	bb	bb	bb	aa	aa	bb
Block6322	aaxbb	bb	aa	bb	aa	aa	bb	aa	bb	bb	aa	bb	bb	aa	ab	bb	bb	bb	aa	aa	aa	aa	bb	bb	aa	aa	aa	aa	bb	bb	bb	bb	bb	aa	bb	bb	bb	aa	bb	aa	bb	bb	bb	bb	bb	bb	aa	aa	bb
Block6325	aaxbb	bb	aa	bb	aa	aa	bb	aa	bb	bb	aa	bb	bb	aa	ab	bb	bb	bb	aa	aa	aa	aa	bb	bb	aa	aa	aa	aa	bb	bb	bb	bb	bb	aa	bb	bb	bb	aa	bb	aa	bb	bb	bb	bb	bb	bb	aa	aa	bb
Block6327	aaxbb	bb	aa	bb	aa	aa	bb	aa	bb	bb	aa	bb	bb	aa	ab	bb	bb	bb	aa	aa	aa	aa	bb	bb	aa	aa	aa	aa	bb	bb	bb	bb	bb	aa	bb	bb	bb	aa	bb	aa	bb	bb	bb	bb	bb	bb	aa	aa	bb
Block6348	aaxbb	bb	aa	bb	aa	aa	bb	aa	bb	bb	aa	bb	bb	aa	ab	bb	bb	bb	aa	aa	aa	aa	bb	bb	aa	aa	aa	aa	bb	bb	bb	bb	bb	aa	bb	bb	bb	aa	bb	aa	bb	bb	bb	bb	bb	bb	aa	aa	bb
Block6371	aaxbb	bb	aa	bb	aa	aa	bb	aa	bb	bb	aa	bb	bb	aa	ab	bb	bb	bb	aa	aa	aa	aa	bb	bb	aa	aa	aa	aa	bb	bb	bb	bb	bb	aa	bb	bb	bb	aa	bb	aa	bb	bb	bb	bb	bb	bb	aa	aa	bb
Block6387	aaxbb	bb	aa	bb	aa	aa	bb	aa	bb	bb	aa	bb	bb	aa	ab	bb	bb	bb	aa	aa	aa	aa	bb	bb	aa	aa	aa	aa	bb	bb	bb	bb	bb	aa	bb	bb	bb	aa	bb	aa	bb	bb	bb	bb	bb	bb	aa	aa	bb
Block6388	aaxbb	bb	aa	bb	aa	aa	bb	aa	bb	bb	aa	bb	bb	aa	ab	bb	bb	bb	aa	aa	aa	aa	bb	bb	aa	aa	aa	aa	bb	bb	bb	bb	bb	aa	bb	bb	bb	aa	bb	aa	bb	bb	bb	bb	bb	bb	aa	aa	bb
Block6369	aaxbb	bb	aa	bb	aa	aa	bb	aa	bb	bb	aa	bb	bb	aa	ab	bb	bb	bb	aa	aa	aa	aa	bb	bb	aa	aa	aa	aa	bb	bb	bb	bb	bb	aa	bb	bb	bb	aa	bb	aa	bb	bb	bb	bb	bb	bb	aa	aa	bb
Block6378	aaxbb	bb	aa	bb	aa	aa	bb	aa	bb	bb	aa	bb	bb	aa	ab	bb	bb	bb	aa	aa	aa	aa	bb	bb	aa	aa	aa	aa	bb	bb	bb	bb	bb	aa	bb	bb	bb	aa	bb	aa	bb	bb	bb	bb	bb	bb	aa	aa	bb
Block6361	aaxbb	bb	aa	bb	aa	aa	bb	aa	bb	bb	aa	bb	bb	aa	ab	bb	bb	bb	aa	aa	aa	aa	bb	bb	aa	aa	aa	aa	bb	bb	bb	bb	bb	aa	bb	bb	bb	aa	bb	aa	bb	bb	bb	bb	bb	bb	aa	aa	bb
Block6365	aaxbb	bb	aa	bb	aa	aa	bb	aa	bb	bb	aa	bb	bb	aa	ab	bb	bb	bb	aa	aa	aa	aa	bb	bb	aa	aa	aa	aa	bb	bb	bb	bb	bb	aa	bb	bb	bb	aa	bb	aa	bb	bb	bb	bb	bb	bb	aa	aa	bb
Block6367	aaxbb	bb	aa	bb	aa	aa	bb	aa	bb	bb	aa	bb	bb	aa	ab	bb	bb	bb	aa	aa	aa	aa	bb	bb	aa	aa	aa	aa	bb	bb	bb	bb	bb	aa	bb	bb	bb	aa	bb	aa	bb	bb	bb	bb	bb	bb	aa	aa	bb
Block6374	aaxbb	bb	aa	bb	aa	aa	bb	aa	bb	bb	aa	bb	bb	aa	ab	bb	bb	bb	aa	aa	aa	aa	bb	bb	aa	aa	aa	aa	bb	bb	bb	bb	bb	aa	bb	bb	bb	aa	bb	aa	bb	bb	bb	bb	bb	bb	aa	aa	bb
Block6363	aaxbb	bb	aa	bb	aa	aa	bb	aa	bb	bb	aa	bb	bb	aa	ab	bb	bb	bb	aa	aa	aa	aa	bb	bb	aa	aa	aa	aa	bb	bb	bb	bb	bb	aa	bb	bb	bb	aa	bb	aa	bb	bb	bb	bb	bb	bb	aa	aa	bb
Block6334	aaxbb	bb	aa	bb	aa	aa	bb	aa	bb	bb	aa	bb	bb	aa	ab	bb	bb	bb	aa	aa	aa	aa	bb	bb	aa	aa	aa	aa	bb	bb	bb	bb	bb	aa	bb	bb	bb	aa	bb	aa	bb	bb	bb	bb	bb	bb	aa	aa	bb
Block6350	aaxbb	bb	aa	bb	aa	aa	bb	aa	bb	bb	aa	bb	bb	aa	ab	bb	bb	bb	aa	aa	aa	aa	bb	bb	aa	aa	aa	aa	bb	bb	bb	bb	bb	aa	bb	bb	bb	aa	bb	aa	bb	bb	bb	bb	bb	bb	aa	aa	bb
Block6377	aaxbb	bb	aa	bb	aa	aa	bb	aa	bb	bb	aa	bb	bb	aa	aa	bb	bb	bb	aa	aa	aa	aa	bb	bb	aa	aa	aa	aa	bb	bb	bb	bb	bb	aa	bb	bb	bb	aa	bb	aa	bb	bb	bb	bb	bb	bb	aa	aa	bb
Block6385	aaxbb	bb	aa	bb	aa	aa	bb	aa	bb	bb	aa	bb	bb	aa	aa	bb	bb	bb	aa	aa	aa	aa	bb	bb	aa	aa	aa	aa	bb	bb	bb	bb	bb	aa	bb	bb	bb	aa	bb	aa	bb	bb	bb	bb	bb	bb	aa	aa	bb
Block6333	aaxbb	bb	aa	bb	aa	aa	bb	aa	bb	bb	aa	bb	bb	aa	aa	bb	bb	bb	aa	aa	aa	aa	bb	bb	aa	aa	aa	aa	bb	bb	bb	bb	bb	aa	bb	bb	bb	aa	bb	aa	bb	bb	bb	bb	bb	bb	aa	aa	bb
Block6316	aaxbb	bb	aa	bb	aa	aa	bb	aa	bb	bb	aa	bb	bb	aa	aa	bb	bb	bb	aa	aa	aa	aa	bb	bb	aa	aa	aa	aa	bb	bb	bb	bb	bb	aa	bb	bb	bb	aa	bb	aa	bb	bb	bb	bb	bb	bb	aa	aa	bb
Block6332	aaxbb	bb	aa	bb	aa	aa	bb	aa	bb	bb	aa	bb	bb	aa	aa	bb	bb	bb	aa	aa	aa	aa	bb	bb	aa	aa	aa	aa	bb	bb	bb	bb	bb	aa	bb	bb	bb	aa	bb	aa	bb	bb	bb	bb	bb	bb	aa	aa	bb
Block6338	aaxbb	bb	aa	bb	aa	aa	bb	aa	bb	bb	aa	bb	bb	aa	aa	bb	bb	bb	aa	aa	aa	aa	bb	bb	aa	aa	aa	aa	bb	bb	bb	bb	bb	aa	bb	bb	bb	aa	bb	aa	bb	bb	bb	bb	bb	bb	aa	aa	bb
Block6340	aaxbb	bb	aa	bb	aa	aa	bb	aa	bb	bb	aa	bb	bb	aa	aa	bb	bb	bb	aa	aa	aa	aa	bb	bb	aa	aa	aa	aa	bb	bb	bb	bb	bb	aa	bb	bb	bb	aa	bb	aa	bb	bb	bb	bb	bb	bb	aa	aa	bb
Block6342	aaxbb	bb	aa	bb	aa	aa	bb	aa	bb	bb	aa	bb	bb	aa	aa	bb	bb	bb	aa	aa	aa	aa	bb	bb	aa	aa	aa	aa	bb	bb	bb	bb	bb	aa	bb	bb	bb	aa	bb	aa	bb	bb	bb	bb	bb	bb	aa	aa	bb
Block6352	aaxbb	bb	aa	bb	aa	aa	bb	aa	bb	bb	aa	bb	bb	aa	aa	bb	bb	bb	aa	aa	aa	aa	bb	bb	aa	aa	aa	aa	bb	bb	bb	bb	bb	aa	bb	bb	bb	aa	bb	aa	bb	bb	bb	bb	bb	bb	aa	aa	bb
Block6353	aaxbb	bb	aa	bb	aa	aa	bb	aa	bb	bb	aa	bb	bb	aa	aa	bb	bb	bb	aa	aa	aa	aa	bb	bb	aa	aa	aa	aa	bb	bb	bb	bb	bb	aa	bb	bb	bb	aa	bb	aa	bb	bb	bb	bb	bb	bb	aa	aa	bb
Block6389	aaxbb	bb	aa	bb	aa	aa	bb	aa	bb	bb	aa	bb	bb	aa	aa	bb	bb	bb	aa	aa	aa	aa	bb	bb	aa	aa	aa	aa	bb	bb	bb	bb	bb	aa	bb	bb	bb	aa	bb	aa	bb	bb	bb	bb	bb	bb	aa	aa	bb
Block6347	aaxbb	bb	aa	bb	aa	aa	bb	aa	bb	bb	aa	bb	bb	aa	aa	bb	bb	bb	aa	aa	aa	aa	bb	bb	aa	aa	aa	aa	bb	bb	bb	bb	bb	aa	bb	bb	bb	aa	bb	aa	bb	bb	bb	bb	bb	bb	aa	aa	bb
Block6351	aaxbb	bb	aa	bb	aa	aa	bb	aa	bb	bb	aa	bb	bb	aa	aa	bb	bb	bb	aa	aa	aa	aa	bb	bb	aa	aa	aa	aa	bb	bb	bb	bb	bb	aa	bb	bb	bb	aa	bb	aa	bb	bb	bb	bb	bb	bb	aa	aa	bb
Block6372	aaxbb	bb	aa	bb	aa	aa	bb	aa	bb	bb	aa	bb	bb	aa	aa	bb	bb	bb	aa	aa	aa	aa	bb	bb	aa	aa	aa	aa	bb	bb	bb	bb	bb	aa	bb	bb	bb	aa	bb	aa	bb	bb	bb	bb	bb	bb	aa	aa	bb
Block6396	aaxbb	bb	aa	bb	aa	aa	bb	aa	bb	bb	aa	bb	bb	aa	aa	bb	bb	bb	aa	aa	aa	aa	bb	bb	aa	aa	aa	aa	bb	bb	bb	bb	bb	aa	bb	bb	bb	aa	bb	aa	bb	bb	bb	bb	bb	bb	aa	aa	bb
Block6390	aaxbb	bb	aa	bb	aa	aa	bb	aa	bb	bb	aa	bb	bb	aa	aa	bb	bb	bb	aa	aa	aa	aa	bb	bb	aa	aa	aa	aa	bb	bb	bb	bb	bb	aa	bb	bb	bb	aa	bb	aa	bb	bb	bb	bb	bb	bb	aa	aa	bb
Block6398	aaxbb	bb	aa	bb	aa	aa	bb	aa	bb	bb	aa	bb	bb	aa	aa	bb	bb	bb	aa	aa	aa	aa	bb	bb	aa	aa	aa	aa	bb	bb	bb	bb	bb	aa	bb	bb	bb	aa	bb	aa	bb	bb	bb	bb	bb	bb	bb	aa	bb
Block6412	aaxbb	bb	aa	bb	aa	aa	bb	aa	bb	bb	aa	bb	bb	aa	aa	bb	bb	bb	aa	aa	aa	aa	bb	bb	aa	aa	aa	aa	bb	bb	bb	bb	bb	aa	bb	bb	bb	aa	bb	aa	bb	bb	bb	bb	bb	bb	bb	aa	bb
Block6404	aaxbb	bb	aa	bb	aa	aa	bb	aa	bb	bb	aa	bb	bb	aa	aa	bb	bb	bb	aa	aa	aa	aa	bb	bb	aa	aa	aa	aa	bb	bb	bb	bb	bb	aa	bb	bb	bb	aa	bb	aa	bb	bb	bb	bb	bb	bb	bb	aa	bb
Block6416	aaxbb	bb	aa	bb	aa	aa	bb	aa	bb	bb	aa	bb	bb	aa	aa	bb	bb	bb	aa	aa	aa	aa	bb	bb	aa	aa	aa	aa	bb	bb	bb	bb	bb	aa	bb	bb	bb	aa	bb	aa	bb	bb	bb	bb	bb	bb	bb	aa	bb
Block6421	aaxbb	bb	aa	bb	aa	aa	bb	aa	bb	bb	aa	bb	bb	aa	aa	bb	bb	bb	aa	aa	aa	aa	bb	bb	aa	aa	aa	aa	bb	bb	bb	bb	bb	aa	bb	bb	bb	aa	bb	aa	bb	bb	bb	bb	bb	bb	bb	aa	bb
Block6418	aaxbb	bb	aa	bb	aa	aa	bb	aa	bb	bb	aa	bb	bb	aa	aa	bb	bb	bb	aa	aa	aa	aa	bb	bb	aa	aa	aa	aa	bb	bb	bb	bb	bb	aa	bb	bb	bb	aa	bb	aa	bb	bb	bb	aa	bb	bb	bb	aa	bb
Block6417	aaxbb	bb	aa	bb	aa	aa	bb	aa	bb	bb	aa	bb	bb	aa	aa	bb	bb	bb	aa	aa	aa	aa	bb	bb	aa	aa	aa	aa	bb	bb	bb	bb	bb	aa	bb	bb	bb	aa	bb	aa	bb	bb	bb	aa	bb	bb	bb	aa	bb
Block6426	aaxbb	bb	aa	bb	aa	aa	bb	aa	bb	bb	aa	bb	bb	aa	aa	bb	bb	bb	aa	aa	aa	aa	bb	bb	aa	aa	aa	aa	bb	bb	bb	bb	bb	aa	bb	bb	bb	aa	bb	aa	bb	bb	bb	aa	bb	bb	bb	aa	bb
Block6450	aaxbb	bb	aa	bb	aa	aa	bb	aa	bb	bb	aa	bb	bb	aa	bb	bb	bb	bb	aa	aa	aa	aa	bb	bb	aa	aa	aa	aa	bb	bb	bb	bb	bb	aa	bb	bb	bb	aa	bb	aa	bb	bb	bb	aa	bb	bb	bb	aa	bb
Block6458	aaxbb	bb	aa	bb	aa	bb	bb	aa	bb	bb	aa	bb	bb	aa	bb	bb	bb	bb	aa	aa	aa	aa	bb	bb	aa	aa	aa	aa	bb	bb	bb	bb	bb	aa	bb	bb	bb	aa	bb	aa	bb	bb	bb	aa	bb	bb	bb	aa	bb
Block6422	aaxbb	bb	aa	bb	aa	bb	bb	aa	bb	bb	aa	bb	bb	aa	bb	bb	bb	bb	aa	aa	aa	aa	bb	bb	aa	aa	aa	aa	bb	bb	bb	bb	bb	aa	bb	bb	bb	aa	bb	aa	bb	bb	bb	aa	bb	bb	bb	aa	bb
Block6461	aaxbb	bb	aa	bb	aa	bb	bb	aa	bb	bb	aa	bb	bb	aa	bb	bb	bb	bb	aa	aa	aa	aa	bb	bb	aa	aa	aa	aa	bb	bb	bb	bb	bb	aa	bb	bb	bb	aa	bb	aa	bb	bb	bb	aa	bb	bb	bb	aa	bb
Block6464	aaxbb	bb	aa	bb	aa	bb	bb	aa	bb	bb	bb	bb	bb	aa	bb	bb	bb	ab	aa	aa	aa	aa	bb	bb	aa	aa	aa	aa	aa	bb	bb	bb	bb	aa	bb	aa	aa	aa	aa	aa	bb	bb	bb	aa	bb	bb	bb	aa	bb
Block6465	aaxbb	bb	aa	bb	aa	bb	bb	aa	bb	bb	bb	bb	bb	aa	bb	bb	bb	ab	aa	aa	aa	aa	bb	bb	aa	aa	aa	aa	aa	bb	bb	bb	bb	aa	bb	aa	aa	bb	aa	aa	bb	bb	bb	aa	bb	bb	bb	aa	bb
Block6472	aaxbb	bb	aa	bb	aa	bb	aa	aa	bb	bb	bb	bb	bb	aa	bb	bb	bb	ab	aa	aa	aa	aa	bb	bb	aa	aa	aa	aa	aa	bb	bb	bb	bb	aa	bb	aa	aa	bb	aa	aa	bb	bb	bb	aa	bb	bb	bb	aa	bb
Block6475	aaxbb	bb	aa	bb	aa	bb	aa	aa	bb	bb	bb	bb	bb	aa	bb	bb	aa	ab	aa	aa	aa	aa	bb	bb	aa	aa	aa	aa	aa	bb	bb	bb	bb	aa	bb	aa	aa	bb	aa	aa	bb	bb	bb	aa	bb	bb	bb	aa	bb
Block6487	aaxbb	bb	aa	bb	aa	bb	aa	aa	bb	bb	bb	bb	bb	aa	bb	bb	aa	ab	aa	aa	aa	aa	bb	bb	aa	aa	aa	aa	aa	bb	bb	bb	bb	aa	bb	aa	aa	bb	aa	aa	bb	bb	bb	aa	bb	bb	bb	aa	bb
Block6485	aaxbb	bb	aa	bb	aa	bb	aa	aa	bb	bb	bb	bb	bb	aa	bb	bb	aa	ab	aa	aa	aa	aa	bb	bb	aa	aa	aa	aa	aa	bb	bb	bb	bb	aa	bb	aa	aa	bb	aa	aa	bb	bb	bb	aa	bb	bb	bb	aa	bb
Block6501	aaxbb	bb	aa	bb	aa	bb	aa	aa	bb	bb	bb	bb	bb	aa	bb	bb	aa	ab	aa	aa	aa	aa	bb	bb	aa	aa	aa	aa	aa	bb	bb	bb	bb	aa	bb	aa	aa	bb	aa	aa	bb	bb	bb	aa	bb	bb	bb	aa	bb
Block6502	aaxbb	bb	aa	bb	aa	bb	aa	aa	bb	bb	bb	bb	bb	aa	bb	bb	aa	ab	aa	aa	aa	aa	bb	bb	aa	aa	aa	aa	aa	aa	aa	bb	bb	aa	bb	aa	aa	bb	aa	aa	bb	bb	bb	aa	bb	bb	bb	aa	aa
Block6488	aaxbb	bb	aa	bb	aa	bb	aa	aa	bb	bb	bb	bb	bb	aa	bb	bb	aa	ab	aa	aa	aa	aa	bb	bb	aa	aa	aa	aa	aa	aa	aa	bb	bb	aa	bb	aa	aa	bb	aa	aa	bb	bb	bb	aa	bb	bb	bb	aa	aa
Block6492	aaxbb	bb	aa	bb	aa	bb	aa	aa	bb	bb	bb	bb	bb	aa	bb	bb	aa	ab	aa	aa	aa	aa	bb	bb	aa	aa	aa	aa	aa	aa	aa	bb	bb	aa	bb	aa	aa	bb	aa	aa	bb	bb	bb	aa	bb	bb	bb	aa	aa
Block6509	aaxbb	bb	aa	bb	aa	bb	aa	aa	bb	bb	bb	aa	bb	aa	bb	bb	aa	ab	aa	aa	aa	aa	bb	bb	aa	aa	aa	aa	aa	aa	aa	bb	bb	aa	bb	aa	aa	bb	aa	aa	aa	bb	bb	aa	bb	bb	bb	aa	aa
Block6503	aaxbb	bb	aa	bb	aa	bb	aa	bb	aa	bb	bb	aa	bb	aa	bb	bb	aa	ab	aa	aa	aa	aa	bb	bb	aa	aa	aa	aa	aa	aa	aa	bb	bb	aa	bb	aa	aa	bb	aa	aa	aa	bb	bb	aa	bb	bb	bb	aa	aa
Block6510	aaxbb	bb	aa	bb	aa	bb	aa	bb	aa	bb	bb	aa	aa	aa	bb	bb	aa	ab	aa	aa	aa	aa	bb	bb	aa	aa	aa	aa	aa	aa	aa	bb	bb	aa	bb	aa	aa	bb	aa	aa	aa	bb	bb	aa	bb	bb	bb	aa	aa
Block6511	aaxbb	bb	aa	bb	aa	bb	aa	bb	aa	bb	bb	aa	aa	aa	bb	bb	aa	ab	aa	aa	aa	aa	bb	bb	aa	aa	aa	aa	aa	aa	aa	bb	bb	aa	bb	aa	aa	bb	aa	aa	aa	bb	bb	aa	bb	bb	bb	aa	aa
Block6519	aaxbb	bb	aa	bb	aa	bb	aa	bb	aa	aa	bb	aa	aa	aa	bb	bb	aa	ab	aa	aa	aa	aa	bb	bb	aa	aa	aa	aa	aa	aa	aa	bb	bb	bb	bb	aa	aa	bb	aa	aa	aa	bb	bb	aa	bb	bb	bb	aa	aa
Block6518	aaxbb	bb	aa	bb	aa	bb	aa	bb	aa	aa	bb	aa	aa	aa	bb	bb	aa	ab	aa	aa	aa	aa	bb	bb	aa	aa	aa	aa	aa	aa	aa	bb	bb	bb	bb	aa	aa	bb	aa	aa	aa	bb	bb	aa	bb	bb	bb	aa	aa
Block6522	aaxbb	bb	aa	bb	aa	bb	aa	bb	aa	aa	bb	aa	aa	aa	bb	bb	aa	ab	aa	aa	aa	aa	bb	bb	aa	aa	aa	aa	aa	aa	aa	bb	bb	bb	bb	aa	aa	bb	aa	aa	aa	bb	bb	aa	bb	bb	bb	aa	aa
Block6526	aaxbb	bb	aa	bb	aa	bb	aa	bb	aa	aa	bb	aa	aa	aa	bb	bb	aa	aa	aa	aa	aa	aa	bb	bb	aa	bb	aa	aa	aa	aa	aa	bb	bb	bb	aa	aa	aa	bb	aa	aa	aa	bb	bb	aa	bb	bb	bb	aa	aa
Block6531	aaxbb	bb	aa	bb	aa	bb	aa	bb	aa	aa	bb	aa	bb	aa	bb	bb	aa	aa	aa	aa	aa	aa	bb	aa	aa	bb	aa	aa	aa	aa	aa	bb	bb	bb	aa	aa	aa	bb	aa	aa	aa	bb	bb	aa	bb	bb	bb	aa	aa
Block6532	aaxbb	bb	aa	bb	aa	bb	aa	bb	aa	aa	bb	aa	bb	aa	bb	bb	aa	aa	aa	aa	aa	aa	bb	aa	aa	bb	aa	aa	aa	aa	aa	bb	aa	bb	aa	aa	aa	bb	aa	aa	aa	bb	bb	aa	bb	bb	bb	aa	aa
Block6534	aaxbb	bb	aa	aa	aa	bb	aa	bb	aa	aa	bb	aa	bb	aa	aa	bb	aa	aa	aa	aa	aa	bb	bb	aa	aa	bb	aa	aa	aa	aa	aa	bb	aa	bb	aa	aa	aa	bb	aa	aa	aa	bb	bb	aa	bb	bb	bb	aa	aa
Block6541	aaxbb	bb	aa	aa	aa	bb	aa	bb	aa	aa	bb	aa	bb	aa	aa	bb	aa	aa	aa	aa	aa	bb	bb	aa	aa	bb	aa	aa	aa	aa	aa	bb	aa	bb	aa	aa	aa	bb	aa	aa	aa	bb	bb	aa	bb	bb	bb	aa	aa
Block6542	aaxbb	bb	aa	aa	aa	bb	aa	bb	aa	aa	bb	aa	bb	aa	aa	bb	aa	aa	aa	aa	aa	bb	bb	aa	aa	bb	aa	aa	aa	aa	aa	bb	aa	bb	aa	aa	aa	bb	aa	aa	aa	bb	bb	aa	bb	bb	bb	aa	aa
Block6535	aaxbb	bb	aa	aa	aa	bb	aa	bb	aa	aa	bb	aa	bb	aa	aa	bb	aa	aa	aa	aa	aa	bb	bb	aa	aa	bb	aa	aa	aa	aa	aa	bb	aa	bb	aa	aa	aa	bb	aa	aa	aa	bb	bb	aa	bb	bb	bb	aa	aa
Block6540	aaxbb	bb	aa	aa	aa	bb	aa	bb	aa	aa	bb	aa	bb	aa	aa	bb	aa	aa	aa	aa	aa	bb	bb	aa	aa	bb	aa	aa	aa	aa	aa	bb	aa	bb	aa	aa	aa	bb	aa	aa	aa	bb	bb	aa	bb	bb	bb	aa	aa
Block6549	aaxbb	bb	aa	aa	aa	bb	aa	bb	aa	aa	bb	aa	bb	aa	aa	bb	aa	aa	aa	aa	aa	bb	bb	aa	aa	bb	aa	aa	aa	aa	aa	bb	aa	bb	aa	aa	aa	bb	aa	aa	aa	bb	bb	aa	bb	bb	bb	aa	aa
Block6551	aaxbb	bb	aa	aa	aa	bb	aa	bb	aa	aa	bb	aa	bb	aa	aa	bb	aa	aa	aa	aa	aa	bb	bb	aa	aa	bb	aa	aa	aa	aa	aa	bb	aa	bb	aa	aa	aa	bb	aa	aa	aa	bb	bb	aa	aa	bb	bb	aa	aa
Block6545	aaxbb	bb	aa	aa	aa	bb	aa	bb	aa	aa	bb	aa	bb	aa	aa	bb	aa	aa	aa	aa	aa	bb	bb	aa	aa	bb	aa	aa	aa	aa	aa	bb	aa	bb	aa	aa	aa	bb	aa	aa	aa	bb	bb	aa	aa	bb	bb	aa	aa
Block6556	aaxbb	bb	aa	aa	aa	bb	aa	bb	aa	aa	bb	aa	bb	aa	aa	bb	aa	aa	aa	aa	aa	bb	bb	aa	aa	bb	aa	aa	aa	aa	aa	bb	aa	bb	aa	aa	aa	bb	aa	aa	aa	bb	bb	aa	aa	bb	bb	aa	aa
Block6544	aaxbb	bb	aa	aa	aa	bb	aa	bb	aa	aa	bb	aa	bb	aa	aa	bb	aa	aa	aa	aa	aa	bb	bb	aa	aa	bb	aa	aa	aa	aa	aa	bb	aa	bb	aa	aa	aa	bb	aa	aa	aa	bb	bb	aa	aa	bb	bb	aa	aa
Block6543	aaxbb	bb	aa	aa	aa	bb	aa	bb	aa	aa	bb	aa	bb	aa	aa	bb	aa	aa	aa	aa	aa	bb	bb	aa	aa	bb	aa	aa	aa	aa	aa	bb	aa	bb	aa	aa	aa	bb	aa	aa	aa	bb	bb	aa	aa	bb	bb	aa	aa
Block6559	aaxbb	bb	aa	aa	aa	bb	aa	bb	aa	aa	bb	aa	bb	aa	aa	bb	aa	aa	aa	aa	aa	bb	bb	aa	aa	bb	aa	aa	aa	aa	aa	bb	aa	bb	aa	aa	aa	bb	aa	aa	aa	bb	bb	aa	aa	bb	bb	aa	aa
Block6564	aaxbb	bb	aa	aa	aa	bb	aa	bb	aa	aa	bb	aa	bb	aa	aa	bb	aa	aa	aa	aa	aa	bb	bb	aa	aa	bb	aa	aa	aa	aa	aa	bb	aa	bb	aa	aa	aa	bb	aa	aa	aa	bb	bb	bb	aa	bb	bb	aa	aa
Block6554	aaxbb	bb	aa	aa	aa	bb	aa	bb	aa	aa	bb	aa	bb	aa	aa	bb	aa	aa	aa	aa	aa	bb	bb	aa	aa	bb	aa	aa	aa	aa	aa	bb	aa	bb	aa	aa	aa	bb	aa	aa	aa	bb	bb	bb	aa	bb	bb	aa	aa
Block6557	aaxbb	bb	aa	aa	aa	bb	aa	bb	aa	aa	bb	aa	bb	aa	aa	bb	aa	aa	aa	aa	aa	bb	bb	aa	aa	bb	aa	aa	aa	aa	aa	bb	aa	bb	aa	aa	aa	bb	aa	aa	aa	bb	bb	bb	aa	bb	bb	aa	aa
Block6575	aaxbb	bb	aa	aa	aa	bb	aa	bb	aa	aa	bb	aa	bb	aa	aa	bb	aa	aa	aa	aa	aa	bb	bb	aa	aa	bb	aa	aa	aa	aa	aa	bb	aa	bb	aa	aa	bb	bb	aa	aa	aa	bb	bb	bb	aa	bb	bb	aa	aa
Block6567	aaxbb	bb	aa	aa	aa	bb	aa	bb	aa	aa	bb	aa	bb	aa	aa	bb	aa	aa	aa	aa	aa	bb	bb	aa	aa	bb	aa	aa	aa	aa	aa	bb	aa	bb	aa	aa	bb	bb	aa	aa	aa	bb	bb	bb	aa	bb	bb	aa	aa
Block6577	aaxbb	bb	aa	aa	aa	bb	bb	bb	aa	aa	bb	aa	bb	aa	aa	bb	aa	aa	aa	aa	aa	bb	bb	bb	aa	bb	aa	aa	aa	aa	aa	bb	aa	bb	aa	aa	bb	bb	aa	aa	aa	bb	bb	bb	aa	bb	bb	aa	aa
Block6568	aaxbb	bb	aa	aa	aa	bb	bb	bb	aa	aa	bb	aa	bb	aa	aa	bb	aa	aa	aa	aa	aa	bb	bb	bb	aa	bb	aa	aa	aa	aa	aa	bb	aa	bb	aa	aa	bb	bb	aa	aa	aa	bb	bb	bb	aa	bb	bb	aa	aa
Block6572	aaxbb	bb	aa	aa	aa	bb	bb	bb	aa	aa	bb	aa	bb	aa	aa	bb	aa	aa	aa	aa	aa	bb	bb	bb	aa	bb	aa	aa	aa	aa	aa	bb	aa	bb	aa	aa	bb	bb	aa	aa	aa	bb	bb	bb	aa	bb	bb	aa	aa
Block6583	aaxbb	bb	aa	aa	aa	bb	bb	bb	aa	aa	bb	aa	bb	aa	bb	bb	aa	aa	aa	aa	aa	bb	bb	bb	aa	bb	aa	aa	aa	aa	aa	bb	bb	bb	aa	aa	bb	bb	aa	aa	aa	bb	bb	bb	aa	bb	bb	aa	aa
Block6582	aaxbb	bb	aa	aa	aa	bb	bb	bb	aa	aa	bb	aa	bb	aa	bb	bb	aa	aa	aa	aa	aa	bb	bb	bb	aa	bb	aa	aa	aa	aa	aa	bb	bb	bb	aa	aa	bb	bb	aa	aa	aa	bb	bb	bb	aa	bb	bb	aa	aa
Block6701	aaxbb	bb	aa	aa	aa	bb	bb	bb	aa	aa	bb	aa	bb	aa	bb	bb	aa	aa	aa	aa	aa	bb	bb	bb	aa	bb	aa	aa	aa	aa	aa	bb	bb	bb	aa	aa	bb	bb	aa	aa	aa	bb	bb	bb	aa	bb	bb	aa	aa
Block6620	aaxbb	bb	aa	aa	aa	bb	bb	bb	aa	aa	bb	aa	bb	aa	bb	bb	aa	aa	aa	aa	aa	bb	bb	bb	aa	bb	aa	aa	aa	aa	aa	bb	bb	bb	aa	aa	bb	bb	aa	aa	aa	bb	bb	bb	aa	bb	bb	aa	aa
Block6674	aaxbb	bb	aa	aa	aa	bb	bb	bb	aa	aa	bb	aa	bb	aa	bb	bb	aa	aa	aa	aa	aa	bb	bb	bb	aa	bb	aa	aa	aa	aa	aa	bb	bb	bb	aa	aa	bb	bb	aa	aa	aa	bb	bb	bb	aa	bb	bb	aa	aa
Block6593	aaxbb	bb	aa	aa	aa	bb	bb	bb	aa	aa	bb	aa	bb	aa	bb	bb	aa	aa	aa	aa	aa	bb	bb	bb	aa	bb	aa	aa	aa	aa	aa	bb	bb	bb	aa	aa	bb	bb	aa	bb	aa	bb	bb	bb	aa	bb	bb	aa	aa
Block6591	aaxbb	bb	aa	aa	aa	bb	bb	bb	aa	aa	bb	aa	bb	aa	bb	bb	aa	aa	aa	aa	aa	bb	bb	bb	aa	bb	aa	aa	aa	aa	aa	bb	bb	bb	aa	aa	bb	bb	aa	bb	aa	bb	bb	bb	aa	bb	bb	aa	aa
Block6700	aaxbb	bb	aa	aa	aa	bb	bb	bb	aa	aa	bb	aa	bb	aa	bb	bb	aa	aa	aa	aa	aa	bb	bb	bb	aa	bb	aa	aa	aa	aa	aa	bb	bb	bb	aa	aa	bb	bb	aa	bb	aa	bb	bb	bb	aa	bb	bb	aa	aa
Block6578	aaxbb	bb	aa	aa	aa	bb	bb	bb	aa	aa	bb	aa	bb	aa	bb	bb	aa	bb	aa	aa	aa	bb	bb	bb	aa	bb	aa	aa	aa	aa	aa	bb	bb	bb	aa	aa	bb	bb	aa	bb	aa	bb	bb	bb	aa	bb	bb	aa	aa
Block6721	aaxbb	bb	aa	bb	bb	bb	aa	aa	bb	aa	bb	bb	bb	bb	aa	bb	bb	aa	aa	aa	aa	aa	bb	bb	bb	bb	aa	bb	aa	aa	aa	bb	aa	bb	aa	aa	aa	aa	bb	bb	bb	aa	bb	bb	bb	bb	aa	aa	aa
Block6726	aaxbb	bb	aa	bb	bb	bb	aa	aa	bb	aa	bb	bb	bb	bb	aa	bb	bb	aa	aa	aa	aa	aa	bb	bb	bb	bb	aa	bb	aa	aa	aa	bb	aa	bb	aa	aa	aa	aa	bb	bb	bb	aa	bb	bb	bb	bb	aa	aa	aa
Block6727	aaxbb	bb	aa	bb	bb	bb	aa	aa	bb	aa	bb	bb	bb	bb	aa	bb	bb	aa	aa	aa	aa	aa	bb	bb	bb	bb	aa	bb	aa	aa	aa	bb	aa	bb	aa	aa	aa	aa	bb	bb	bb	aa	bb	bb	bb	bb	aa	aa	aa
Block6806	aaxbb	bb	aa	bb	bb	bb	aa	aa	bb	aa	bb	bb	bb	bb	aa	bb	bb	aa	aa	aa	aa	aa	bb	bb	bb	bb	aa	bb	aa	aa	aa	bb	aa	bb	aa	aa	aa	aa	bb	bb	bb	aa	bb	bb	bb	bb	aa	aa	aa
Block6731	aaxbb	bb	aa	bb	bb	bb	aa	aa	bb	aa	bb	bb	bb	bb	aa	bb	bb	aa	aa	aa	aa	aa	bb	bb	bb	bb	aa	bb	aa	aa	aa	bb	aa	bb	aa	aa	aa	aa	bb	bb	bb	aa	bb	bb	bb	bb	aa	aa	aa
Block6808	aaxbb	bb	aa	bb	bb	bb	aa	aa	bb	aa	bb	bb	bb	bb	aa	bb	bb	aa	aa	aa	aa	aa	bb	bb	bb	bb	aa	bb	aa	aa	aa	bb	aa	bb	aa	aa	aa	aa	bb	bb	bb	aa	bb	bb	bb	bb	aa	aa	aa
Block6722	aaxbb	bb	aa	bb	bb	bb	aa	aa	bb	aa	bb	bb	bb	bb	aa	bb	bb	aa	aa	aa	aa	aa	bb	bb	bb	bb	aa	bb	aa	aa	aa	bb	aa	bb	aa	aa	aa	aa	bb	bb	bb	aa	bb	bb	bb	bb	aa	aa	aa
Block6718	aaxbb	bb	aa	bb	bb	bb	aa	aa	bb	aa	bb	bb	bb	bb	aa	bb	bb	aa	aa	aa	aa	aa	bb	bb	bb	bb	aa	bb	aa	aa	aa	bb	aa	bb	aa	aa	aa	aa	bb	bb	bb	aa	bb	bb	bb	bb	aa	aa	aa
Block6737	aaxbb	bb	aa	bb	bb	bb	aa	aa	bb	aa	bb	bb	bb	bb	aa	bb	bb	aa	aa	aa	aa	aa	bb	bb	bb	bb	aa	bb	aa	aa	aa	bb	aa	bb	aa	aa	aa	aa	bb	bb	bb	aa	bb	bb	bb	bb	aa	aa	aa
Block6807	aaxbb	bb	aa	bb	bb	bb	aa	aa	bb	aa	bb	bb	bb	bb	aa	bb	bb	aa	aa	aa	aa	aa	bb	bb	bb	bb	aa	bb	aa	aa	aa	bb	aa	bb	aa	aa	aa	aa	bb	bb	bb	aa	aa	bb	bb	bb	aa	aa	aa
Block6812	aaxbb	bb	aa	bb	bb	bb	aa	aa	bb	aa	bb	bb	bb	bb	aa	bb	bb	aa	aa	aa	aa	aa	bb	bb	bb	aa	aa	bb	aa	aa	aa	bb	aa	bb	aa	aa	aa	aa	bb	bb	bb	aa	aa	bb	bb	bb	aa	aa	aa
Block6804	aaxbb	bb	aa	bb	bb	bb	aa	aa	bb	aa	bb	bb	bb	bb	aa	bb	bb	aa	aa	aa	aa	aa	bb	bb	bb	aa	aa	bb	aa	aa	aa	bb	aa	bb	aa	aa	aa	aa	bb	bb	bb	aa	aa	bb	bb	bb	aa	aa	aa
Block6773	aaxbb	bb	aa	bb	bb	bb	aa	aa	bb	aa	bb	bb	bb	bb	aa	bb	bb	aa	aa	aa	aa	aa	bb	bb	bb	aa	aa	bb	aa	aa	aa	bb	aa	bb	aa	aa	aa	aa	bb	bb	bb	aa	aa	bb	bb	bb	aa	aa	aa
Block6777	aaxbb	bb	aa	bb	bb	bb	aa	aa	bb	aa	bb	bb	bb	bb	aa	bb	bb	aa	aa	aa	aa	aa	bb	bb	bb	aa	aa	bb	aa	aa	aa	bb	aa	bb	aa	aa	aa	aa	bb	bb	bb	aa	aa	bb	bb	bb	aa	aa	aa
Block6784	aaxbb	bb	aa	bb	bb	bb	aa	aa	bb	aa	bb	bb	bb	bb	aa	bb	bb	aa	aa	aa	aa	aa	bb	bb	bb	aa	aa	bb	aa	aa	aa	bb	aa	bb	aa	aa	aa	aa	bb	bb	bb	aa	aa	bb	bb	bb	aa	aa	aa
Block6783	aaxbb	bb	aa	bb	bb	bb	aa	aa	bb	aa	bb	bb	bb	bb	aa	bb	bb	aa	aa	aa	aa	aa	bb	bb	bb	aa	aa	bb	aa	aa	aa	bb	aa	bb	aa	aa	aa	aa	bb	bb	bb	aa	aa	bb	bb	bb	aa	aa	aa
Block6779	aaxbb	bb	aa	bb	bb	bb	aa	aa	bb	aa	bb	bb	bb	bb	aa	bb	bb	aa	aa	aa	aa	aa	bb	bb	bb	aa	aa	bb	aa	aa	aa	bb	aa	bb	aa	aa	aa	aa	bb	bb	bb	aa	aa	bb	bb	bb	aa	aa	aa
Block6789	aaxbb	bb	aa	bb	bb	bb	aa	aa	bb	aa	bb	bb	bb	bb	aa	bb	bb	aa	aa	aa	aa	aa	bb	bb	bb	aa	aa	bb	aa	aa	aa	bb	aa	bb	aa	aa	aa	aa	bb	bb	bb	aa	aa	bb	bb	bb	aa	aa	aa
Block6828	aaxbb	bb	aa	bb	bb	bb	aa	aa	bb	aa	bb	bb	bb	bb	aa	bb	bb	aa	aa	aa	aa	aa	aa	bb	bb	aa	aa	bb	aa	aa	aa	bb	aa	bb	aa	aa	aa	aa	bb	bb	bb	aa	aa	bb	bb	bb	aa	aa	aa
Block6778	aaxbb	bb	aa	bb	bb	bb	aa	aa	bb	aa	bb	bb	bb	bb	aa	bb	bb	aa	aa	aa	aa	aa	aa	bb	bb	aa	aa	bb	aa	aa	aa	bb	aa	bb	aa	aa	aa	aa	bb	bb	bb	aa	aa	bb	bb	bb	aa	aa	aa
Block6827	aaxbb	bb	aa	bb	bb	bb	aa	aa	bb	aa	bb	bb	bb	bb	aa	bb	bb	aa	aa	aa	aa	aa	aa	bb	bb	aa	aa	bb	aa	aa	aa	bb	aa	bb	aa	aa	bb	aa	bb	bb	bb	aa	aa	bb	bb	bb	aa	aa	aa
Block6831	aaxbb	bb	aa	bb	bb	bb	bb	aa	bb	aa	bb	bb	bb	bb	aa	bb	bb	aa	aa	aa	aa	aa	aa	bb	bb	aa	aa	bb	aa	aa	aa	bb	aa	bb	aa	aa	bb	aa	bb	aa	bb	aa	aa	bb	bb	bb	aa	aa	aa
Block6772	aaxbb	bb	aa	bb	bb	bb	bb	aa	bb	aa	bb	bb	bb	bb	aa	bb	bb	aa	aa	aa	aa	aa	aa	bb	bb	aa	aa	bb	aa	aa	aa	bb	aa	bb	aa	aa	bb	aa	bb	aa	bb	aa	aa	bb	bb	bb	aa	aa	aa
Block6768	aaxbb	bb	aa	bb	bb	bb	bb	aa	bb	aa	bb	bb	bb	bb	aa	bb	bb	aa	aa	aa	aa	aa	aa	bb	bb	aa	aa	bb	aa	aa	aa	bb	aa	bb	aa	aa	bb	aa	bb	aa	bb	aa	aa	bb	bb	bb	aa	aa	aa
Block6833	aaxbb	bb	aa	bb	bb	bb	bb	aa	bb	aa	bb	bb	bb	bb	aa	bb	bb	aa	aa	aa	aa	aa	aa	bb	bb	aa	aa	bb	aa	aa	aa	bb	aa	bb	aa	aa	bb	aa	bb	aa	bb	bb	aa	bb	bb	bb	aa	aa	aa
Block6837	aaxbb	bb	aa	bb	bb	bb	bb	aa	bb	aa	bb	bb	bb	bb	aa	bb	bb	aa	aa	aa	aa	aa	aa	bb	bb	aa	aa	bb	aa	aa	aa	bb	aa	bb	aa	aa	bb	aa	bb	aa	bb	bb	aa	bb	bb	aa	aa	aa	aa
Block6835	aaxbb	bb	aa	bb	bb	bb	bb	aa	bb	aa	bb	bb	bb	bb	aa	bb	bb	aa	aa	aa	aa	aa	aa	bb	bb	aa	aa	bb	aa	aa	aa	bb	aa	bb	aa	aa	bb	aa	bb	aa	bb	bb	aa	bb	bb	aa	aa	aa	aa
Block6838	aaxbb	bb	aa	bb	bb	bb	bb	aa	bb	aa	bb	bb	bb	bb	aa	bb	bb	aa	aa	aa	aa	aa	aa	bb	bb	aa	aa	bb	aa	aa	aa	bb	aa	bb	aa	aa	bb	aa	bb	aa	bb	bb	aa	bb	bb	aa	bb	aa	aa
Block6839	aaxbb	bb	aa	bb	bb	bb	bb	aa	aa	aa	bb	bb	bb	bb	aa	bb	bb	aa	aa	aa	aa	aa	aa	bb	bb	aa	aa	bb	aa	aa	aa	bb	aa	bb	aa	aa	bb	aa	bb	aa	bb	bb	aa	bb	bb	aa	bb	aa	aa
Block6847	aaxbb	bb	aa	bb	bb	bb	bb	aa	aa	aa	bb	bb	bb	bb	aa	bb	bb	aa	aa	aa	aa	aa	aa	bb	bb	aa	aa	bb	aa	aa	aa	bb	aa	bb	aa	aa	bb	aa	bb	aa	bb	bb	aa	bb	bb	aa	bb	aa	aa
Block6848	aaxbb	bb	aa	bb	bb	bb	bb	aa	aa	aa	bb	bb	bb	bb	aa	bb	bb	aa	aa	aa	aa	aa	aa	bb	bb	aa	aa	bb	aa	aa	aa	bb	aa	bb	aa	aa	bb	aa	bb	aa	bb	bb	aa	bb	bb	aa	bb	aa	aa
Block6843	aaxbb	bb	aa	bb	bb	bb	bb	aa	bb	aa	bb	bb	bb	bb	aa	bb	bb	aa	aa	aa	aa	aa	aa	bb	bb	aa	aa	bb	aa	aa	aa	bb	aa	bb	aa	aa	bb	aa	bb	aa	bb	bb	aa	bb	bb	aa	bb	aa	aa
Block6857	aaxbb	bb	aa	bb	bb	bb	bb	aa	bb	aa	bb	bb	bb	bb	aa	bb	bb	aa	aa	aa	aa	aa	aa	bb	bb	aa	aa	bb	aa	aa	aa	bb	aa	bb	aa	aa	bb	aa	bb	bb	bb	bb	aa	bb	bb	aa	bb	aa	aa
Block6841	aaxbb	bb	aa	bb	bb	bb	bb	aa	bb	aa	bb	bb	bb	bb	aa	bb	bb	aa	aa	aa	aa	aa	aa	bb	bb	aa	aa	bb	aa	aa	aa	bb	aa	bb	aa	aa	bb	aa	bb	bb	bb	bb	aa	bb	bb	aa	bb	aa	aa
Block6858	aaxbb	bb	aa	bb	bb	bb	bb	aa	bb	aa	bb	bb	bb	bb	aa	bb	bb	aa	aa	aa	aa	aa	aa	bb	bb	aa	aa	bb	aa	aa	aa	bb	aa	bb	aa	aa	bb	aa	bb	bb	bb	bb	aa	bb	bb	aa	bb	aa	aa
Block6872	aaxbb	bb	aa	bb	bb	bb	bb	aa	bb	aa	bb	bb	bb	bb	aa	bb	bb	aa	aa	aa	aa	aa	aa	bb	bb	aa	aa	bb	aa	aa	aa	bb	aa	bb	aa	aa	bb	aa	bb	bb	bb	bb	aa	bb	bb	aa	bb	aa	aa
Block6903	aaxbb	bb	aa	bb	bb	bb	bb	aa	bb	aa	bb	bb	bb	bb	aa	bb	bb	aa	aa	aa	aa	aa	aa	ab	bb	aa	aa	bb	aa	bb	aa	bb	aa	bb	aa	aa	bb	aa	bb	bb	bb	bb	aa	bb	bb	aa	bb	aa	aa
Block6917	aaxbb	bb	aa	bb	bb	bb	bb	aa	bb	aa	bb	bb	bb	bb	aa	bb	bb	aa	aa	aa	aa	aa	aa	ab	bb	aa	aa	bb	aa	bb	aa	bb	aa	bb	aa	aa	bb	aa	bb	bb	bb	bb	aa	bb	bb	aa	bb	aa	aa
Block6909	aaxbb	bb	aa	bb	bb	bb	bb	aa	bb	aa	bb	bb	bb	bb	aa	bb	bb	aa	aa	aa	aa	aa	aa	ab	aa	aa	aa	bb	aa	bb	aa	aa	aa	bb	aa	bb	bb	aa	bb	bb	bb	bb	aa	bb	bb	aa	bb	aa	aa
Block6915	aaxbb	bb	aa	bb	bb	bb	bb	aa	bb	aa	bb	bb	bb	bb	aa	bb	bb	aa	aa	aa	aa	bb	aa	ab	aa	aa	aa	bb	aa	bb	bb	aa	bb	aa	aa	bb	bb	bb	bb	bb	bb	bb	bb	bb	bb	aa	bb	aa	aa
Block6908	aaxbb	bb	aa	bb	bb	bb	bb	aa	bb	aa	bb	bb	bb	bb	aa	bb	bb	aa	aa	aa	aa	bb	aa	ab	aa	aa	aa	bb	aa	bb	bb	aa	bb	aa	aa	bb	bb	bb	bb	bb	bb	bb	bb	aa	bb	aa	bb	aa	aa
Block6916	aaxbb	bb	aa	bb	bb	bb	bb	aa	bb	aa	bb	bb	bb	bb	aa	bb	bb	aa	bb	aa	aa	bb	aa	ab	aa	aa	aa	bb	aa	bb	bb	aa	bb	aa	aa	bb	bb	bb	bb	bb	bb	bb	bb	aa	bb	aa	bb	aa	aa
Block6920	aaxbb	bb	aa	bb	bb	bb	bb	aa	bb	aa	bb	bb	bb	bb	aa	bb	bb	aa	aa	aa	aa	bb	aa	ab	aa	aa	aa	bb	aa	bb	bb	aa	bb	aa	aa	bb	bb	bb	bb	bb	bb	bb	bb	aa	bb	aa	bb	aa	aa
Block6918	aaxbb	bb	aa	bb	bb	bb	bb	aa	bb	aa	bb	bb	bb	bb	aa	bb	bb	aa	aa	aa	aa	bb	aa	ab	aa	aa	aa	bb	aa	bb	bb	aa	bb	aa	aa	bb	bb	bb	bb	bb	bb	bb	bb	aa	bb	aa	bb	aa	aa
Block6914	aaxbb	bb	aa	bb	bb	bb	bb	aa	bb	aa	bb	bb	bb	bb	aa	bb	bb	aa	bb	aa	aa	bb	aa	ab	aa	aa	aa	bb	aa	bb	bb	aa	bb	aa	aa	bb	bb	bb	bb	bb	bb	bb	bb	aa	bb	aa	bb	aa	aa
Block6927	aaxbb	bb	aa	bb	bb	bb	bb	aa	bb	aa	bb	bb	bb	bb	aa	bb	bb	aa	bb	aa	aa	bb	aa	ab	aa	aa	aa	bb	aa	bb	bb	aa	bb	aa	aa	bb	bb	bb	bb	bb	bb	bb	bb	aa	bb	aa	bb	aa	aa
Block6913	aaxbb	bb	aa	bb	bb	bb	bb	aa	bb	aa	bb	bb	bb	bb	aa	bb	bb	aa	bb	aa	aa	bb	aa	ab	aa	aa	aa	bb	aa	bb	bb	aa	bb	aa	aa	bb	bb	bb	bb	bb	bb	bb	bb	aa	bb	aa	bb	aa	aa
Block6928	aaxbb	bb	aa	bb	bb	bb	bb	aa	bb	aa	bb	bb	bb	bb	aa	bb	bb	aa	bb	aa	aa	bb	aa	ab	aa	aa	aa	bb	aa	bb	bb	aa	bb	aa	aa	bb	bb	bb	bb	bb	bb	bb	bb	aa	bb	aa	bb	aa	aa
Block6912	aaxbb	bb	aa	bb	bb	bb	bb	aa	bb	aa	bb	bb	bb	bb	aa	bb	bb	aa	bb	aa	aa	bb	aa	ab	aa	aa	aa	bb	aa	bb	bb	aa	bb	aa	aa	bb	bb	bb	bb	bb	bb	bb	bb	aa	bb	aa	bb	aa	aa
Block6932	aaxbb	bb	aa	bb	bb	bb	bb	aa	bb	aa	bb	bb	bb	bb	aa	bb	bb	aa	bb	aa	aa	bb	aa	ab	aa	aa	aa	bb	aa	bb	bb	aa	bb	aa	aa	bb	bb	bb	bb	bb	bb	bb	bb	aa	bb	aa	bb	aa	aa
Block6936	aaxbb	bb	aa	bb	bb	bb	bb	aa	bb	aa	bb	bb	bb	bb	aa	bb	bb	aa	bb	aa	aa	bb	aa	ab	aa	aa	aa	bb	aa	bb	bb	aa	bb	aa	bb	bb	bb	bb	bb	bb	bb	bb	bb	aa	aa	aa	bb	aa	aa
Block6937	aaxbb	bb	aa	bb	bb	bb	bb	aa	bb	aa	bb	bb	bb	bb	aa	bb	bb	aa	bb	aa	aa	bb	aa	ab	aa	aa	aa	bb	aa	bb	bb	aa	bb	aa	bb	bb	bb	bb	bb	bb	bb	bb	bb	aa	aa	aa	bb	aa	aa
Block6938	aaxbb	bb	aa	bb	bb	bb	bb	aa	bb	aa	bb	bb	bb	bb	aa	bb	bb	aa	bb	aa	aa	bb	aa	ab	aa	aa	bb	bb	aa	bb	bb	aa	bb	aa	bb	bb	bb	bb	bb	bb	bb	bb	bb	aa	aa	aa	bb	aa	bb
Block6939	aaxbb	bb	aa	bb	bb	bb	bb	aa	bb	aa	bb	bb	bb	bb	aa	bb	bb	aa	bb	aa	aa	bb	aa	ab	aa	aa	bb	bb	aa	bb	bb	aa	bb	aa	bb	bb	bb	bb	bb	bb	bb	bb	bb	aa	aa	aa	bb	aa	bb
Block6940	aaxbb	bb	aa	bb	bb	bb	bb	aa	bb	aa	bb	bb	bb	bb	aa	bb	bb	aa	bb	aa	aa	bb	aa	ab	aa	aa	bb	bb	aa	bb	bb	aa	bb	aa	bb	bb	aa	bb	bb	bb	bb	bb	bb	aa	aa	aa	bb	aa	bb
Block6943	aaxbb	bb	aa	bb	bb	bb	bb	aa	bb	aa	bb	bb	bb	bb	aa	bb	bb	bb	aa	aa	aa	bb	aa	aa	aa	aa	bb	bb	aa	bb	bb	aa	bb	aa	bb	bb	aa	bb	bb	bb	bb	bb	bb	aa	aa	aa	bb	aa	bb
Block6941	aaxbb	bb	aa	bb	bb	bb	bb	aa	bb	aa	bb	bb	bb	bb	aa	bb	bb	bb	bb	aa	aa	bb	aa	aa	aa	aa	bb	bb	aa	bb	bb	aa	bb	aa	bb	bb	aa	bb	bb	bb	bb	bb	bb	aa	aa	aa	bb	aa	bb
Block6949	aaxbb	bb	aa	bb	bb	bb	bb	aa	bb	aa	bb	bb	bb	bb	aa	bb	bb	bb	bb	aa	aa	bb	aa	aa	aa	aa	bb	bb	aa	bb	bb	aa	bb	bb	bb	bb	bb	bb	bb	bb	bb	bb	bb	aa	aa	aa	bb	aa	bb
Block6952	aaxbb	bb	aa	bb	bb	bb	bb	aa	bb	aa	bb	bb	bb	bb	aa	bb	bb	bb	aa	aa	aa	bb	aa	aa	aa	aa	bb	bb	aa	bb	bb	aa	bb	bb	bb	bb	bb	bb	bb	bb	bb	bb	bb	aa	aa	aa	bb	aa	bb
Block6948	aaxbb	bb	aa	bb	bb	bb	bb	aa	bb	aa	bb	bb	bb	bb	aa	bb	bb	bb	aa	aa	aa	bb	aa	aa	aa	aa	bb	bb	aa	bb	bb	aa	bb	bb	bb	bb	bb	bb	bb	bb	bb	bb	bb	aa	aa	aa	bb	aa	bb
Block7130	aaxbb	bb	aa	bb	bb	bb	bb	aa	bb	aa	bb	bb	aa	aa	bb	bb	bb	bb	aa	aa	aa	bb	aa	aa	aa	aa	bb	aa	aa	bb	bb	bb	bb	bb	bb	bb	bb	bb	bb	bb	aa	bb	bb	aa	aa	aa	aa	aa	bb
Block6953	aaxbb	bb	aa	bb	bb	bb	bb	aa	bb	aa	bb	bb	aa	aa	bb	bb	bb	bb	aa	aa	aa	bb	aa	aa	aa	aa	bb	aa	aa	bb	bb	bb	bb	bb	bb	bb	bb	bb	bb	bb	aa	bb	bb	aa	aa	aa	aa	aa	bb
Block7136	aaxbb	bb	aa	bb	bb	bb	bb	aa	bb	bb	bb	bb	aa	aa	bb	bb	bb	bb	aa	aa	aa	bb	aa	aa	aa	aa	bb	aa	aa	bb	bb	bb	bb	bb	bb	bb	bb	bb	bb	bb	aa	bb	bb	aa	aa	aa	aa	aa	bb
Block6951	aaxbb	bb	aa	bb	bb	bb	bb	aa	bb	bb	bb	bb	aa	aa	bb	bb	bb	bb	aa	aa	aa	bb	aa	aa	aa	aa	bb	aa	aa	bb	bb	bb	bb	bb	bb	bb	bb	bb	bb	bb	aa	bb	bb	aa	aa	aa	aa	aa	bb
Block6964	aaxbb	bb	aa	bb	bb	bb	bb	aa	bb	bb	bb	bb	aa	aa	bb	bb	bb	bb	aa	aa	aa	bb	aa	aa	aa	aa	bb	aa	aa	bb	bb	bb	bb	bb	bb	bb	bb	bb	bb	bb	aa	bb	bb	aa	aa	aa	aa	aa	bb
Block7135	aaxbb	bb	aa	bb	bb	aa	bb	aa	bb	aa	bb	bb	aa	aa	bb	bb	bb	bb	aa	aa	aa	bb	aa	aa	aa	aa	bb	aa	aa	bb	bb	bb	bb	bb	bb	bb	bb	bb	bb	bb	aa	bb	bb	aa	aa	aa	aa	aa	bb
Block7137	aaxbb	bb	aa	bb	bb	aa	bb	aa	bb	aa	bb	bb	aa	aa	bb	bb	bb	bb	aa	aa	aa	bb	aa	aa	aa	aa	bb	aa	aa	bb	bb	bb	bb	bb	bb	bb	bb	bb	bb	bb	aa	bb	bb	aa	aa	aa	aa	aa	bb
Block7132	aaxbb	bb	aa	bb	bb	aa	bb	aa	bb	aa	bb	bb	aa	aa	bb	bb	bb	bb	aa	aa	aa	bb	aa	aa	aa	aa	bb	aa	aa	bb	bb	bb	bb	bb	bb	bb	bb	bb	bb	bb	aa	bb	bb	aa	aa	aa	aa	aa	bb
Block7129	aaxbb	bb	aa	bb	bb	aa	bb	aa	bb	aa	bb	bb	aa	aa	bb	bb	bb	bb	aa	aa	aa	bb	aa	aa	aa	aa	bb	aa	aa	bb	bb	bb	bb	bb	bb	bb	bb	bb	bb	bb	aa	bb	bb	aa	aa	aa	aa	aa	bb
Block7142	aaxbb	bb	aa	bb	bb	aa	bb	aa	bb	aa	bb	bb	aa	aa	bb	bb	bb	bb	aa	aa	aa	bb	aa	aa	aa	aa	bb	aa	aa	bb	bb	bb	bb	bb	bb	bb	bb	bb	bb	bb	aa	bb	bb	aa	aa	aa	aa	aa	bb
Block7143	aaxbb	bb	aa	bb	bb	aa	bb	aa	bb	aa	bb	bb	aa	aa	bb	bb	bb	bb	aa	aa	aa	bb	aa	aa	aa	aa	bb	aa	aa	bb	bb	bb	bb	bb	bb	bb	bb	bb	bb	bb	aa	bb	bb	aa	aa	aa	aa	aa	bb
Block7150	aaxbb	bb	aa	bb	bb	aa	bb	aa	bb	aa	bb	bb	aa	aa	bb	bb	bb	bb	aa	aa	aa	bb	aa	aa	aa	aa	bb	aa	aa	bb	bb	bb	bb	bb	bb	bb	bb	bb	bb	bb	aa	bb	bb	aa	aa	aa	aa	aa	bb
Block7138	aaxbb	bb	aa	bb	bb	aa	bb	aa	bb	aa	bb	bb	aa	aa	bb	bb	bb	bb	aa	aa	aa	bb	aa	aa	aa	aa	bb	aa	aa	bb	bb	bb	bb	bb	bb	bb	bb	bb	bb	bb	aa	bb	bb	aa	aa	aa	aa	aa	bb
Block7117	aaxbb	bb	aa	bb	bb	aa	bb	aa	bb	aa	bb	bb	aa	aa	bb	bb	bb	bb	aa	aa	aa	bb	aa	aa	aa	aa	bb	aa	aa	bb	bb	bb	bb	bb	bb	bb	bb	bb	bb	bb	aa	bb	bb	aa	aa	aa	aa	aa	bb
Block7147	aaxbb	bb	aa	bb	bb	aa	bb	aa	bb	aa	bb	bb	aa	aa	bb	bb	bb	bb	aa	aa	aa	bb	aa	aa	aa	aa	bb	aa	aa	bb	bb	bb	bb	bb	bb	bb	bb	bb	bb	bb	aa	bb	bb	aa	aa	aa	aa	aa	bb
Block7113	aaxbb	bb	aa	bb	aa	aa	bb	aa	bb	aa	bb	bb	aa	aa	bb	bb	bb	bb	aa	aa	aa	bb	aa	aa	aa	aa	bb	aa	aa	bb	bb	bb	bb	bb	bb	bb	bb	bb	bb	bb	aa	bb	bb	aa	aa	aa	aa	aa	bb
Block7155	aaxbb	bb	aa	bb	aa	aa	bb	aa	bb	aa	bb	bb	aa	aa	bb	bb	bb	bb	aa	aa	aa	bb	aa	aa	aa	aa	bb	aa	aa	bb	bb	bb	bb	bb	bb	bb	bb	bb	bb	bb	aa	bb	bb	aa	aa	aa	aa	aa	bb
Block7102	aaxbb	bb	aa	bb	aa	aa	bb	aa	bb	aa	bb	bb	aa	aa	bb	bb	bb	bb	aa	aa	aa	bb	aa	aa	aa	aa	bb	aa	aa	bb	bb	bb	bb	bb	bb	bb	bb	bb	bb	bb	aa	bb	bb	aa	aa	aa	aa	aa	bb
Block7071	aaxbb	bb	aa	bb	aa	aa	bb	aa	bb	aa	bb	bb	bb	aa	bb	bb	aa	bb	aa	aa	aa	bb	aa	aa	aa	aa	bb	aa	aa	bb	bb	bb	bb	bb	bb	bb	bb	aa	bb	bb	aa	bb	bb	aa	aa	bb	aa	aa	bb
Block7065	aaxbb	bb	aa	bb	aa	aa	bb	aa	bb	aa	bb	bb	bb	aa	bb	bb	aa	bb	aa	bb	aa	bb	aa	aa	aa	aa	bb	aa	aa	bb	bb	bb	bb	bb	bb	bb	bb	aa	bb	bb	aa	bb	bb	aa	aa	bb	aa	aa	bb
Block7062	aaxbb	bb	aa	bb	aa	aa	bb	aa	bb	aa	bb	bb	bb	aa	bb	bb	aa	bb	aa	bb	aa	bb	aa	bb	aa	aa	bb	aa	aa	bb	bb	bb	bb	bb	bb	bb	bb	aa	bb	bb	aa	bb	bb	aa	aa	bb	aa	aa	bb
Block7064	aaxbb	bb	aa	aa	aa	aa	bb	aa	bb	aa	bb	bb	bb	aa	bb	bb	aa	bb	aa	bb	aa	bb	aa	bb	aa	aa	bb	aa	aa	bb	bb	bb	bb	bb	bb	bb	bb	aa	bb	bb	aa	bb	bb	aa	aa	bb	aa	aa	bb
Block7053	aaxbb	bb	aa	aa	aa	aa	bb	aa	bb	aa	bb	bb	bb	aa	bb	bb	aa	bb	aa	bb	aa	bb	aa	bb	aa	aa	bb	aa	bb	bb	bb	bb	bb	bb	bb	bb	bb	aa	bb	bb	aa	bb	bb	bb	aa	bb	aa	aa	bb
Block7058	aaxbb	bb	aa	aa	aa	aa	bb	aa	bb	aa	bb	bb	bb	aa	bb	bb	aa	bb	aa	bb	aa	bb	aa	bb	aa	aa	bb	aa	bb	bb	bb	bb	bb	bb	bb	bb	bb	aa	bb	bb	aa	bb	bb	bb	aa	bb	aa	aa	bb
Block7050	aaxbb	bb	aa	aa	aa	aa	bb	aa	bb	aa	bb	bb	bb	aa	bb	bb	aa	bb	aa	bb	bb	bb	aa	bb	aa	aa	bb	aa	bb	bb	bb	bb	bb	bb	bb	bb	bb	aa	bb	bb	aa	bb	bb	bb	aa	bb	aa	aa	bb
Block7051	aaxbb	bb	aa	aa	aa	aa	bb	aa	bb	aa	bb	bb	bb	aa	bb	aa	aa	bb	aa	bb	bb	bb	aa	bb	aa	aa	bb	aa	bb	bb	bb	bb	bb	bb	aa	bb	bb	aa	bb	bb	aa	bb	bb	bb	aa	bb	aa	aa	bb
Block7049	aaxbb	bb	aa	aa	aa	aa	bb	aa	bb	aa	bb	bb	bb	aa	ab	aa	aa	bb	aa	bb	bb	bb	aa	bb	aa	aa	bb	aa	bb	bb	bb	bb	bb	bb	aa	bb	bb	aa	bb	bb	aa	bb	bb	bb	aa	bb	aa	aa	bb
Block7043	aaxbb	bb	aa	aa	aa	aa	bb	aa	bb	aa	bb	bb	bb	aa	ab	aa	aa	bb	aa	bb	bb	bb	aa	bb	aa	aa	bb	aa	bb	bb	bb	bb	bb	bb	aa	bb	bb	aa	bb	bb	aa	bb	bb	bb	aa	bb	aa	aa	bb
Block7048	aaxbb	bb	aa	aa	aa	aa	bb	aa	bb	aa	bb	bb	bb	aa	ab	aa	aa	bb	aa	bb	bb	bb	aa	bb	aa	aa	bb	aa	bb	bb	bb	bb	bb	bb	aa	bb	bb	aa	bb	bb	aa	bb	bb	bb	aa	bb	aa	aa	bb
Block7047	aaxbb	bb	aa	aa	aa	aa	bb	aa	bb	bb	bb	bb	bb	aa	ab	aa	aa	bb	aa	bb	bb	bb	aa	bb	aa	aa	bb	aa	bb	bb	bb	bb	bb	bb	aa	bb	bb	aa	bb	bb	aa	bb	bb	bb	aa	bb	aa	aa	bb
Block7039	aaxbb	bb	aa	aa	aa	aa	bb	aa	bb	bb	bb	bb	bb	aa	ab	aa	aa	bb	aa	bb	bb	bb	aa	bb	aa	aa	bb	aa	bb	bb	bb	bb	bb	bb	aa	bb	bb	aa	bb	bb	aa	bb	bb	bb	aa	bb	aa	aa	bb
Block7045	aaxbb	bb	aa	aa	aa	aa	bb	aa	bb	bb	bb	bb	bb	aa	ab	aa	aa	bb	aa	bb	bb	bb	aa	bb	aa	aa	bb	aa	bb	bb	bb	bb	bb	bb	aa	bb	bb	aa	bb	bb	aa	bb	bb	bb	aa	bb	aa	aa	bb
Block7041	aaxbb	bb	aa	aa	aa	aa	bb	aa	bb	bb	bb	bb	bb	aa	ab	aa	aa	bb	aa	bb	bb	bb	aa	bb	aa	aa	bb	aa	bb	bb	bb	bb	bb	bb	aa	bb	bb	aa	bb	bb	aa	bb	bb	bb	aa	bb	aa	aa	bb
Block7032	aaxbb	bb	aa	aa	aa	aa	bb	aa	bb	bb	bb	bb	bb	aa	ab	aa	aa	bb	aa	bb	bb	bb	aa	bb	aa	aa	bb	aa	bb	bb	bb	bb	bb	bb	aa	bb	aa	aa	bb	bb	aa	bb	bb	bb	aa	bb	aa	aa	bb
Block7024	aaxbb	bb	aa	aa	aa	aa	bb	aa	bb	bb	bb	bb	bb	aa	ab	aa	aa	bb	aa	bb	bb	bb	aa	bb	aa	aa	bb	aa	bb	bb	bb	bb	bb	bb	aa	aa	aa	aa	bb	bb	aa	bb	bb	bb	aa	bb	aa	aa	bb
Block7037	aaxbb	bb	aa	aa	aa	aa	bb	aa	bb	bb	bb	bb	bb	aa	ab	aa	aa	bb	aa	bb	bb	bb	aa	bb	aa	aa	bb	aa	bb	bb	bb	bb	bb	bb	aa	aa	aa	aa	bb	bb	aa	bb	bb	bb	aa	bb	aa	aa	bb
Block7034	aaxbb	bb	aa	aa	aa	aa	bb	aa	bb	bb	bb	bb	bb	aa	ab	aa	aa	bb	aa	bb	bb	bb	aa	bb	aa	aa	bb	aa	bb	bb	bb	bb	bb	bb	aa	aa	aa	aa	bb	bb	aa	bb	bb	bb	aa	bb	aa	aa	bb
Block7018	aaxbb	bb	aa	aa	aa	aa	bb	aa	bb	bb	bb	bb	bb	aa	ab	aa	aa	bb	aa	bb	bb	bb	aa	bb	aa	aa	bb	aa	bb	bb	bb	bb	bb	bb	aa	aa	aa	aa	bb	bb	aa	bb	bb	bb	aa	bb	aa	aa	bb
Block7007	aaxbb	bb	aa	aa	aa	aa	bb	aa	bb	bb	bb	bb	bb	aa	ab	aa	aa	bb	aa	bb	bb	bb	aa	bb	aa	aa	bb	bb	bb	bb	bb	bb	bb	bb	aa	aa	aa	aa	bb	bb	aa	bb	bb	bb	aa	bb	aa	aa	bb
Block7002	aaxbb	bb	aa	aa	aa	aa	bb	aa	bb	bb	bb	bb	bb	aa	ab	aa	aa	bb	aa	bb	bb	bb	aa	bb	aa	aa	bb	bb	bb	bb	bb	bb	bb	bb	aa	aa	aa	aa	bb	bb	aa	aa	bb	bb	aa	bb	aa	aa	bb
Block7005	aaxbb	bb	aa	aa	aa	aa	bb	bb	bb	bb	bb	bb	bb	aa	ab	aa	aa	bb	aa	bb	bb	bb	aa	bb	aa	aa	bb	bb	bb	bb	bb	bb	bb	bb	aa	aa	aa	aa	bb	bb	aa	aa	bb	bb	aa	bb	aa	aa	bb
Block7011	aaxbb	bb	aa	aa	aa	aa	bb	bb	bb	bb	bb	bb	bb	aa	ab	aa	aa	bb	aa	bb	bb	bb	aa	bb	aa	aa	bb	bb	bb	bb	bb	bb	bb	bb	aa	aa	aa	aa	bb	bb	aa	aa	bb	bb	aa	bb	aa	aa	bb
Block7014	aaxbb	bb	aa	aa	aa	aa	bb	bb	bb	bb	bb	bb	bb	aa	ab	aa	aa	bb	aa	bb	bb	bb	aa	bb	aa	aa	bb	bb	bb	bb	bb	bb	bb	bb	aa	aa	aa	aa	bb	bb	aa	aa	bb	bb	aa	bb	aa	aa	bb
Block6995	aaxbb	bb	aa	aa	aa	aa	bb	bb	bb	bb	bb	bb	bb	aa	ab	aa	aa	bb	aa	bb	bb	bb	aa	bb	aa	aa	bb	bb	bb	bb	bb	bb	aa	bb	aa	aa	aa	aa	bb	bb	aa	aa	bb	bb	aa	bb	aa	aa	bb
Block7001	aaxbb	bb	aa	aa	aa	aa	bb	bb	bb	bb	bb	bb	bb	aa	bb	aa	aa	bb	aa	bb	bb	bb	aa	bb	aa	aa	bb	bb	bb	bb	bb	bb	aa	bb	aa	aa	aa	aa	bb	bb	aa	aa	bb	bb	aa	bb	aa	aa	bb
Block6989	aaxbb	bb	aa	aa	aa	aa	bb	bb	bb	bb	bb	bb	bb	aa	bb	aa	aa	bb	aa	bb	bb	bb	aa	bb	aa	aa	bb	bb	bb	bb	bb	bb	aa	bb	aa	aa	aa	aa	aa	bb	aa	aa	bb	bb	aa	bb	aa	aa	bb
Block6985	aaxbb	bb	aa	aa	aa	aa	bb	bb	bb	bb	bb	bb	bb	aa	bb	aa	aa	bb	aa	bb	bb	bb	aa	bb	aa	aa	bb	bb	bb	bb	bb	bb	aa	bb	aa	aa	aa	aa	aa	bb	aa	aa	bb	bb	aa	bb	aa	aa	bb
Block6978	aaxbb	bb	aa	aa	aa	aa	bb	bb	bb	bb	bb	bb	bb	bb	bb	aa	aa	bb	aa	bb	bb	bb	aa	bb	aa	aa	bb	bb	bb	bb	bb	bb	aa	bb	aa	aa	aa	aa	aa	bb	aa	aa	bb	bb	aa	bb	bb	aa	bb
Block6994	aaxbb	bb	aa	aa	aa	aa	bb	bb	bb	bb	bb	bb	bb	bb	bb	aa	aa	bb	aa	bb	bb	bb	aa	bb	aa	aa	bb	bb	bb	bb	bb	bb	aa	bb	aa	aa	aa	aa	aa	bb	aa	aa	bb	bb	aa	bb	bb	aa	bb
Block6974	aaxbb	bb	aa	aa	aa	aa	bb	bb	bb	bb	bb	bb	bb	bb	bb	aa	aa	bb	aa	bb	bb	bb	aa	bb	aa	aa	bb	bb	bb	bb	bb	bb	aa	bb	aa	aa	aa	aa	aa	bb	aa	aa	bb	aa	aa	bb	bb	aa	bb
Block7291	aaxbb	bb	aa	aa	aa	aa	bb	bb	bb	bb	bb	bb	bb	bb	bb	aa	aa	bb	bb	bb	bb	bb	aa	bb	aa	aa	bb	bb	bb	bb	bb	bb	aa	bb	aa	aa	aa	aa	aa	bb	aa	aa	bb	aa	aa	bb	bb	aa	bb
Block6982	aaxbb	bb	aa	aa	aa	aa	bb	bb	bb	bb	bb	bb	bb	bb	bb	aa	aa	bb	bb	bb	bb	bb	aa	bb	aa	aa	bb	bb	bb	bb	bb	bb	aa	bb	aa	aa	aa	aa	aa	bb	aa	aa	bb	aa	aa	bb	bb	aa	bb
Block7290	aaxbb	bb	aa	aa	aa	aa	bb	bb	bb	bb	bb	bb	bb	bb	bb	aa	aa	bb	bb	bb	bb	bb	aa	bb	aa	aa	bb	bb	bb	bb	bb	bb	aa	bb	aa	aa	aa	aa	aa	bb	aa	aa	bb	aa	aa	bb	bb	aa	bb
Block6976	aaxbb	bb	aa	aa	aa	aa	bb	bb	bb	bb	bb	bb	bb	bb	bb	aa	aa	bb	bb	bb	bb	bb	aa	bb	aa	aa	bb	bb	bb	bb	bb	bb	aa	bb	aa	aa	aa	aa	aa	bb	aa	aa	bb	aa	aa	bb	bb	aa	bb
Block7283	aaxbb	bb	aa	aa	aa	aa	bb	bb	bb	bb	bb	bb	bb	bb	bb	aa	aa	bb	bb	bb	bb	bb	aa	bb	aa	aa	bb	bb	bb	bb	bb	bb	aa	bb	aa	aa	bb	aa	aa	bb	aa	aa	bb	aa	aa	bb	bb	aa	bb
Block6972	aaxbb	bb	aa	aa	aa	aa	bb	bb	bb	bb	bb	bb	bb	bb	bb	aa	aa	bb	bb	bb	bb	bb	aa	bb	aa	aa	bb	bb	bb	bb	bb	bb	aa	bb	aa	aa	bb	aa	aa	bb	aa	aa	bb	aa	aa	bb	bb	aa	bb
Block6970	aaxbb	bb	aa	aa	aa	aa	bb	bb	bb	bb	bb	bb	bb	bb	bb	aa	aa	bb	bb	bb	bb	bb	aa	bb	aa	aa	bb	bb	bb	bb	bb	bb	aa	bb	aa	aa	bb	aa	aa	bb	aa	aa	bb	aa	aa	bb	bb	aa	bb
Block7279	aaxbb	bb	aa	aa	aa	aa	bb	bb	bb	bb	bb	bb	bb	bb	bb	aa	aa	bb	bb	bb	bb	bb	aa	bb	aa	aa	aa	bb	bb	bb	bb	bb	aa	bb	aa	aa	bb	aa	aa	bb	aa	aa	bb	aa	aa	bb	bb	aa	bb
Block7292	aaxbb	bb	aa	aa	aa	aa	bb	bb	bb	bb	bb	bb	bb	bb	bb	aa	aa	bb	bb	bb	bb	bb	aa	bb	aa	aa	aa	bb	bb	bb	bb	bb	aa	bb	aa	aa	bb	aa	aa	bb	aa	aa	bb	aa	aa	bb	bb	aa	bb
Block7296	aaxbb	bb	aa	aa	aa	aa	bb	bb	bb	bb	bb	bb	bb	bb	bb	aa	aa	bb	bb	bb	bb	bb	aa	bb	aa	aa	aa	bb	bb	bb	bb	bb	aa	bb	aa	aa	bb	aa	aa	bb	aa	aa	bb	aa	aa	bb	bb	aa	bb
Block7293	aaxbb	bb	aa	aa	aa	aa	bb	bb	bb	bb	bb	bb	bb	bb	bb	aa	aa	bb	bb	bb	bb	bb	aa	bb	aa	aa	aa	bb	bb	bb	bb	bb	aa	bb	aa	aa	bb	aa	aa	bb	aa	aa	bb	aa	aa	bb	bb	aa	bb
Block7278	aaxbb	bb	aa	aa	aa	aa	aa	bb	bb	bb	bb	aa	bb	bb	bb	aa	aa	bb	bb	bb	bb	bb	aa	bb	aa	aa	aa	bb	bb	bb	bb	bb	aa	bb	aa	aa	bb	aa	aa	bb	aa	aa	bb	aa	aa	bb	bb	aa	bb
Block7277	aaxbb	bb	aa	aa	aa	aa	aa	bb	bb	bb	bb	aa	bb	bb	bb	aa	aa	bb	bb	bb	bb	bb	aa	bb	aa	aa	aa	bb	bb	bb	bb	bb	aa	bb	aa	aa	bb	aa	aa	bb	aa	aa	bb	aa	aa	bb	bb	aa	bb
Block7276	aaxbb	bb	aa	aa	aa	aa	aa	bb	bb	bb	bb	aa	bb	bb	bb	aa	aa	bb	bb	bb	bb	bb	aa	bb	bb	bb	aa	bb	bb	bb	bb	bb	aa	bb	aa	aa	bb	aa	aa	bb	aa	aa	bb	aa	aa	bb	bb	aa	bb
Block7271	aaxbb	bb	aa	aa	aa	aa	aa	bb	bb	bb	bb	aa	bb	bb	bb	aa	aa	bb	bb	bb	bb	bb	aa	bb	bb	bb	aa	aa	bb	bb	bb	bb	aa	bb	aa	aa	bb	aa	aa	bb	aa	aa	bb	aa	aa	bb	bb	aa	bb
Block7268	aaxbb	bb	aa	aa	aa	aa	aa	bb	bb	bb	bb	aa	bb	bb	bb	aa	bb	bb	bb	bb	bb	bb	aa	bb	bb	bb	aa	aa	bb	bb	bb	bb	aa	bb	aa	aa	bb	aa	aa	bb	aa	aa	bb	aa	aa	bb	bb	aa	bb
Block7264	aaxbb	bb	aa	aa	aa	aa	aa	bb	bb	bb	bb	aa	bb	bb	bb	aa	bb	bb	bb	bb	bb	bb	aa	bb	bb	bb	aa	aa	bb	bb	bb	bb	aa	bb	aa	aa	bb	aa	aa	bb	aa	aa	bb	aa	aa	bb	bb	aa	bb
Block7255	aaxbb	bb	aa	aa	aa	aa	aa	bb	bb	bb	bb	aa	bb	bb	bb	aa	bb	bb	bb	bb	bb	bb	aa	bb	bb	bb	aa	aa	bb	bb	bb	bb	aa	bb	aa	aa	bb	aa	aa	bb	aa	aa	bb	aa	aa	bb	bb	aa	bb
Block7269	aaxbb	bb	aa	aa	aa	aa	aa	bb	bb	bb	bb	aa	bb	bb	bb	aa	bb	bb	bb	bb	bb	bb	aa	bb	bb	bb	aa	aa	bb	bb	bb	bb	aa	bb	aa	aa	bb	aa	aa	bb	aa	aa	bb	aa	aa	bb	bb	aa	bb
Block7274	aaxbb	bb	aa	aa	aa	aa	aa	bb	bb	bb	bb	aa	bb	bb	bb	aa	bb	bb	bb	bb	bb	bb	aa	bb	bb	bb	aa	aa	bb	bb	bb	bb	aa	bb	aa	aa	bb	aa	aa	bb	aa	aa	bb	aa	aa	bb	bb	aa	bb
Block7253	aaxbb	bb	aa	aa	aa	aa	aa	bb	bb	bb	bb	aa	bb	bb	bb	aa	bb	bb	bb	bb	bb	bb	aa	bb	bb	bb	aa	aa	bb	bb	bb	bb	aa	bb	aa	aa	bb	aa	aa	bb	aa	aa	bb	aa	aa	bb	bb	aa	bb
Block7244	aaxbb	bb	aa	aa	aa	aa	aa	bb	bb	bb	bb	aa	bb	bb	bb	aa	bb	bb	bb	bb	bb	bb	bb	bb	bb	bb	aa	aa	bb	bb	bb	bb	aa	bb	aa	ab	bb	aa	aa	bb	aa	aa	bb	aa	aa	bb	bb	aa	bb
Block7259	aaxbb	bb	aa	aa	aa	aa	aa	bb	bb	bb	bb	aa	bb	bb	bb	aa	bb	bb	bb	bb	bb	bb	bb	bb	bb	bb	aa	aa	bb	bb	bb	bb	aa	bb	aa	ab	bb	aa	aa	bb	aa	aa	bb	aa	aa	bb	bb	aa	bb
Block7262	aaxbb	bb	aa	aa	aa	aa	aa	bb	bb	bb	bb	aa	bb	bb	bb	aa	bb	bb	bb	bb	bb	bb	bb	bb	bb	bb	aa	aa	bb	bb	bb	bb	aa	bb	aa	ab	bb	aa	aa	bb	aa	aa	bb	aa	aa	bb	bb	aa	bb
Block7242	aaxbb	bb	aa	aa	aa	aa	aa	bb	bb	bb	bb	aa	bb	bb	bb	aa	bb	bb	bb	bb	bb	bb	bb	bb	bb	bb	aa	aa	bb	bb	bb	bb	bb	bb	aa	ab	bb	aa	aa	bb	aa	aa	bb	aa	aa	bb	bb	aa	bb
Block7234	aaxbb	bb	aa	aa	aa	aa	aa	bb	bb	bb	bb	aa	bb	bb	bb	aa	bb	bb	bb	bb	bb	bb	bb	bb	bb	bb	aa	aa	bb	bb	bb	bb	bb	bb	aa	ab	bb	aa	aa	bb	aa	aa	bb	aa	aa	bb	bb	aa	bb
Block7247	aaxbb	bb	aa	aa	aa	aa	aa	bb	bb	bb	bb	aa	bb	bb	bb	aa	bb	bb	bb	bb	bb	bb	bb	bb	bb	bb	aa	aa	bb	bb	bb	bb	bb	bb	aa	ab	bb	aa	aa	bb	aa	aa	bb	aa	aa	bb	bb	aa	bb
Block7232	aaxbb	bb	aa	aa	aa	aa	aa	bb	bb	bb	bb	aa	bb	bb	bb	aa	bb	bb	bb	bb	bb	bb	bb	bb	bb	bb	aa	aa	bb	bb	bb	bb	bb	bb	aa	ab	bb	aa	aa	bb	aa	aa	bb	aa	aa	bb	bb	aa	bb
Block7230	aaxbb	bb	aa	aa	aa	aa	aa	bb	bb	bb	bb	aa	bb	bb	bb	aa	bb	bb	bb	bb	bb	bb	bb	bb	bb	bb	aa	aa	bb	bb	bb	bb	bb	aa	aa	ab	bb	aa	aa	bb	aa	aa	bb	aa	aa	bb	bb	aa	bb
Block7222	aaxbb	bb	aa	aa	aa	aa	aa	bb	bb	bb	bb	aa	bb	bb	bb	aa	bb	bb	bb	bb	aa	bb	bb	bb	bb	bb	aa	aa	bb	bb	bb	bb	bb	aa	aa	ab	bb	aa	aa	bb	aa	aa	bb	aa	aa	bb	bb	aa	bb
Block7209	aaxbb	bb	aa	aa	aa	aa	aa	bb	bb	bb	bb	aa	bb	bb	bb	aa	bb	bb	bb	bb	aa	bb	bb	bb	bb	aa	aa	aa	bb	bb	bb	bb	bb	aa	aa	ab	bb	aa	aa	bb	aa	aa	bb	aa	aa	bb	bb	aa	bb
Block7201	aaxbb	bb	aa	aa	aa	aa	aa	bb	bb	bb	bb	aa	bb	bb	bb	aa	bb	bb	bb	bb	aa	bb	bb	bb	bb	aa	aa	aa	bb	bb	bb	bb	bb	aa	aa	ab	bb	aa	aa	bb	aa	aa	bb	aa	aa	bb	bb	aa	bb
Block7197	aaxbb	bb	aa	aa	aa	aa	aa	bb	bb	bb	bb	aa	bb	bb	bb	aa	bb	bb	bb	bb	aa	bb	bb	bb	bb	aa	aa	aa	bb	bb	bb	bb	bb	aa	aa	ab	bb	aa	aa	bb	aa	aa	bb	aa	aa	bb	bb	aa	bb
Block7196	aaxbb	bb	aa	aa	aa	aa	aa	bb	bb	bb	bb	aa	bb	bb	bb	aa	bb	bb	bb	bb	aa	bb	bb	bb	bb	aa	aa	aa	bb	bb	bb	bb	bb	aa	aa	ab	bb	aa	aa	bb	aa	aa	bb	aa	aa	bb	bb	aa	bb
Block7228	aaxbb	bb	aa	aa	aa	aa	aa	bb	bb	bb	bb	aa	bb	bb	bb	aa	bb	bb	bb	bb	aa	bb	bb	bb	bb	aa	aa	aa	bb	bb	bb	bb	bb	aa	aa	ab	bb	aa	aa	bb	aa	aa	bb	aa	aa	bb	bb	aa	bb
Block7206	aaxbb	bb	aa	aa	aa	aa	aa	bb	bb	bb	bb	aa	bb	bb	bb	aa	bb	bb	bb	bb	aa	bb	bb	bb	bb	aa	aa	aa	bb	bb	bb	bb	bb	aa	aa	ab	bb	aa	aa	bb	aa	aa	bb	aa	aa	bb	bb	aa	bb
Block7203	aaxbb	bb	aa	aa	aa	aa	aa	bb	bb	bb	bb	aa	bb	bb	bb	aa	bb	bb	bb	bb	aa	bb	bb	bb	bb	aa	aa	aa	bb	bb	bb	bb	bb	aa	aa	ab	bb	aa	aa	bb	aa	aa	bb	aa	aa	bb	bb	aa	bb
Block7224	aaxbb	bb	aa	aa	aa	aa	aa	bb	bb	bb	bb	aa	bb	bb	bb	aa	bb	bb	bb	bb	aa	bb	bb	bb	bb	aa	aa	aa	bb	bb	bb	bb	bb	aa	aa	ab	bb	aa	aa	bb	aa	aa	bb	aa	aa	bb	bb	aa	bb
Block7221	aaxbb	bb	aa	aa	aa	aa	aa	bb	bb	bb	bb	aa	bb	bb	bb	aa	bb	bb	bb	bb	aa	bb	bb	bb	bb	aa	aa	aa	bb	bb	bb	bb	bb	aa	aa	ab	bb	aa	aa	bb	aa	aa	bb	aa	aa	bb	bb	aa	bb
Block7198	aaxbb	bb	aa	aa	aa	aa	aa	bb	bb	bb	bb	aa	bb	bb	bb	aa	bb	bb	bb	bb	aa	bb	bb	bb	bb	aa	aa	aa	bb	bb	bb	bb	bb	aa	aa	ab	bb	aa	aa	bb	aa	aa	bb	aa	aa	bb	bb	aa	bb
Block7307	aaxbb	bb	aa	bb	aa	aa	bb	aa	aa	aa	aa	aa	aa	bb	aa	bb	bb	aa	bb	aa	bb	bb	bb	aa	bb	aa	aa	bb	bb	bb	bb	bb	bb	aa	aa	aa	bb	aa	bb	bb	bb	aa	aa	bb	bb	bb	bb	bb	aa
Block7312	aaxbb	bb	aa	bb	aa	aa	bb	aa	aa	aa	aa	aa	aa	bb	aa	bb	bb	aa	bb	aa	bb	bb	bb	aa	bb	aa	aa	bb	bb	bb	bb	bb	bb	aa	aa	aa	bb	aa	bb	bb	bb	aa	aa	bb	bb	bb	bb	bb	aa
Block7311	aaxbb	bb	aa	bb	aa	aa	bb	aa	aa	aa	aa	aa	aa	bb	aa	bb	bb	aa	bb	aa	bb	bb	bb	aa	bb	aa	aa	bb	bb	bb	bb	bb	bb	aa	aa	aa	bb	aa	bb	bb	bb	aa	aa	bb	bb	bb	bb	bb	aa
Block7345	aaxbb	bb	aa	bb	aa	aa	bb	aa	aa	aa	aa	aa	aa	bb	aa	bb	bb	aa	bb	aa	bb	bb	bb	aa	bb	aa	aa	bb	bb	bb	bb	bb	bb	aa	aa	aa	bb	aa	bb	bb	bb	aa	aa	bb	bb	bb	bb	bb	aa
Block7346	aaxbb	bb	aa	bb	aa	aa	bb	aa	aa	aa	aa	aa	aa	bb	aa	bb	bb	aa	bb	aa	bb	bb	bb	aa	bb	aa	aa	bb	bb	bb	bb	bb	bb	aa	aa	aa	bb	aa	bb	bb	bb	aa	aa	bb	bb	bb	bb	bb	aa
Block7347	aaxbb	bb	aa	bb	aa	aa	bb	aa	aa	aa	aa	aa	aa	bb	aa	bb	bb	aa	bb	aa	bb	bb	bb	aa	bb	aa	aa	bb	bb	bb	bb	bb	bb	aa	aa	aa	bb	aa	bb	bb	bb	aa	aa	bb	bb	bb	bb	bb	aa
Block7300	aaxbb	bb	aa	bb	aa	aa	bb	aa	aa	aa	aa	aa	aa	bb	aa	bb	bb	aa	bb	aa	bb	bb	bb	aa	bb	aa	aa	bb	bb	bb	bb	bb	bb	aa	aa	aa	bb	aa	bb	bb	bb	aa	aa	bb	bb	bb	bb	bb	aa
Block7297	aaxbb	bb	aa	bb	aa	aa	bb	aa	aa	aa	aa	aa	aa	bb	aa	bb	bb	aa	bb	aa	bb	bb	bb	aa	bb	aa	aa	bb	bb	bb	bb	bb	bb	aa	aa	aa	bb	aa	bb	bb	bb	aa	aa	bb	bb	bb	bb	bb	aa
Block7309	aaxbb	bb	aa	bb	aa	aa	bb	bb	aa	aa	aa	aa	aa	bb	aa	aa	bb	aa	aa	aa	bb	bb	bb	aa	bb	aa	aa	bb	bb	bb	bb	bb	bb	aa	aa	aa	bb	aa	bb	bb	bb	aa	aa	bb	bb	bb	bb	bb	aa
Block7334	aaxbb	bb	aa	bb	aa	aa	bb	bb	aa	aa	aa	aa	aa	bb	aa	aa	bb	aa	aa	aa	bb	bb	bb	aa	bb	aa	aa	bb	bb	bb	bb	bb	bb	aa	aa	aa	bb	aa	bb	bb	bb	aa	aa	bb	bb	bb	bb	bb	aa
Block7317	aaxbb	bb	aa	bb	aa	aa	bb	bb	aa	aa	aa	aa	aa	bb	aa	aa	bb	aa	aa	aa	bb	bb	bb	aa	bb	aa	aa	bb	bb	bb	bb	bb	bb	aa	aa	aa	bb	aa	bb	bb	bb	aa	aa	bb	bb	bb	bb	bb	aa
Block7321	aaxbb	bb	aa	bb	aa	aa	bb	bb	aa	aa	aa	aa	aa	bb	aa	aa	bb	aa	aa	aa	bb	bb	bb	aa	bb	aa	aa	bb	bb	bb	bb	bb	bb	aa	aa	aa	bb	aa	bb	bb	bb	aa	aa	bb	bb	bb	bb	bb	aa
Block7333	aaxbb	bb	aa	bb	aa	aa	bb	bb	aa	aa	aa	aa	aa	bb	aa	aa	bb	aa	aa	aa	bb	bb	bb	aa	bb	aa	aa	bb	bb	bb	bb	bb	bb	aa	aa	aa	bb	aa	bb	bb	bb	aa	aa	bb	bb	bb	bb	bb	aa
Block7330	aaxbb	bb	aa	bb	aa	aa	bb	bb	aa	aa	aa	aa	aa	bb	aa	aa	bb	aa	aa	aa	bb	bb	bb	aa	bb	aa	aa	bb	bb	bb	bb	bb	bb	aa	aa	aa	bb	aa	bb	bb	bb	aa	aa	bb	bb	bb	bb	bb	aa
Block7320	aaxbb	bb	aa	bb	aa	aa	bb	bb	aa	aa	aa	aa	aa	bb	aa	aa	bb	aa	aa	aa	bb	bb	bb	aa	bb	aa	aa	bb	bb	bb	bb	bb	bb	aa	aa	aa	bb	aa	bb	bb	bb	aa	aa	bb	bb	bb	bb	bb	aa
Block7332	aaxbb	bb	aa	bb	aa	aa	bb	bb	aa	aa	aa	aa	aa	bb	aa	aa	bb	aa	aa	aa	bb	bb	bb	aa	bb	aa	aa	bb	bb	bb	bb	bb	bb	aa	aa	aa	bb	aa	bb	bb	bb	aa	aa	bb	bb	bb	bb	bb	aa
Block7543	aaxbb	bb	aa	bb	aa	aa	bb	bb	aa	aa	aa	aa	aa	bb	aa	aa	bb	aa	aa	aa	bb	bb	bb	aa	bb	aa	aa	bb	bb	bb	bb	bb	bb	aa	aa	aa	bb	aa	bb	bb	bb	aa	aa	bb	bb	bb	bb	bb	aa
Block7314	aaxbb	bb	aa	bb	aa	aa	bb	bb	aa	aa	aa	aa	aa	bb	aa	aa	bb	aa	aa	aa	bb	bb	bb	aa	bb	aa	aa	bb	bb	bb	bb	bb	bb	aa	aa	aa	bb	aa	bb	bb	bb	aa	aa	bb	bb	bb	bb	bb	aa
Block7539	aaxbb	bb	aa	bb	aa	aa	bb	bb	aa	aa	aa	aa	aa	bb	aa	aa	bb	aa	aa	aa	bb	bb	bb	aa	bb	aa	aa	bb	bb	bb	bb	bb	bb	aa	aa	aa	bb	aa	bb	bb	bb	aa	aa	bb	bb	bb	bb	bb	aa
Block7325	aaxbb	bb	aa	bb	aa	aa	bb	bb	aa	aa	aa	aa	aa	bb	aa	aa	bb	aa	aa	aa	bb	bb	bb	aa	bb	aa	aa	bb	bb	bb	bb	bb	bb	aa	aa	aa	bb	aa	bb	bb	bb	aa	aa	bb	bb	bb	bb	bb	aa
Block7553	aaxbb	bb	aa	bb	aa	aa	bb	bb	aa	aa	aa	aa	aa	bb	aa	aa	bb	aa	aa	aa	bb	bb	bb	aa	bb	aa	aa	bb	bb	bb	bb	bb	bb	aa	aa	aa	bb	aa	bb	bb	bb	aa	aa	bb	bb	bb	bb	bb	aa
Block7555	aaxbb	bb	aa	bb	aa	aa	bb	bb	aa	aa	aa	aa	aa	bb	aa	aa	bb	aa	aa	aa	bb	bb	bb	aa	bb	aa	aa	bb	bb	bb	bb	bb	bb	aa	aa	aa	bb	aa	bb	bb	bb	aa	aa	bb	bb	bb	bb	bb	aa
Block7557	aaxbb	bb	aa	bb	aa	aa	bb	bb	aa	aa	aa	aa	aa	bb	aa	aa	bb	aa	aa	aa	bb	bb	bb	aa	bb	aa	aa	bb	bb	bb	bb	bb	bb	aa	aa	aa	bb	aa	bb	bb	bb	aa	aa	bb	bb	bb	bb	bb	aa
Block7559	aaxbb	bb	aa	bb	aa	aa	bb	bb	aa	bb	aa	aa	aa	bb	aa	aa	bb	aa	aa	aa	bb	bb	ab	aa	bb	aa	aa	aa	bb	bb	bb	bb	bb	aa	aa	aa	bb	aa	aa	bb	bb	aa	aa	bb	bb	bb	bb	bb	aa
Block7541	aaxbb	bb	aa	bb	aa	aa	bb	bb	aa	bb	aa	aa	aa	bb	aa	aa	bb	aa	aa	aa	bb	bb	ab	aa	bb	aa	aa	aa	bb	bb	bb	bb	bb	aa	aa	aa	bb	aa	aa	bb	bb	aa	aa	bb	bb	bb	bb	bb	aa
Block7542	aaxbb	bb	aa	bb	aa	aa	bb	bb	aa	bb	aa	aa	aa	bb	aa	aa	bb	aa	aa	aa	bb	bb	ab	aa	bb	aa	aa	aa	bb	bb	bb	bb	bb	aa	aa	aa	bb	aa	aa	bb	bb	aa	aa	bb	bb	bb	bb	bb	aa
Block7548	aaxbb	bb	aa	bb	aa	aa	bb	bb	aa	bb	aa	aa	aa	bb	aa	aa	bb	aa	aa	aa	bb	bb	ab	aa	bb	aa	aa	aa	bb	bb	bb	bb	bb	aa	aa	aa	bb	aa	aa	bb	bb	aa	aa	bb	bb	bb	bb	bb	aa
Block7491	aaxbb	bb	aa	bb	aa	aa	bb	bb	aa	bb	aa	aa	aa	bb	aa	aa	bb	aa	aa	aa	bb	bb	ab	aa	bb	aa	aa	aa	bb	bb	bb	bb	bb	aa	aa	aa	bb	aa	aa	bb	bb	aa	aa	bb	bb	bb	bb	bb	aa
Block7490	aaxbb	bb	aa	bb	aa	aa	bb	bb	aa	bb	aa	aa	aa	bb	aa	aa	bb	aa	aa	aa	bb	bb	ab	aa	bb	aa	aa	aa	bb	bb	bb	bb	bb	aa	aa	aa	bb	aa	aa	bb	bb	aa	aa	bb	bb	bb	bb	bb	aa
Block7489	aaxbb	bb	aa	bb	aa	aa	bb	bb	aa	bb	aa	aa	aa	bb	aa	aa	bb	aa	aa	aa	bb	bb	ab	aa	bb	aa	aa	aa	bb	bb	bb	bb	bb	aa	aa	aa	bb	aa	aa	bb	bb	aa	aa	bb	bb	bb	bb	bb	aa
Block7562	aaxbb	bb	aa	bb	aa	aa	bb	bb	aa	bb	aa	aa	aa	bb	aa	aa	bb	aa	aa	aa	bb	bb	ab	aa	bb	aa	aa	aa	bb	bb	bb	bb	bb	aa	aa	aa	bb	aa	aa	bb	bb	aa	aa	bb	bb	bb	bb	bb	aa
Block7561	aaxbb	bb	aa	bb	aa	aa	bb	bb	aa	bb	aa	aa	aa	bb	aa	aa	bb	aa	aa	aa	bb	bb	ab	aa	bb	aa	aa	aa	bb	bb	bb	bb	bb	aa	aa	aa	bb	aa	aa	bb	bb	aa	aa	bb	bb	bb	bb	bb	aa
Block7560	aaxbb	bb	aa	bb	aa	aa	bb	bb	aa	bb	aa	aa	aa	bb	aa	aa	bb	aa	aa	aa	bb	aa	ab	aa	bb	aa	aa	aa	bb	bb	bb	bb	bb	aa	aa	aa	bb	aa	aa	bb	bb	aa	aa	bb	bb	bb	bb	bb	aa
Block7492	aaxbb	bb	aa	bb	aa	aa	bb	bb	aa	bb	aa	aa	aa	bb	aa	aa	bb	aa	aa	aa	bb	aa	ab	aa	bb	aa	aa	aa	bb	bb	bb	bb	bb	aa	aa	aa	bb	aa	aa	bb	bb	aa	aa	bb	bb	bb	bb	bb	aa
Block7493	aaxbb	bb	aa	bb	aa	aa	bb	bb	aa	bb	aa	aa	aa	bb	aa	aa	bb	aa	aa	aa	bb	aa	ab	aa	bb	aa	aa	aa	bb	bb	bb	bb	bb	aa	aa	aa	bb	aa	aa	bb	bb	aa	aa	bb	bb	bb	bb	bb	aa
Block7494	aaxbb	bb	aa	bb	aa	aa	bb	bb	aa	bb	aa	aa	aa	bb	aa	aa	bb	aa	aa	aa	bb	aa	ab	aa	bb	aa	aa	aa	bb	bb	bb	bb	bb	aa	aa	aa	bb	aa	aa	bb	bb	aa	aa	bb	bb	bb	bb	bb	aa
Block7495	aaxbb	bb	aa	bb	aa	aa	bb	bb	aa	bb	aa	aa	aa	bb	aa	aa	bb	aa	aa	aa	bb	aa	ab	aa	bb	aa	aa	aa	bb	bb	bb	bb	bb	aa	aa	aa	bb	aa	aa	bb	bb	aa	aa	bb	bb	bb	bb	bb	aa
Block7498	aaxbb	bb	aa	bb	aa	aa	bb	bb	aa	bb	aa	aa	aa	bb	aa	aa	bb	aa	aa	aa	bb	aa	ab	aa	bb	aa	aa	aa	bb	bb	bb	bb	bb	aa	aa	aa	bb	aa	aa	bb	bb	aa	aa	bb	bb	bb	bb	bb	aa
Block7501	aaxbb	bb	aa	bb	aa	aa	bb	bb	aa	bb	aa	aa	aa	bb	aa	aa	bb	aa	aa	aa	bb	aa	ab	aa	bb	aa	aa	aa	bb	bb	bb	bb	bb	aa	aa	aa	bb	aa	aa	bb	bb	aa	aa	bb	bb	bb	bb	bb	aa
Block7484	aaxbb	bb	aa	bb	aa	aa	bb	bb	aa	bb	aa	aa	aa	bb	aa	aa	bb	aa	aa	aa	bb	aa	bb	aa	bb	aa	aa	aa	bb	bb	bb	bb	bb	aa	aa	aa	bb	aa	aa	bb	bb	aa	aa	bb	bb	bb	bb	bb	aa
Block7485	aaxbb	bb	aa	bb	aa	aa	bb	bb	aa	bb	aa	aa	aa	bb	aa	aa	bb	aa	aa	aa	bb	aa	bb	aa	bb	aa	aa	aa	bb	bb	bb	bb	bb	aa	aa	aa	bb	aa	aa	bb	bb	aa	aa	bb	bb	bb	bb	bb	aa
Block7486	aaxbb	bb	aa	bb	aa	aa	bb	bb	aa	bb	aa	aa	aa	bb	aa	aa	bb	aa	aa	aa	bb	aa	bb	aa	bb	aa	aa	aa	bb	bb	bb	bb	bb	aa	aa	aa	bb	aa	aa	bb	bb	aa	aa	bb	bb	bb	bb	bb	aa
Block7502	aaxbb	bb	aa	bb	aa	aa	bb	bb	aa	bb	aa	aa	aa	bb	aa	aa	bb	aa	aa	aa	bb	aa	bb	aa	bb	aa	aa	aa	bb	bb	bb	bb	bb	aa	aa	aa	bb	aa	aa	bb	bb	aa	aa	bb	bb	bb	bb	bb	aa
Block7508	aaxbb	bb	aa	bb	aa	aa	bb	bb	aa	bb	aa	aa	aa	bb	aa	aa	bb	aa	aa	aa	bb	aa	bb	aa	bb	aa	aa	aa	bb	bb	bb	bb	bb	aa	aa	aa	bb	aa	aa	bb	bb	aa	aa	bb	bb	bb	bb	bb	aa
Block7509	aaxbb	bb	aa	bb	aa	aa	bb	bb	aa	bb	aa	aa	aa	bb	aa	aa	bb	aa	aa	aa	bb	aa	bb	aa	bb	aa	aa	aa	bb	bb	bb	bb	bb	aa	aa	aa	bb	aa	aa	bb	bb	aa	aa	bb	bb	bb	bb	bb	aa
Block7505	aaxbb	bb	aa	bb	aa	aa	bb	bb	aa	bb	aa	aa	aa	bb	aa	aa	bb	aa	aa	aa	bb	aa	bb	aa	bb	aa	aa	aa	bb	bb	bb	bb	bb	aa	aa	aa	bb	aa	aa	bb	bb	aa	aa	bb	bb	bb	bb	bb	aa
Block7506	aaxbb	bb	aa	bb	aa	aa	bb	bb	aa	bb	aa	aa	aa	bb	aa	aa	bb	aa	aa	aa	bb	aa	bb	aa	bb	aa	aa	aa	bb	bb	bb	bb	bb	aa	aa	aa	bb	aa	aa	bb	bb	aa	aa	bb	bb	bb	bb	bb	aa
Block7507	aaxbb	bb	aa	bb	aa	aa	bb	bb	aa	bb	aa	aa	aa	bb	aa	aa	bb	aa	aa	aa	bb	aa	bb	aa	bb	aa	aa	aa	bb	bb	bb	bb	bb	aa	aa	aa	bb	aa	aa	bb	bb	aa	aa	bb	bb	bb	bb	bb	aa
Block7482	aaxbb	bb	aa	bb	aa	aa	bb	bb	aa	bb	aa	aa	aa	bb	aa	aa	bb	aa	aa	aa	bb	aa	bb	aa	bb	aa	aa	aa	bb	bb	bb	bb	bb	aa	aa	aa	bb	aa	aa	bb	bb	aa	aa	bb	bb	bb	bb	bb	aa
Block7476	aaxbb	bb	aa	bb	aa	aa	bb	bb	aa	bb	aa	aa	aa	bb	aa	aa	bb	aa	aa	aa	bb	aa	bb	aa	bb	aa	aa	aa	bb	bb	bb	bb	bb	aa	aa	aa	bb	aa	aa	bb	bb	aa	aa	bb	bb	bb	bb	bb	aa
Block7474	aaxbb	bb	aa	bb	aa	aa	bb	bb	aa	bb	aa	aa	aa	bb	aa	aa	bb	aa	aa	aa	bb	aa	bb	aa	bb	aa	aa	aa	bb	bb	bb	bb	bb	aa	aa	aa	bb	aa	aa	bb	bb	aa	aa	bb	bb	bb	bb	bb	aa
Block7473	aaxbb	bb	aa	bb	aa	aa	bb	bb	aa	bb	aa	aa	aa	bb	aa	aa	bb	aa	aa	aa	bb	aa	bb	aa	bb	aa	aa	aa	bb	bb	bb	bb	bb	aa	aa	aa	bb	aa	aa	bb	bb	aa	aa	bb	bb	bb	bb	bb	aa
Block7466	aaxbb	bb	aa	bb	aa	aa	bb	bb	aa	bb	aa	aa	aa	bb	aa	aa	bb	aa	aa	aa	bb	aa	bb	aa	bb	aa	aa	aa	bb	bb	bb	bb	bb	aa	aa	aa	bb	aa	aa	bb	bb	aa	aa	bb	bb	bb	bb	bb	aa
Block7465	aaxbb	bb	aa	bb	aa	aa	bb	bb	aa	bb	aa	aa	aa	bb	aa	aa	bb	aa	aa	aa	bb	aa	bb	aa	bb	aa	aa	aa	bb	bb	bb	bb	bb	aa	aa	aa	bb	aa	aa	bb	bb	aa	aa	bb	bb	bb	bb	bb	aa
Block7469	aaxbb	bb	aa	bb	aa	aa	bb	bb	aa	bb	aa	aa	aa	bb	aa	aa	bb	aa	aa	aa	bb	aa	bb	aa	bb	aa	aa	aa	bb	bb	bb	bb	bb	aa	aa	aa	bb	aa	aa	bb	bb	aa	aa	bb	bb	bb	bb	bb	aa
Block7468	aaxbb	bb	aa	bb	aa	aa	bb	bb	aa	bb	aa	aa	aa	bb	aa	aa	bb	aa	aa	aa	bb	aa	bb	aa	bb	aa	aa	aa	bb	bb	bb	bb	bb	aa	aa	aa	bb	aa	aa	bb	bb	aa	aa	bb	bb	bb	bb	bb	aa
Block7470	aaxbb	bb	aa	bb	aa	aa	bb	bb	aa	bb	aa	aa	aa	bb	aa	aa	bb	aa	aa	aa	bb	aa	bb	aa	bb	aa	aa	aa	bb	bb	bb	bb	bb	aa	aa	aa	bb	aa	aa	bb	bb	aa	aa	bb	bb	bb	bb	bb	aa
Block7463	aaxbb	bb	aa	bb	aa	aa	bb	bb	aa	bb	aa	aa	aa	bb	aa	aa	bb	aa	aa	aa	bb	aa	bb	aa	bb	aa	aa	aa	bb	bb	bb	bb	bb	aa	aa	aa	bb	aa	aa	bb	bb	aa	aa	bb	bb	bb	bb	bb	aa
Block7566	aaxbb	bb	aa	bb	aa	aa	bb	bb	aa	bb	aa	aa	aa	bb	aa	aa	bb	aa	aa	aa	bb	aa	bb	aa	bb	aa	aa	aa	bb	bb	bb	bb	bb	aa	aa	aa	bb	aa	aa	bb	bb	aa	aa	bb	bb	bb	bb	bb	aa
Block7565	aaxbb	bb	aa	bb	aa	aa	bb	bb	aa	bb	aa	aa	aa	bb	aa	aa	bb	aa	aa	aa	bb	aa	bb	aa	bb	aa	aa	aa	bb	bb	bb	bb	bb	aa	aa	aa	bb	aa	aa	bb	bb	aa	aa	bb	bb	bb	bb	bb	aa
Block7573	aaxbb	bb	aa	bb	aa	aa	bb	bb	aa	bb	aa	aa	aa	bb	aa	aa	bb	aa	aa	aa	bb	aa	bb	aa	bb	aa	aa	aa	bb	bb	bb	bb	bb	aa	aa	aa	bb	aa	aa	bb	bb	aa	aa	bb	bb	bb	bb	bb	aa
Block7572	aaxbb	bb	aa	bb	aa	aa	bb	bb	aa	bb	aa	aa	aa	bb	aa	aa	bb	aa	aa	aa	bb	aa	bb	aa	bb	aa	aa	aa	bb	bb	bb	bb	bb	aa	aa	aa	bb	aa	aa	bb	bb	aa	aa	bb	bb	bb	bb	bb	aa
Block7570	aaxbb	bb	aa	bb	aa	aa	bb	bb	aa	bb	aa	aa	aa	bb	aa	aa	bb	aa	aa	aa	bb	aa	bb	aa	bb	aa	aa	aa	bb	bb	bb	bb	bb	aa	aa	aa	bb	aa	aa	bb	bb	aa	aa	bb	bb	bb	bb	bb	aa
Block7571	aaxbb	bb	aa	bb	aa	aa	bb	bb	aa	bb	aa	aa	aa	bb	aa	aa	bb	aa	aa	aa	bb	aa	bb	aa	bb	aa	aa	aa	bb	bb	bb	bb	bb	aa	aa	aa	bb	aa	aa	bb	bb	aa	aa	bb	bb	bb	bb	bb	aa
Block7567	aaxbb	bb	aa	bb	aa	aa	bb	bb	aa	bb	aa	aa	aa	bb	aa	aa	bb	aa	aa	aa	bb	aa	bb	aa	bb	aa	aa	aa	bb	bb	bb	bb	bb	aa	aa	aa	bb	aa	aa	bb	bb	aa	aa	bb	bb	bb	bb	bb	aa
Block7580	aaxbb	bb	aa	bb	aa	aa	bb	bb	aa	bb	aa	aa	aa	bb	aa	aa	bb	aa	aa	aa	bb	aa	bb	aa	bb	aa	aa	aa	bb	bb	bb	bb	bb	aa	aa	aa	bb	aa	aa	bb	bb	aa	aa	bb	bb	bb	bb	bb	aa
Block7578	aaxbb	bb	aa	bb	aa	aa	bb	bb	aa	bb	aa	aa	aa	bb	aa	aa	bb	aa	aa	aa	bb	aa	bb	aa	bb	aa	aa	aa	bb	bb	bb	bb	bb	aa	aa	aa	bb	aa	aa	bb	bb	aa	aa	bb	bb	bb	bb	bb	aa
Block7513	aaxbb	bb	aa	bb	aa	aa	bb	bb	aa	bb	aa	aa	aa	bb	aa	aa	bb	aa	aa	aa	bb	aa	bb	aa	bb	aa	aa	aa	bb	bb	bb	bb	bb	aa	aa	aa	bb	aa	aa	bb	bb	aa	aa	bb	bb	bb	bb	bb	aa
Block7512	aaxbb	bb	aa	bb	aa	aa	bb	bb	aa	bb	aa	aa	aa	bb	aa	aa	bb	aa	aa	aa	bb	aa	bb	aa	bb	aa	aa	aa	bb	bb	bb	bb	bb	aa	aa	aa	bb	aa	aa	bb	bb	aa	aa	bb	bb	bb	bb	bb	aa
Block7514	aaxbb	bb	aa	bb	aa	aa	bb	bb	aa	bb	aa	aa	aa	bb	aa	aa	bb	aa	aa	aa	bb	aa	bb	aa	bb	aa	aa	aa	bb	bb	bb	bb	bb	aa	aa	aa	bb	aa	aa	bb	bb	aa	aa	bb	bb	bb	bb	bb	aa
Block7581	aaxbb	bb	aa	bb	aa	aa	bb	bb	aa	bb	aa	aa	aa	bb	aa	aa	bb	aa	aa	aa	bb	aa	bb	aa	bb	aa	aa	aa	bb	bb	bb	bb	bb	aa	aa	aa	bb	aa	aa	bb	bb	aa	aa	bb	bb	bb	bb	bb	aa
Block7579	aaxbb	bb	aa	bb	aa	aa	bb	bb	aa	bb	aa	aa	aa	bb	aa	aa	bb	aa	aa	aa	bb	aa	bb	aa	bb	aa	aa	aa	bb	bb	bb	bb	bb	aa	aa	aa	bb	aa	aa	bb	bb	aa	aa	bb	bb	bb	bb	bb	aa
Block7577	aaxbb	bb	aa	bb	aa	aa	bb	bb	aa	bb	aa	aa	aa	bb	aa	aa	bb	aa	aa	aa	bb	aa	bb	aa	bb	aa	aa	aa	bb	bb	bb	bb	bb	aa	aa	aa	bb	aa	aa	bb	bb	aa	aa	bb	bb	bb	bb	bb	aa
Block7576	aaxbb	bb	aa	bb	aa	aa	bb	bb	aa	bb	aa	aa	aa	bb	aa	aa	bb	aa	aa	aa	bb	aa	bb	aa	bb	aa	aa	aa	bb	bb	bb	bb	bb	aa	aa	aa	bb	aa	aa	bb	bb	aa	aa	bb	bb	bb	bb	bb	aa
Block7517	aaxbb	bb	aa	bb	aa	aa	bb	bb	aa	bb	aa	aa	aa	bb	aa	aa	bb	aa	aa	aa	bb	aa	bb	aa	bb	aa	aa	aa	bb	bb	bb	bb	bb	aa	aa	aa	bb	aa	aa	bb	bb	aa	aa	bb	bb	bb	bb	bb	aa
Block7521	aaxbb	bb	aa	bb	aa	aa	bb	bb	aa	bb	aa	aa	aa	bb	aa	aa	bb	aa	aa	aa	bb	aa	bb	aa	bb	aa	aa	aa	bb	bb	bb	bb	bb	aa	aa	aa	bb	aa	aa	bb	bb	aa	aa	bb	bb	bb	bb	bb	aa
Block7454	aaxbb	bb	aa	bb	aa	aa	bb	bb	aa	bb	aa	aa	aa	bb	aa	aa	bb	aa	aa	aa	bb	aa	bb	aa	bb	aa	aa	aa	bb	bb	bb	bb	bb	aa	aa	aa	bb	aa	aa	bb	bb	aa	aa	bb	bb	bb	bb	bb	aa
Block7453	aaxbb	bb	aa	bb	aa	aa	bb	bb	aa	bb	aa	aa	aa	bb	aa	aa	bb	aa	aa	aa	bb	aa	bb	aa	bb	aa	aa	aa	bb	bb	bb	bb	bb	aa	aa	aa	bb	aa	aa	bb	bb	aa	aa	bb	bb	bb	bb	bb	aa
Block7451	aaxbb	bb	aa	bb	aa	aa	bb	bb	aa	bb	aa	aa	aa	bb	aa	aa	bb	aa	aa	aa	bb	aa	bb	aa	bb	aa	aa	aa	bb	bb	bb	bb	bb	aa	aa	aa	bb	aa	aa	bb	bb	aa	aa	bb	bb	bb	bb	bb	aa
Block7446	aaxbb	bb	aa	bb	aa	aa	bb	bb	aa	bb	aa	aa	aa	aa	aa	aa	bb	aa	aa	aa	bb	aa	bb	aa	bb	aa	aa	aa	bb	bb	bb	bb	bb	aa	aa	aa	bb	aa	aa	bb	bb	aa	aa	bb	bb	bb	bb	bb	aa
Block7433	aaxbb	bb	aa	bb	aa	aa	bb	bb	aa	bb	aa	aa	aa	aa	aa	aa	bb	aa	aa	aa	bb	bb	bb	aa	bb	aa	aa	aa	bb	bb	bb	bb	bb	aa	aa	aa	bb	aa	aa	bb	bb	aa	aa	bb	bb	bb	bb	bb	aa
Block7457	aaxbb	bb	aa	bb	aa	aa	bb	bb	aa	bb	aa	aa	aa	aa	aa	aa	bb	aa	aa	aa	bb	bb	bb	aa	bb	aa	aa	aa	bb	bb	bb	bb	bb	aa	aa	aa	bb	aa	aa	bb	bb	aa	aa	bb	bb	bb	bb	bb	aa
Block7456	aaxbb	bb	aa	bb	aa	aa	bb	bb	aa	bb	aa	aa	aa	aa	aa	aa	bb	aa	aa	aa	bb	bb	bb	aa	bb	aa	aa	aa	bb	bb	bb	bb	bb	aa	aa	aa	bb	aa	aa	bb	bb	aa	aa	bb	bb	bb	bb	bb	aa
Block7458	aaxbb	bb	aa	bb	aa	aa	bb	bb	aa	bb	aa	aa	aa	aa	aa	aa	bb	aa	aa	aa	bb	bb	bb	aa	bb	aa	aa	aa	bb	bb	bb	bb	bb	aa	aa	aa	bb	aa	aa	bb	bb	aa	aa	bb	bb	bb	bb	bb	aa
Block7520	aaxbb	bb	aa	bb	aa	aa	bb	bb	aa	bb	aa	aa	aa	aa	aa	aa	bb	aa	aa	aa	bb	bb	bb	aa	bb	aa	aa	aa	bb	bb	bb	bb	bb	aa	aa	aa	bb	aa	aa	bb	bb	aa	aa	bb	bb	bb	bb	bb	aa
Block7589	aaxbb	bb	aa	bb	aa	aa	bb	bb	aa	bb	aa	aa	aa	aa	aa	aa	bb	aa	aa	aa	bb	bb	bb	aa	bb	aa	aa	aa	bb	bb	bb	bb	bb	aa	aa	aa	bb	aa	aa	bb	bb	aa	aa	bb	bb	bb	bb	bb	aa
Block7432	aaxbb	bb	aa	bb	aa	aa	bb	bb	aa	bb	aa	aa	aa	aa	aa	aa	bb	aa	aa	aa	bb	bb	bb	aa	bb	aa	aa	aa	bb	bb	bb	bb	bb	aa	aa	aa	bb	aa	aa	bb	bb	aa	aa	bb	bb	bb	bb	bb	aa
Block7452	aaxbb	bb	aa	bb	aa	aa	bb	bb	aa	bb	aa	aa	aa	aa	aa	aa	bb	aa	aa	aa	bb	bb	bb	aa	bb	aa	aa	aa	bb	bb	bb	bb	bb	aa	aa	aa	bb	aa	aa	bb	bb	aa	aa	bb	bb	bb	bb	bb	aa
Block7436	aaxbb	bb	aa	bb	aa	aa	bb	bb	aa	bb	aa	aa	aa	aa	aa	aa	bb	aa	aa	aa	bb	bb	bb	aa	bb	aa	aa	aa	bb	bb	bb	bb	bb	aa	aa	aa	bb	aa	aa	bb	bb	aa	aa	bb	bb	bb	bb	bb	aa
Block7448	aaxbb	bb	aa	bb	aa	aa	bb	bb	aa	bb	aa	aa	aa	aa	aa	aa	bb	aa	aa	aa	bb	bb	bb	aa	bb	aa	aa	aa	bb	bb	bb	bb	bb	aa	aa	aa	bb	aa	aa	bb	bb	aa	aa	bb	bb	bb	bb	bb	aa
Block7450	aaxbb	bb	aa	bb	aa	aa	bb	bb	aa	bb	aa	aa	aa	aa	aa	aa	bb	aa	aa	aa	bb	bb	bb	aa	bb	aa	aa	aa	bb	bb	bb	bb	bb	aa	aa	aa	bb	aa	aa	bb	bb	aa	aa	bb	bb	bb	bb	bb	aa
Block7449	aaxbb	bb	aa	bb	aa	aa	bb	bb	aa	bb	aa	aa	aa	aa	aa	aa	bb	aa	aa	aa	bb	bb	bb	aa	bb	aa	aa	aa	bb	bb	bb	bb	bb	aa	aa	aa	bb	aa	aa	bb	bb	aa	aa	bb	bb	bb	bb	bb	aa
Block7598	aaxbb	bb	aa	bb	aa	aa	bb	bb	aa	bb	aa	aa	aa	aa	aa	aa	bb	aa	aa	aa	bb	bb	bb	aa	bb	aa	aa	aa	bb	bb	bb	bb	bb	aa	aa	aa	bb	aa	aa	bb	bb	aa	aa	bb	bb	bb	bb	bb	aa
Block7435	aaxbb	bb	aa	bb	aa	aa	bb	bb	aa	bb	aa	aa	aa	aa	aa	aa	bb	aa	aa	aa	bb	bb	bb	aa	bb	aa	aa	aa	bb	bb	bb	bb	bb	aa	aa	aa	bb	aa	aa	bb	bb	aa	bb	bb	aa	bb	bb	bb	aa
Block7597	aaxbb	bb	aa	bb	aa	aa	bb	bb	aa	bb	aa	aa	aa	aa	aa	aa	bb	aa	aa	aa	bb	bb	bb	aa	bb	aa	aa	aa	bb	bb	bb	bb	bb	aa	aa	aa	bb	aa	aa	ab	bb	aa	bb	bb	aa	bb	bb	bb	aa
Block7596	aaxbb	bb	aa	bb	aa	aa	bb	bb	aa	bb	aa	aa	aa	aa	aa	aa	bb	aa	aa	aa	bb	bb	bb	aa	bb	aa	aa	aa	bb	bb	bb	bb	bb	aa	aa	aa	bb	aa	aa	ab	bb	aa	bb	bb	aa	bb	bb	bb	aa
Block7593	aaxbb	bb	aa	bb	aa	aa	bb	bb	aa	bb	aa	aa	aa	aa	aa	aa	bb	aa	aa	aa	bb	bb	bb	aa	bb	aa	aa	aa	bb	bb	bb	bb	bb	aa	aa	aa	bb	aa	aa	ab	bb	aa	bb	bb	aa	bb	bb	bb	aa
Block7594	aaxbb	bb	aa	bb	aa	aa	bb	bb	aa	bb	aa	aa	aa	aa	aa	aa	bb	aa	aa	aa	bb	bb	bb	aa	bb	aa	aa	aa	bb	bb	bb	bb	bb	aa	aa	aa	bb	aa	aa	ab	bb	aa	bb	bb	aa	bb	bb	bb	aa
Block7592	aaxbb	bb	aa	bb	aa	aa	bb	bb	aa	bb	aa	aa	aa	aa	aa	aa	bb	aa	aa	aa	bb	bb	bb	aa	bb	aa	aa	aa	bb	bb	bb	bb	bb	aa	aa	aa	bb	aa	aa	ab	bb	aa	bb	bb	aa	bb	bb	bb	aa
Block7590	aaxbb	bb	aa	bb	aa	aa	bb	bb	aa	bb	aa	aa	aa	aa	aa	aa	bb	aa	aa	aa	bb	bb	bb	aa	bb	aa	aa	aa	bb	bb	bb	bb	bb	aa	aa	aa	bb	aa	aa	ab	bb	aa	bb	bb	aa	bb	bb	bb	aa
Block7599	aaxbb	bb	aa	bb	aa	aa	bb	bb	aa	bb	aa	aa	aa	aa	aa	aa	bb	aa	aa	aa	bb	bb	bb	aa	bb	aa	aa	aa	bb	bb	bb	bb	bb	aa	aa	aa	bb	aa	aa	ab	bb	aa	bb	bb	aa	bb	bb	bb	aa
Block7603	aaxbb	bb	aa	bb	aa	aa	bb	bb	aa	bb	aa	aa	aa	aa	aa	aa	bb	aa	aa	aa	bb	bb	bb	aa	bb	aa	aa	aa	bb	bb	bb	bb	bb	aa	aa	aa	bb	aa	aa	ab	bb	aa	bb	bb	aa	bb	bb	bb	aa
Block7601	aaxbb	bb	aa	bb	aa	aa	bb	bb	aa	bb	aa	aa	aa	aa	aa	aa	bb	aa	aa	aa	bb	bb	bb	aa	bb	aa	aa	aa	bb	bb	bb	bb	bb	aa	aa	aa	bb	aa	aa	ab	bb	aa	bb	bb	aa	bb	bb	bb	aa
Block7360	aaxbb	bb	aa	bb	aa	aa	bb	bb	aa	bb	aa	aa	aa	aa	aa	aa	bb	aa	aa	aa	bb	bb	bb	aa	bb	aa	aa	aa	bb	bb	bb	bb	bb	aa	aa	aa	bb	aa	aa	ab	bb	aa	bb	bb	aa	bb	bb	bb	aa
Block7600	aaxbb	bb	aa	bb	aa	aa	bb	bb	aa	bb	aa	aa	aa	aa	aa	aa	bb	aa	aa	aa	bb	bb	bb	aa	bb	aa	aa	aa	bb	bb	bb	bb	bb	aa	aa	aa	bb	aa	aa	ab	bb	aa	bb	bb	aa	bb	bb	bb	aa
Block7357	aaxbb	bb	aa	bb	aa	aa	bb	bb	aa	bb	aa	aa	aa	aa	aa	aa	bb	aa	aa	aa	bb	bb	bb	aa	bb	aa	aa	aa	bb	bb	bb	bb	bb	aa	aa	aa	bb	aa	aa	ab	bb	aa	bb	bb	aa	bb	bb	bb	aa
Block7358	aaxbb	bb	aa	bb	aa	aa	bb	bb	aa	bb	aa	aa	aa	aa	aa	aa	bb	aa	aa	aa	bb	bb	bb	aa	bb	aa	aa	aa	bb	bb	bb	bb	bb	aa	aa	aa	bb	aa	aa	ab	bb	aa	bb	bb	aa	bb	bb	bb	aa
Block7602	aaxbb	bb	aa	bb	aa	aa	bb	bb	aa	bb	aa	aa	aa	aa	aa	aa	bb	aa	aa	aa	bb	bb	bb	aa	bb	aa	aa	aa	bb	bb	bb	bb	bb	aa	aa	aa	bb	aa	aa	ab	bb	aa	bb	bb	aa	bb	bb	bb	aa
Block7364	aaxbb	bb	aa	bb	aa	aa	bb	bb	aa	bb	aa	aa	aa	aa	aa	aa	bb	aa	aa	aa	bb	bb	bb	aa	bb	aa	aa	aa	bb	bb	bb	bb	bb	aa	aa	aa	bb	aa	aa	ab	bb	aa	bb	bb	aa	bb	bb	bb	aa
Block7363	aaxbb	bb	aa	bb	aa	aa	bb	bb	aa	bb	aa	aa	aa	aa	aa	aa	bb	aa	aa	aa	bb	bb	bb	aa	bb	aa	aa	aa	bb	bb	bb	bb	bb	aa	aa	aa	bb	aa	aa	ab	bb	aa	bb	bb	aa	bb	bb	bb	aa
Block7362	aaxbb	bb	aa	bb	aa	aa	bb	bb	aa	bb	aa	aa	aa	aa	aa	aa	bb	aa	aa	aa	bb	bb	bb	aa	bb	aa	aa	aa	bb	bb	bb	bb	bb	aa	aa	aa	bb	aa	aa	ab	bb	aa	bb	bb	aa	bb	bb	bb	aa
Block7361	aaxbb	bb	aa	bb	aa	aa	bb	bb	aa	bb	aa	aa	aa	aa	aa	aa	bb	aa	aa	aa	bb	bb	bb	aa	bb	aa	aa	aa	bb	bb	bb	bb	bb	aa	aa	aa	bb	aa	aa	ab	bb	aa	bb	bb	aa	bb	bb	bb	aa
Block7367	aaxbb	bb	aa	bb	aa	aa	bb	bb	aa	bb	aa	aa	aa	aa	aa	aa	bb	aa	aa	aa	bb	bb	bb	aa	bb	aa	aa	aa	bb	bb	bb	bb	bb	aa	aa	aa	bb	aa	aa	ab	bb	aa	bb	bb	aa	bb	bb	bb	aa
Block7370	aaxbb	bb	aa	bb	aa	aa	bb	bb	aa	bb	aa	aa	aa	aa	aa	aa	bb	aa	aa	aa	bb	bb	bb	aa	bb	aa	aa	aa	bb	bb	bb	bb	bb	aa	aa	aa	bb	aa	aa	ab	bb	aa	bb	bb	aa	bb	bb	bb	aa
Block7372	aaxbb	bb	aa	bb	aa	aa	bb	bb	aa	bb	aa	aa	aa	aa	aa	aa	bb	aa	aa	aa	bb	bb	bb	aa	bb	aa	aa	aa	bb	bb	bb	bb	bb	aa	aa	aa	bb	aa	aa	ab	bb	aa	bb	bb	aa	bb	bb	bb	aa
Block7374	aaxbb	bb	aa	bb	aa	aa	bb	bb	aa	bb	aa	aa	aa	aa	aa	aa	bb	aa	aa	aa	bb	bb	bb	aa	bb	aa	aa	aa	bb	bb	bb	bb	bb	aa	aa	aa	bb	aa	aa	ab	bb	aa	bb	bb	aa	bb	bb	bb	aa
Block7376	aaxbb	bb	aa	bb	aa	aa	bb	bb	aa	bb	aa	aa	aa	aa	aa	aa	bb	aa	aa	aa	bb	bb	bb	aa	bb	aa	aa	aa	bb	bb	bb	bb	bb	aa	aa	aa	bb	aa	aa	ab	bb	aa	bb	bb	aa	bb	bb	bb	aa
Block7375	aaxbb	bb	aa	bb	aa	aa	bb	bb	aa	bb	aa	aa	aa	aa	aa	aa	bb	aa	aa	aa	bb	bb	bb	aa	bb	aa	aa	aa	bb	bb	bb	aa	bb	aa	aa	aa	bb	aa	aa	ab	bb	aa	bb	bb	aa	bb	bb	bb	aa
Block7378	aaxbb	bb	aa	bb	aa	aa	bb	bb	aa	bb	aa	aa	aa	aa	aa	aa	bb	aa	aa	aa	bb	bb	bb	aa	bb	aa	aa	aa	bb	bb	bb	aa	bb	aa	aa	aa	bb	aa	aa	ab	bb	aa	bb	bb	aa	bb	bb	bb	aa
Block7385	aaxbb	bb	aa	bb	aa	aa	bb	bb	aa	bb	aa	aa	aa	aa	aa	aa	bb	aa	aa	aa	bb	bb	bb	aa	bb	aa	aa	aa	bb	bb	bb	aa	bb	aa	aa	aa	bb	aa	aa	aa	bb	aa	bb	bb	aa	bb	bb	bb	aa
Block7390	aaxbb	bb	aa	bb	aa	aa	bb	bb	aa	bb	aa	aa	aa	aa	aa	aa	bb	aa	aa	aa	bb	bb	bb	aa	bb	aa	aa	aa	bb	bb	bb	aa	bb	aa	aa	aa	bb	aa	aa	aa	bb	aa	bb	bb	aa	bb	bb	bb	aa
Block7387	aaxbb	bb	aa	bb	aa	aa	bb	bb	aa	bb	aa	aa	aa	aa	aa	aa	bb	aa	aa	aa	bb	bb	bb	aa	bb	aa	aa	aa	bb	bb	bb	aa	bb	aa	aa	aa	bb	aa	aa	aa	bb	aa	bb	bb	aa	bb	bb	bb	aa
Block7386	aaxbb	bb	aa	bb	aa	aa	bb	bb	aa	bb	aa	aa	aa	aa	aa	aa	bb	aa	aa	aa	bb	bb	bb	aa	bb	aa	aa	aa	bb	bb	bb	aa	bb	aa	aa	aa	bb	aa	aa	aa	bb	aa	bb	bb	aa	bb	bb	bb	aa
Block7393	aaxbb	bb	aa	bb	aa	aa	bb	bb	aa	bb	aa	aa	aa	aa	aa	aa	bb	aa	aa	aa	bb	bb	bb	aa	bb	aa	aa	aa	bb	bb	bb	aa	bb	aa	aa	aa	bb	aa	aa	aa	bb	aa	bb	bb	aa	bb	bb	bb	aa
Block7389	aaxbb	bb	aa	bb	aa	bb	bb	bb	aa	bb	aa	aa	aa	aa	aa	aa	bb	aa	aa	aa	bb	bb	bb	aa	bb	aa	aa	aa	bb	bb	bb	aa	bb	aa	aa	aa	bb	aa	aa	aa	bb	aa	bb	bb	aa	bb	bb	bb	aa
Block7406	aaxbb	bb	aa	bb	aa	bb	bb	bb	aa	bb	aa	aa	aa	aa	aa	aa	bb	aa	aa	aa	bb	bb	bb	aa	bb	aa	aa	aa	bb	bb	bb	aa	bb	aa	aa	aa	bb	aa	aa	aa	bb	aa	bb	bb	aa	bb	bb	bb	aa
Block7408	aaxbb	bb	aa	bb	aa	bb	bb	bb	aa	bb	aa	aa	aa	aa	aa	aa	bb	aa	aa	aa	bb	bb	bb	aa	bb	aa	aa	aa	bb	bb	bb	aa	bb	aa	aa	aa	bb	aa	aa	aa	bb	aa	bb	bb	aa	bb	bb	bb	aa
Block7409	aaxbb	bb	aa	bb	aa	bb	bb	bb	aa	bb	aa	aa	aa	aa	aa	aa	bb	aa	aa	aa	bb	bb	bb	aa	bb	aa	aa	aa	bb	bb	bb	aa	bb	aa	aa	aa	bb	aa	aa	aa	bb	aa	bb	bb	aa	bb	bb	bb	aa
Block7398	aaxbb	bb	aa	bb	aa	bb	bb	bb	aa	bb	aa	aa	aa	aa	aa	aa	bb	aa	aa	aa	bb	bb	bb	aa	bb	aa	aa	aa	bb	bb	bb	aa	bb	aa	aa	aa	bb	aa	aa	aa	bb	aa	bb	bb	aa	bb	bb	bb	aa
Block7411	aaxbb	bb	aa	bb	aa	bb	bb	bb	aa	bb	aa	aa	aa	aa	aa	aa	bb	aa	aa	aa	bb	bb	bb	aa	bb	aa	aa	aa	bb	bb	bb	aa	bb	aa	aa	aa	bb	aa	aa	aa	bb	aa	bb	bb	aa	bb	bb	bb	aa
Block7412	aaxbb	bb	aa	bb	aa	bb	bb	bb	aa	bb	aa	aa	aa	aa	aa	aa	bb	aa	aa	aa	bb	bb	bb	aa	bb	aa	aa	aa	bb	bb	bb	aa	bb	aa	aa	aa	bb	aa	aa	aa	bb	aa	bb	bb	aa	bb	bb	bb	aa
Block7415	aaxbb	bb	aa	bb	aa	bb	bb	bb	aa	bb	aa	aa	aa	aa	aa	aa	bb	aa	aa	aa	bb	bb	bb	aa	bb	aa	aa	aa	bb	bb	bb	aa	bb	aa	bb	aa	bb	aa	aa	aa	bb	aa	bb	bb	aa	bb	bb	bb	aa
Block7416	aaxbb	bb	aa	bb	aa	bb	bb	bb	aa	bb	aa	aa	aa	aa	aa	aa	bb	aa	aa	aa	bb	bb	bb	aa	bb	aa	aa	aa	bb	bb	bb	aa	bb	aa	bb	aa	bb	aa	aa	aa	bb	aa	bb	bb	aa	bb	bb	bb	aa
Block7417	aaxbb	bb	aa	bb	aa	bb	bb	bb	aa	bb	aa	aa	aa	aa	aa	aa	bb	bb	aa	bb	bb	bb	bb	aa	bb	aa	aa	aa	bb	bb	bb	aa	bb	aa	bb	aa	bb	aa	aa	aa	bb	aa	bb	bb	aa	bb	bb	bb	aa
Block7419	aaxbb	bb	aa	bb	aa	bb	bb	bb	aa	bb	aa	aa	aa	aa	aa	aa	bb	bb	aa	bb	aa	bb	bb	aa	bb	aa	aa	aa	bb	bb	bb	aa	bb	aa	bb	aa	bb	aa	aa	aa	bb	aa	bb	bb	aa	bb	bb	bb	aa
Block7613	aaxbb	bb	aa	bb	aa	bb	bb	bb	aa	bb	aa	aa	aa	aa	aa	aa	bb	bb	aa	bb	aa	bb	bb	aa	bb	aa	aa	aa	bb	bb	bb	aa	bb	aa	bb	aa	bb	aa	aa	aa	bb	aa	bb	bb	aa	bb	bb	bb	aa
Block7612	aaxbb	bb	aa	bb	aa	bb	bb	bb	aa	bb	aa	aa	aa	aa	aa	aa	bb	bb	aa	bb	aa	bb	bb	aa	bb	aa	aa	aa	bb	bb	bb	aa	bb	aa	bb	aa	bb	aa	aa	aa	bb	aa	bb	bb	aa	bb	bb	bb	aa
Block7614	aaxbb	bb	aa	bb	aa	bb	bb	bb	aa	bb	aa	aa	aa	aa	aa	aa	bb	bb	aa	bb	aa	bb	bb	aa	bb	aa	aa	aa	bb	bb	bb	aa	bb	aa	bb	aa	bb	aa	aa	aa	bb	aa	bb	bb	aa	bb	bb	bb	aa
Block7615	aaxbb	bb	aa	bb	aa	bb	bb	bb	aa	bb	aa	aa	aa	aa	aa	aa	bb	bb	aa	bb	aa	bb	bb	aa	bb	aa	aa	aa	bb	bb	bb	aa	bb	aa	bb	aa	bb	aa	aa	aa	bb	aa	bb	bb	aa	bb	bb	bb	aa
Block7618	aaxbb	bb	aa	bb	aa	bb	bb	bb	aa	bb	aa	aa	aa	aa	aa	aa	bb	bb	aa	bb	aa	bb	bb	aa	bb	aa	aa	aa	bb	bb	bb	aa	bb	aa	bb	aa	bb	aa	aa	aa	bb	aa	bb	bb	aa	bb	bb	bb	aa
Block7620	aaxbb	bb	aa	bb	aa	bb	bb	bb	aa	bb	aa	aa	aa	aa	aa	aa	bb	bb	aa	bb	aa	bb	bb	aa	bb	aa	aa	aa	bb	bb	bb	aa	bb	aa	bb	aa	bb	aa	aa	aa	bb	aa	aa	bb	aa	bb	bb	bb	aa
Block7622	aaxbb	bb	aa	bb	aa	bb	bb	bb	aa	bb	aa	aa	aa	aa	aa	aa	bb	bb	aa	bb	aa	bb	bb	aa	bb	aa	aa	aa	bb	bb	bb	aa	bb	aa	bb	aa	bb	aa	aa	aa	bb	aa	aa	bb	aa	bb	bb	bb	aa
Block7623	aaxbb	bb	aa	bb	aa	bb	bb	bb	aa	bb	aa	aa	aa	aa	aa	aa	bb	bb	aa	bb	aa	bb	bb	aa	bb	aa	aa	aa	bb	bb	bb	aa	bb	aa	bb	aa	bb	aa	aa	aa	bb	aa	aa	bb	aa	bb	bb	bb	aa
Block7626	aaxbb	bb	aa	bb	aa	bb	bb	bb	aa	bb	aa	aa	aa	aa	aa	aa	bb	bb	aa	bb	aa	bb	bb	aa	bb	aa	aa	aa	bb	bb	bb	aa	bb	aa	bb	aa	bb	aa	aa	aa	bb	aa	aa	bb	aa	bb	bb	bb	aa
Block7627	aaxbb	bb	aa	bb	aa	bb	bb	bb	aa	bb	aa	aa	aa	aa	aa	aa	bb	bb	aa	bb	aa	bb	bb	bb	bb	aa	aa	aa	bb	bb	bb	aa	bb	aa	bb	aa	bb	aa	aa	aa	bb	aa	aa	bb	aa	bb	bb	bb	aa
Block7640	aaxbb	bb	aa	bb	aa	bb	bb	bb	aa	bb	aa	aa	aa	aa	aa	aa	bb	bb	aa	bb	aa	bb	bb	bb	bb	aa	aa	aa	bb	bb	bb	aa	bb	aa	bb	aa	bb	aa	aa	aa	bb	aa	aa	bb	aa	bb	bb	bb	aa
Block7652	aaxbb	bb	aa	bb	aa	bb	bb	bb	aa	bb	aa	bb	aa	aa	aa	aa	bb	bb	aa	bb	aa	bb	bb	bb	bb	aa	aa	aa	bb	bb	bb	aa	bb	aa	bb	aa	bb	aa	aa	aa	bb	aa	aa	bb	aa	bb	bb	bb	aa
Block7658	aaxbb	bb	aa	bb	aa	bb	bb	bb	aa	bb	aa	bb	aa	aa	aa	aa	bb	bb	aa	bb	aa	bb	bb	bb	bb	aa	aa	aa	bb	bb	bb	aa	bb	aa	bb	aa	bb	aa	aa	aa	bb	aa	aa	bb	aa	bb	bb	bb	aa
Block7659	aaxbb	bb	aa	bb	aa	bb	bb	bb	aa	bb	aa	bb	aa	aa	aa	aa	bb	bb	aa	bb	aa	bb	bb	bb	bb	aa	aa	aa	bb	bb	bb	aa	bb	aa	bb	aa	bb	aa	aa	aa	bb	aa	aa	bb	aa	bb	bb	bb	aa
Block7657	aaxbb	bb	aa	bb	aa	bb	bb	bb	aa	bb	aa	bb	aa	aa	aa	aa	bb	bb	aa	bb	aa	bb	bb	bb	bb	aa	aa	aa	bb	bb	bb	aa	bb	aa	bb	aa	bb	aa	aa	aa	bb	aa	aa	bb	aa	bb	bb	bb	aa
Block7663	aaxbb	bb	aa	bb	aa	bb	bb	aa	aa	bb	aa	bb	aa	aa	aa	aa	bb	bb	aa	bb	aa	aa	bb	bb	bb	aa	aa	aa	bb	bb	bb	aa	bb	aa	bb	aa	bb	aa	aa	aa	bb	aa	aa	bb	aa	bb	bb	bb	aa
Block7666	aaxbb	bb	aa	bb	aa	bb	bb	aa	aa	bb	aa	bb	aa	aa	aa	aa	bb	bb	aa	bb	aa	aa	bb	bb	bb	aa	aa	aa	bb	bb	bb	aa	bb	aa	bb	aa	bb	aa	aa	aa	bb	aa	aa	bb	aa	bb	bb	bb	aa
Block7674	aaxbb	bb	aa	bb	aa	bb	bb	aa	aa	bb	aa	bb	aa	aa	aa	aa	bb	bb	aa	bb	aa	aa	bb	bb	bb	aa	aa	aa	bb	bb	bb	aa	bb	aa	bb	aa	bb	bb	aa	aa	bb	aa	aa	bb	aa	bb	bb	bb	aa
Block7668	aaxbb	bb	aa	bb	aa	bb	bb	aa	aa	bb	aa	bb	aa	aa	aa	aa	bb	bb	aa	bb	aa	aa	bb	bb	bb	aa	aa	aa	bb	bb	bb	aa	bb	aa	bb	aa	bb	bb	aa	aa	bb	aa	aa	bb	aa	bb	bb	bb	aa
Block7677	aaxbb	bb	aa	bb	aa	bb	bb	aa	aa	bb	aa	bb	aa	aa	aa	aa	bb	bb	aa	bb	aa	aa	bb	bb	bb	aa	aa	aa	bb	bb	bb	aa	bb	aa	bb	aa	bb	bb	aa	aa	bb	aa	aa	bb	aa	bb	bb	bb	aa
Block7678	aaxbb	bb	aa	bb	aa	bb	bb	aa	aa	bb	aa	bb	aa	aa	aa	aa	bb	bb	aa	bb	aa	aa	bb	bb	bb	aa	aa	aa	bb	bb	bb	aa	bb	aa	bb	aa	bb	bb	aa	aa	bb	aa	aa	bb	aa	aa	bb	bb	aa
Block7676	aaxbb	bb	aa	bb	aa	bb	bb	aa	aa	bb	aa	bb	aa	aa	aa	aa	bb	bb	aa	bb	aa	aa	bb	bb	bb	aa	aa	aa	bb	bb	bb	aa	bb	aa	bb	aa	bb	bb	aa	aa	bb	aa	aa	bb	aa	aa	bb	bb	aa
Block7673	aaxbb	bb	aa	bb	aa	bb	bb	aa	aa	bb	aa	bb	aa	aa	aa	aa	bb	bb	aa	bb	aa	aa	bb	bb	bb	aa	aa	aa	bb	bb	bb	aa	bb	aa	bb	aa	bb	bb	aa	aa	bb	aa	aa	bb	aa	aa	bb	bb	aa
Block7681	aaxbb	bb	aa	bb	aa	bb	bb	aa	aa	bb	aa	bb	aa	aa	aa	aa	bb	bb	aa	bb	aa	aa	aa	bb	bb	aa	aa	aa	bb	bb	bb	aa	bb	aa	bb	aa	bb	bb	aa	aa	bb	aa	aa	bb	aa	aa	bb	bb	aa
Block7680	aaxbb	bb	aa	bb	aa	bb	bb	aa	aa	bb	aa	bb	aa	aa	aa	aa	bb	bb	aa	bb	aa	aa	aa	bb	bb	aa	aa	aa	bb	bb	bb	aa	bb	aa	bb	aa	bb	bb	aa	aa	bb	aa	aa	bb	aa	aa	bb	bb	aa
Block7682	aaxbb	bb	aa	bb	aa	bb	bb	aa	aa	bb	aa	bb	aa	aa	aa	aa	bb	bb	aa	bb	aa	aa	aa	bb	bb	aa	aa	aa	bb	bb	bb	aa	bb	aa	bb	aa	bb	bb	aa	aa	bb	aa	aa	bb	aa	aa	bb	bb	aa
Block7688	aaxbb	bb	aa	bb	aa	bb	bb	aa	aa	bb	aa	bb	aa	aa	aa	aa	bb	bb	aa	bb	aa	aa	aa	bb	bb	aa	aa	aa	bb	bb	bb	aa	bb	aa	bb	aa	bb	bb	aa	aa	bb	aa	aa	bb	aa	aa	bb	bb	aa
Block7692	aaxbb	bb	aa	bb	aa	bb	bb	aa	aa	bb	aa	bb	aa	aa	aa	aa	bb	bb	aa	bb	aa	aa	aa	bb	bb	aa	aa	aa	bb	bb	bb	aa	bb	aa	bb	aa	bb	bb	aa	aa	bb	aa	aa	bb	aa	aa	bb	bb	aa
Block7693	aaxbb	bb	aa	bb	aa	bb	bb	aa	aa	bb	aa	bb	aa	aa	aa	aa	bb	bb	aa	bb	aa	aa	aa	bb	bb	aa	aa	aa	bb	bb	bb	aa	bb	aa	bb	aa	bb	bb	aa	aa	bb	aa	aa	bb	aa	aa	bb	bb	aa
Block7700	aaxbb	bb	aa	bb	aa	bb	bb	aa	aa	bb	aa	bb	aa	aa	aa	aa	bb	bb	aa	bb	aa	aa	aa	bb	bb	aa	aa	aa	bb	bb	bb	aa	bb	aa	bb	aa	bb	bb	aa	aa	bb	aa	aa	aa	aa	aa	bb	bb	aa
Block7709	aaxbb	bb	aa	bb	aa	bb	bb	aa	aa	bb	aa	bb	aa	aa	aa	aa	bb	bb	aa	bb	aa	aa	aa	bb	bb	aa	aa	aa	bb	bb	bb	aa	bb	aa	bb	aa	bb	bb	aa	aa	bb	aa	aa	aa	aa	aa	bb	bb	aa
Block7716	aaxbb	bb	aa	bb	aa	bb	bb	aa	aa	bb	aa	bb	aa	aa	aa	aa	bb	bb	aa	bb	aa	aa	aa	bb	bb	aa	aa	aa	bb	bb	bb	aa	bb	aa	bb	aa	bb	bb	aa	aa	aa	aa	aa	aa	aa	aa	bb	bb	aa
Block7745	aaxbb	bb	aa	bb	aa	bb	bb	aa	aa	bb	aa	bb	aa	aa	aa	aa	bb	bb	aa	bb	aa	aa	aa	bb	bb	aa	aa	aa	aa	bb	bb	aa	bb	aa	bb	aa	bb	bb	aa	aa	aa	aa	aa	aa	aa	aa	bb	bb	aa
Block7748	aaxbb	bb	aa	bb	aa	bb	bb	aa	aa	bb	aa	ab	aa	aa	aa	aa	bb	bb	aa	bb	aa	aa	aa	bb	bb	aa	aa	aa	aa	bb	bb	aa	bb	aa	bb	aa	bb	bb	aa	aa	aa	aa	aa	aa	aa	aa	bb	bb	aa
Block7747	aaxbb	bb	aa	bb	aa	bb	bb	aa	aa	bb	aa	ab	aa	aa	aa	aa	bb	bb	aa	bb	aa	aa	aa	bb	bb	aa	aa	aa	aa	bb	bb	aa	bb	aa	bb	aa	bb	bb	bb	aa	aa	aa	aa	aa	aa	aa	bb	bb	aa
Block7746	aaxbb	bb	aa	bb	aa	bb	bb	aa	aa	bb	aa	ab	aa	aa	aa	aa	bb	bb	aa	bb	aa	aa	aa	bb	bb	aa	aa	aa	aa	bb	bb	aa	bb	aa	bb	aa	bb	bb	bb	aa	aa	aa	aa	aa	aa	aa	bb	bb	aa
Block7750	aaxbb	bb	aa	bb	aa	bb	bb	aa	aa	bb	aa	ab	aa	aa	aa	aa	bb	ab	aa	bb	aa	aa	aa	bb	bb	aa	aa	aa	aa	bb	bb	aa	bb	aa	bb	aa	bb	bb	bb	aa	aa	aa	aa	aa	aa	aa	bb	bb	aa
Block7752	aaxbb	bb	aa	bb	aa	bb	bb	bb	aa	bb	aa	ab	aa	aa	aa	aa	bb	ab	aa	bb	aa	aa	aa	bb	bb	aa	aa	aa	aa	bb	bb	aa	aa	aa	bb	aa	bb	bb	bb	aa	aa	aa	aa	aa	aa	aa	bb	bb	aa
Block7753	aaxbb	bb	aa	bb	aa	bb	bb	bb	aa	bb	aa	ab	aa	aa	aa	aa	bb	ab	aa	bb	aa	aa	aa	bb	bb	aa	aa	aa	aa	bb	bb	aa	aa	aa	bb	aa	bb	bb	bb	aa	aa	aa	aa	aa	aa	aa	bb	bb	aa
Block7754	aaxbb	bb	aa	bb	aa	bb	bb	bb	aa	bb	aa	ab	aa	aa	aa	aa	bb	ab	aa	bb	aa	aa	aa	bb	bb	aa	aa	aa	aa	bb	bb	aa	aa	aa	bb	aa	bb	bb	bb	aa	aa	aa	aa	aa	aa	aa	bb	bb	aa
Block7757	aaxbb	bb	aa	bb	aa	bb	bb	bb	aa	bb	aa	ab	aa	aa	aa	aa	bb	ab	aa	bb	aa	aa	aa	bb	bb	aa	aa	aa	aa	bb	bb	aa	aa	aa	bb	aa	bb	bb	bb	aa	aa	aa	aa	aa	aa	aa	bb	bb	aa
Block7762	aaxbb	bb	aa	bb	aa	bb	bb	bb	aa	bb	aa	ab	aa	aa	aa	aa	bb	ab	aa	bb	aa	aa	aa	bb	bb	aa	aa	aa	aa	bb	bb	aa	aa	aa	bb	aa	bb	bb	bb	aa	aa	aa	aa	aa	aa	aa	bb	bb	aa
Block7764	aaxbb	bb	aa	bb	aa	bb	bb	bb	aa	bb	aa	ab	aa	aa	aa	aa	bb	ab	aa	bb	aa	aa	aa	bb	bb	aa	aa	aa	aa	bb	bb	aa	aa	aa	bb	aa	bb	bb	bb	aa	aa	aa	aa	aa	aa	aa	bb	bb	aa
Block7772	aaxbb	bb	aa	bb	aa	bb	bb	bb	aa	bb	aa	ab	aa	aa	aa	aa	bb	ab	aa	bb	aa	aa	aa	bb	bb	aa	aa	aa	aa	bb	bb	aa	aa	aa	bb	aa	bb	bb	bb	aa	aa	aa	aa	aa	aa	aa	bb	bb	aa
Block7765	aaxbb	bb	aa	bb	aa	bb	bb	bb	aa	bb	aa	aa	aa	aa	aa	aa	bb	ab	aa	bb	aa	aa	aa	bb	bb	aa	aa	aa	aa	bb	bb	aa	aa	aa	bb	aa	bb	bb	bb	aa	aa	aa	aa	aa	aa	aa	bb	bb	aa
Block7771	aaxbb	bb	aa	bb	aa	bb	bb	bb	aa	bb	aa	aa	aa	aa	aa	aa	bb	ab	aa	bb	aa	aa	aa	bb	bb	aa	aa	aa	aa	bb	bb	aa	aa	aa	bb	aa	bb	bb	bb	aa	aa	aa	aa	aa	aa	aa	bb	bb	bb
Block7779	aaxbb	bb	aa	bb	aa	bb	bb	bb	aa	bb	aa	aa	aa	aa	aa	aa	bb	ab	aa	bb	aa	aa	aa	bb	bb	aa	aa	aa	aa	bb	bb	aa	aa	aa	bb	aa	bb	bb	bb	aa	aa	aa	aa	aa	aa	aa	bb	bb	bb
Block7787	aaxbb	bb	aa	bb	aa	bb	bb	bb	aa	bb	aa	aa	aa	aa	aa	aa	bb	ab	aa	bb	aa	aa	aa	bb	bb	aa	aa	aa	aa	bb	bb	aa	aa	aa	bb	aa	bb	bb	bb	aa	aa	aa	aa	aa	aa	aa	bb	bb	bb
Block7778	aaxbb	bb	aa	bb	aa	bb	bb	bb	aa	bb	aa	aa	aa	aa	aa	aa	bb	ab	aa	bb	aa	aa	aa	bb	bb	aa	aa	aa	aa	bb	bb	aa	aa	aa	bb	aa	bb	bb	bb	aa	aa	aa	aa	aa	aa	aa	bb	bb	bb
Block7794	aaxbb	bb	aa	bb	aa	bb	bb	bb	bb	bb	aa	aa	aa	aa	aa	aa	bb	ab	aa	bb	aa	aa	aa	bb	bb	aa	aa	aa	aa	bb	bb	aa	aa	aa	bb	aa	bb	bb	bb	aa	aa	aa	aa	aa	aa	aa	bb	bb	bb
Block7775	aaxbb	bb	aa	bb	aa	bb	bb	bb	bb	bb	aa	aa	aa	aa	aa	aa	bb	ab	aa	bb	aa	aa	aa	bb	bb	aa	aa	aa	aa	bb	bb	aa	aa	aa	bb	aa	bb	bb	bb	aa	aa	aa	aa	aa	aa	aa	bb	bb	bb
Block7800	aaxbb	bb	aa	bb	aa	bb	bb	bb	bb	bb	aa	aa	aa	aa	aa	aa	bb	ab	aa	bb	aa	aa	aa	bb	bb	aa	aa	aa	aa	bb	bb	aa	aa	aa	bb	aa	bb	bb	bb	aa	aa	aa	aa	aa	aa	aa	bb	bb	bb
Block7801	aaxbb	bb	aa	bb	aa	bb	bb	bb	bb	bb	aa	aa	aa	aa	aa	aa	bb	ab	aa	bb	aa	aa	aa	bb	bb	aa	aa	aa	aa	bb	bb	aa	aa	aa	bb	aa	bb	bb	bb	aa	aa	aa	aa	aa	aa	aa	bb	bb	bb
Block7786	aaxbb	bb	aa	bb	aa	bb	bb	bb	bb	bb	aa	aa	aa	aa	aa	aa	bb	ab	aa	bb	aa	aa	aa	bb	bb	aa	aa	aa	aa	bb	bb	aa	aa	aa	bb	aa	bb	bb	bb	aa	aa	aa	aa	aa	aa	aa	bb	bb	bb
Block7813	aaxbb	bb	aa	bb	aa	bb	bb	bb	bb	bb	aa	aa	aa	aa	aa	aa	bb	ab	aa	bb	aa	aa	aa	bb	aa	bb	aa	aa	aa	bb	bb	aa	aa	aa	aa	aa	bb	bb	bb	aa	aa	aa	aa	aa	aa	aa	bb	bb	bb
Block7793	aaxbb	bb	aa	bb	aa	bb	bb	bb	bb	bb	aa	aa	aa	aa	aa	aa	bb	ab	aa	bb	aa	aa	aa	bb	aa	bb	aa	aa	aa	bb	bb	aa	aa	aa	aa	aa	bb	bb	bb	aa	aa	aa	aa	aa	aa	aa	bb	bb	bb
Block7814	aaxbb	bb	aa	bb	aa	bb	bb	bb	bb	bb	aa	aa	aa	aa	aa	aa	bb	bb	aa	bb	aa	aa	aa	bb	aa	bb	aa	bb	aa	bb	bb	aa	aa	aa	aa	aa	bb	aa	bb	aa	aa	aa	bb	aa	aa	aa	bb	bb	bb
Block7817	aaxbb	bb	aa	bb	aa	bb	bb	bb	bb	bb	aa	aa	aa	aa	aa	aa	bb	bb	aa	bb	aa	aa	aa	bb	aa	bb	aa	bb	aa	bb	bb	aa	aa	aa	aa	aa	bb	aa	bb	aa	aa	aa	bb	bb	aa	aa	bb	bb	bb
Block7818	aaxbb	bb	aa	bb	aa	bb	bb	bb	bb	bb	aa	aa	aa	aa	aa	aa	bb	bb	aa	bb	aa	aa	aa	bb	aa	bb	aa	bb	aa	bb	bb	aa	aa	aa	aa	aa	bb	aa	bb	aa	aa	bb	bb	bb	aa	aa	bb	bb	bb
Block7811	aaxbb	bb	aa	bb	aa	bb	bb	bb	bb	bb	aa	aa	aa	aa	aa	aa	bb	bb	aa	bb	aa	aa	aa	bb	aa	bb	aa	bb	aa	bb	bb	aa	aa	aa	aa	aa	bb	aa	bb	aa	aa	bb	bb	bb	aa	aa	bb	bb	bb
Block7804	aaxbb	bb	aa	bb	aa	bb	bb	bb	bb	bb	aa	aa	aa	aa	aa	aa	bb	bb	aa	bb	aa	aa	aa	bb	aa	bb	aa	bb	aa	bb	bb	aa	aa	aa	aa	aa	bb	aa	bb	aa	aa	bb	bb	bb	aa	aa	bb	bb	bb
Block7802	aaxbb	bb	aa	bb	aa	bb	bb	bb	bb	bb	aa	aa	aa	aa	aa	aa	bb	bb	aa	bb	aa	aa	aa	bb	aa	bb	aa	bb	aa	bb	bb	aa	aa	aa	aa	aa	bb	aa	bb	aa	aa	bb	bb	bb	aa	aa	bb	bb	bb
Block7820	aaxbb	bb	aa	bb	aa	bb	bb	bb	bb	bb	bb	aa	aa	aa	aa	aa	bb	bb	aa	bb	aa	aa	aa	bb	aa	bb	aa	bb	aa	bb	bb	aa	aa	aa	aa	aa	bb	aa	bb	aa	aa	bb	bb	bb	aa	aa	bb	bb	bb
Block7823	aaxbb	bb	aa	bb	aa	bb	bb	bb	bb	bb	bb	aa	aa	aa	aa	aa	bb	bb	aa	bb	aa	aa	aa	bb	aa	bb	aa	bb	aa	bb	bb	aa	aa	aa	aa	aa	bb	aa	bb	aa	aa	bb	bb	bb	aa	aa	bb	bb	aa
Block7828	aaxbb	bb	aa	bb	aa	bb	bb	bb	bb	bb	bb	aa	aa	aa	aa	aa	bb	bb	aa	bb	aa	aa	aa	bb	aa	bb	aa	bb	aa	bb	bb	aa	bb	aa	aa	aa	bb	aa	bb	aa	aa	bb	bb	bb	aa	aa	bb	bb	aa
Block7842	aaxbb	bb	aa	bb	bb	bb	bb	bb	bb	bb	bb	aa	aa	aa	aa	aa	bb	bb	aa	bb	aa	aa	aa	bb	aa	bb	aa	bb	aa	bb	bb	aa	bb	aa	aa	aa	bb	aa	bb	aa	aa	bb	bb	bb	aa	aa	bb	bb	aa
Block7847	aaxbb	bb	aa	bb	bb	bb	bb	bb	bb	bb	bb	aa	aa	aa	aa	aa	bb	bb	aa	bb	aa	aa	aa	bb	aa	bb	aa	bb	aa	bb	bb	aa	bb	aa	aa	aa	bb	aa	bb	aa	aa	bb	bb	bb	aa	aa	bb	bb	aa
Block7844	aaxbb	bb	aa	bb	bb	bb	bb	bb	bb	bb	bb	aa	aa	aa	aa	aa	bb	bb	aa	bb	aa	aa	aa	bb	aa	bb	aa	bb	aa	bb	bb	aa	bb	aa	aa	aa	bb	aa	bb	aa	aa	bb	bb	bb	aa	aa	aa	bb	aa
Block7855	aaxbb	bb	aa	bb	bb	bb	bb	bb	bb	bb	bb	aa	aa	aa	aa	aa	bb	bb	aa	bb	aa	aa	bb	bb	aa	bb	aa	bb	aa	bb	bb	aa	bb	aa	aa	bb	bb	aa	bb	aa	aa	bb	bb	bb	aa	aa	aa	bb	aa
Block7863	aaxbb	bb	aa	bb	bb	bb	bb	bb	bb	bb	bb	aa	aa	aa	aa	aa	bb	bb	aa	bb	aa	aa	bb	bb	aa	bb	aa	bb	aa	bb	bb	aa	bb	aa	aa	bb	bb	aa	bb	aa	aa	bb	bb	bb	aa	aa	aa	bb	aa
Block7868	aaxbb	bb	aa	bb	bb	bb	bb	bb	bb	bb	bb	aa	aa	aa	aa	aa	bb	bb	aa	bb	aa	aa	bb	bb	aa	bb	aa	bb	aa	bb	bb	aa	bb	aa	aa	bb	bb	aa	bb	aa	aa	bb	bb	bb	aa	aa	aa	bb	aa
Block7853	aaxbb	bb	aa	bb	bb	bb	bb	bb	bb	bb	bb	aa	aa	aa	aa	aa	bb	bb	aa	bb	aa	aa	bb	bb	aa	bb	aa	bb	aa	bb	bb	aa	bb	aa	aa	bb	bb	aa	bb	aa	aa	bb	bb	bb	aa	aa	aa	bb	aa
Block7862	aaxbb	bb	aa	bb	bb	bb	bb	bb	bb	bb	bb	aa	aa	aa	aa	aa	bb	aa	aa	aa	aa	aa	bb	bb	aa	bb	aa	bb	aa	aa	bb	bb	bb	aa	aa	bb	bb	aa	bb	aa	aa	bb	bb	bb	aa	aa	aa	bb	aa
Block7867	aaxbb	bb	aa	bb	bb	bb	bb	bb	bb	bb	bb	aa	aa	aa	aa	aa	bb	aa	aa	aa	aa	aa	bb	bb	aa	bb	aa	bb	aa	aa	bb	bb	bb	aa	aa	bb	bb	aa	bb	aa	aa	bb	bb	bb	aa	aa	aa	bb	aa
Block7886	aaxbb	bb	aa	bb	bb	bb	bb	bb	bb	bb	bb	aa	aa	aa	aa	aa	bb	aa	aa	aa	aa	aa	bb	bb	aa	bb	aa	bb	aa	aa	bb	bb	bb	aa	aa	bb	bb	aa	aa	aa	aa	bb	bb	bb	aa	aa	aa	bb	aa
Block7883	aaxbb	bb	aa	bb	bb	bb	bb	bb	bb	bb	bb	aa	aa	aa	aa	aa	bb	aa	aa	aa	aa	bb	bb	bb	aa	bb	aa	bb	bb	aa	bb	bb	bb	aa	bb	bb	bb	aa	aa	aa	aa	bb	bb	bb	aa	aa	aa	bb	aa
Block7882	aaxbb	bb	aa	bb	bb	bb	bb	bb	bb	bb	bb	aa	aa	aa	aa	aa	bb	aa	aa	aa	aa	bb	bb	bb	aa	bb	aa	bb	bb	aa	bb	bb	bb	aa	bb	bb	bb	aa	aa	aa	aa	bb	bb	bb	aa	aa	aa	bb	aa
Block7887	aaxbb	bb	aa	bb	bb	bb	bb	bb	bb	bb	bb	aa	aa	aa	aa	aa	bb	aa	aa	aa	aa	bb	bb	bb	aa	bb	aa	bb	bb	aa	bb	bb	bb	aa	bb	bb	bb	aa	aa	aa	aa	bb	bb	bb	aa	aa	aa	bb	aa
Block7865	aaxbb	bb	aa	bb	bb	bb	bb	bb	bb	bb	bb	aa	aa	aa	aa	aa	bb	aa	aa	aa	aa	bb	bb	bb	aa	bb	aa	bb	bb	aa	bb	bb	bb	aa	bb	bb	bb	aa	aa	aa	aa	bb	bb	bb	aa	aa	aa	bb	aa
Block7871	aaxbb	bb	aa	bb	bb	bb	bb	bb	bb	bb	bb	aa	aa	aa	aa	aa	bb	aa	aa	aa	aa	bb	bb	bb	aa	bb	aa	bb	bb	aa	bb	bb	bb	aa	bb	bb	bb	aa	aa	aa	aa	bb	bb	bb	aa	aa	aa	bb	aa
Block7900	aaxbb	bb	aa	bb	bb	bb	bb	bb	aa	bb	bb	aa	aa	aa	aa	aa	bb	aa	aa	aa	aa	bb	bb	bb	aa	bb	aa	bb	bb	aa	bb	bb	bb	aa	bb	bb	bb	aa	aa	aa	aa	bb	bb	bb	aa	aa	aa	bb	aa
Block7872	aaxbb	bb	aa	bb	bb	bb	bb	bb	aa	bb	bb	aa	aa	aa	aa	aa	bb	aa	aa	aa	aa	bb	bb	bb	aa	bb	aa	bb	bb	aa	bb	bb	bb	aa	bb	bb	bb	aa	aa	aa	aa	bb	bb	bb	aa	aa	aa	bb	aa
Block7901	aaxbb	bb	aa	bb	bb	bb	bb	bb	aa	bb	bb	aa	bb	aa	aa	aa	bb	aa	aa	aa	aa	bb	bb	bb	aa	bb	aa	bb	bb	aa	bb	bb	bb	aa	bb	bb	aa	bb	aa	aa	aa	bb	bb	bb	aa	aa	aa	bb	aa
Block7894	aaxbb	bb	aa	bb	bb	bb	bb	bb	aa	bb	bb	aa	bb	aa	aa	aa	bb	aa	aa	aa	aa	bb	bb	bb	aa	bb	aa	bb	bb	aa	bb	bb	bb	aa	bb	bb	aa	bb	aa	aa	aa	bb	bb	bb	aa	aa	aa	bb	aa
Block7907	aaxbb	bb	aa	bb	bb	bb	bb	bb	aa	bb	bb	aa	bb	aa	aa	aa	bb	aa	aa	aa	aa	bb	bb	bb	aa	bb	aa	bb	bb	aa	bb	bb	bb	aa	bb	bb	aa	bb	aa	aa	aa	bb	bb	bb	aa	bb	aa	bb	aa
Block7897	aaxbb	bb	aa	bb	bb	bb	bb	bb	aa	bb	bb	aa	bb	aa	aa	aa	bb	aa	aa	aa	aa	bb	bb	bb	aa	bb	aa	bb	bb	aa	bb	bb	bb	aa	bb	bb	aa	bb	aa	aa	aa	bb	bb	bb	aa	bb	aa	bb	aa
Block7905	aaxbb	bb	aa	bb	bb	bb	bb	bb	aa	bb	bb	aa	bb	aa	aa	aa	bb	aa	aa	aa	aa	bb	bb	bb	bb	bb	aa	bb	bb	aa	bb	bb	bb	aa	bb	aa	aa	bb	aa	aa	aa	bb	bb	bb	aa	bb	aa	bb	aa
Block7910	aaxbb	bb	aa	bb	bb	bb	bb	bb	aa	bb	bb	aa	bb	aa	aa	aa	bb	aa	aa	aa	aa	bb	bb	bb	bb	bb	aa	bb	bb	aa	bb	bb	bb	aa	bb	aa	aa	bb	aa	aa	aa	bb	bb	bb	aa	bb	aa	bb	aa
Block7916	aaxbb	bb	aa	bb	bb	bb	bb	bb	aa	bb	bb	aa	bb	aa	aa	aa	bb	aa	aa	aa	aa	bb	bb	bb	bb	bb	aa	bb	bb	aa	bb	bb	bb	aa	bb	aa	aa	bb	aa	aa	aa	bb	bb	bb	aa	bb	aa	bb	aa
Block7937	aaxbb	bb	aa	bb	bb	bb	bb	bb	aa	bb	bb	aa	bb	aa	aa	aa	bb	aa	aa	aa	aa	bb	bb	bb	bb	bb	aa	bb	bb	aa	aa	bb	bb	aa	bb	aa	aa	bb	aa	aa	aa	bb	bb	bb	aa	bb	aa	bb	aa
Block7938	aaxbb	bb	aa	bb	bb	bb	bb	bb	aa	bb	bb	aa	bb	aa	aa	aa	bb	aa	aa	aa	aa	bb	bb	bb	bb	bb	aa	bb	bb	aa	aa	bb	bb	aa	bb	aa	aa	bb	aa	aa	aa	bb	bb	bb	aa	bb	aa	bb	aa
Block7950	aaxbb	bb	aa	bb	bb	bb	bb	bb	aa	bb	bb	aa	bb	aa	aa	aa	bb	aa	aa	aa	aa	bb	bb	bb	bb	bb	aa	bb	bb	aa	aa	bb	bb	aa	bb	aa	aa	bb	aa	aa	aa	bb	bb	bb	aa	bb	aa	bb	aa
Block7952	aaxbb	bb	aa	bb	bb	bb	bb	bb	aa	bb	bb	aa	bb	aa	aa	aa	bb	aa	aa	aa	aa	bb	bb	bb	bb	bb	aa	bb	bb	aa	aa	bb	bb	aa	bb	aa	aa	bb	aa	aa	aa	bb	bb	bb	aa	bb	aa	bb	aa
Block7951	aaxbb	bb	aa	bb	bb	bb	bb	bb	aa	bb	bb	bb	bb	aa	aa	aa	aa	aa	aa	aa	aa	bb	bb	bb	bb	aa	aa	bb	bb	aa	aa	bb	bb	aa	bb	aa	aa	bb	aa	aa	aa	bb	bb	bb	aa	bb	aa	bb	aa
Block7974	aaxbb	bb	aa	bb	aa	bb	bb	bb	aa	bb	bb	bb	bb	aa	bb	bb	aa	aa	aa	aa	aa	bb	bb	bb	bb	aa	aa	bb	bb	aa	aa	bb	bb	aa	aa	aa	aa	bb	aa	aa	aa	bb	aa	bb	aa	bb	aa	bb	aa
Block7982	aaxbb	bb	aa	bb	aa	bb	bb	bb	aa	bb	bb	bb	bb	aa	bb	bb	aa	aa	aa	aa	aa	bb	bb	bb	bb	aa	aa	bb	bb	aa	aa	bb	bb	aa	aa	aa	aa	bb	aa	aa	aa	bb	aa	bb	aa	bb	aa	bb	aa
Block7977	aaxbb	bb	aa	bb	aa	bb	bb	bb	aa	bb	bb	bb	bb	aa	bb	bb	aa	aa	aa	aa	aa	bb	bb	bb	bb	aa	aa	bb	bb	aa	aa	bb	aa	aa	aa	aa	aa	bb	aa	aa	aa	bb	aa	bb	aa	bb	aa	bb	aa
Block7976	aaxbb	bb	aa	bb	aa	bb	bb	bb	aa	bb	bb	bb	bb	aa	bb	bb	aa	aa	aa	aa	aa	bb	bb	bb	bb	aa	aa	bb	bb	aa	aa	bb	aa	aa	aa	aa	aa	bb	aa	aa	aa	bb	aa	bb	aa	bb	aa	bb	aa
Block7973	aaxbb	bb	aa	bb	aa	bb	bb	bb	aa	bb	bb	bb	bb	aa	bb	bb	aa	aa	aa	aa	aa	bb	bb	bb	bb	aa	aa	bb	bb	aa	aa	bb	aa	aa	aa	aa	aa	bb	aa	aa	aa	bb	aa	bb	aa	bb	aa	bb	aa
Block7988	aaxbb	bb	aa	bb	aa	bb	bb	bb	aa	bb	bb	bb	bb	aa	bb	bb	aa	aa	aa	aa	aa	bb	bb	bb	bb	aa	aa	bb	bb	aa	aa	bb	aa	aa	aa	aa	aa	bb	aa	aa	aa	bb	aa	bb	aa	bb	aa	bb	aa
Block8015	aaxbb	bb	aa	bb	aa	bb	bb	bb	aa	bb	bb	bb	bb	aa	aa	bb	aa	aa	aa	aa	aa	bb	bb	bb	bb	aa	aa	bb	bb	aa	aa	bb	aa	aa	aa	aa	aa	bb	aa	aa	aa	bb	aa	bb	aa	bb	aa	bb	aa
Block8000	aaxbb	bb	aa	bb	aa	bb	bb	bb	aa	bb	bb	bb	bb	aa	aa	bb	aa	aa	aa	aa	aa	bb	bb	bb	bb	aa	aa	bb	bb	aa	aa	bb	aa	aa	aa	aa	aa	bb	aa	aa	aa	bb	aa	bb	aa	bb	aa	bb	aa
Block8033	aaxbb	bb	aa	bb	aa	bb	bb	bb	aa	bb	bb	bb	bb	aa	aa	bb	aa	aa	aa	aa	aa	bb	bb	bb	bb	aa	aa	bb	bb	aa	aa	bb	aa	aa	aa	aa	aa	bb	aa	aa	aa	bb	aa	bb	aa	bb	aa	bb	aa
Block8009	aaxbb	bb	aa	bb	aa	bb	bb	bb	aa	bb	bb	bb	bb	aa	aa	bb	aa	aa	aa	bb	aa	bb	bb	bb	bb	aa	aa	bb	bb	aa	aa	bb	aa	aa	aa	aa	aa	bb	aa	aa	aa	bb	aa	bb	aa	bb	aa	bb	aa
Block8034	aaxbb	bb	aa	bb	aa	bb	bb	bb	aa	bb	bb	bb	bb	aa	aa	bb	aa	aa	aa	bb	aa	bb	bb	bb	bb	aa	aa	bb	bb	aa	aa	bb	aa	aa	aa	aa	aa	bb	aa	aa	aa	bb	aa	bb	aa	bb	aa	bb	aa
Block8040	aaxbb	bb	aa	bb	aa	bb	bb	bb	aa	bb	bb	bb	bb	aa	aa	bb	aa	aa	aa	bb	aa	bb	bb	bb	bb	aa	aa	bb	bb	aa	aa	bb	aa	aa	aa	bb	aa	bb	aa	aa	aa	bb	aa	bb	bb	bb	aa	bb	aa
Block8042	aaxbb	bb	aa	bb	aa	bb	bb	bb	aa	bb	bb	bb	bb	aa	aa	bb	aa	aa	aa	bb	aa	bb	bb	bb	bb	aa	aa	bb	bb	aa	aa	bb	aa	aa	aa	bb	aa	bb	aa	aa	aa	bb	aa	bb	bb	bb	aa	bb	aa
Block8002	aaxbb	bb	aa	bb	aa	bb	bb	bb	aa	bb	bb	bb	bb	aa	aa	bb	aa	aa	aa	bb	aa	bb	bb	bb	bb	aa	aa	bb	bb	aa	aa	bb	aa	aa	aa	bb	aa	bb	aa	aa	aa	bb	aa	bb	bb	bb	aa	bb	aa
Block8007	aaxbb	bb	aa	bb	aa	bb	bb	bb	aa	bb	bb	bb	bb	aa	aa	bb	aa	aa	aa	bb	aa	bb	bb	bb	bb	aa	aa	bb	bb	aa	aa	bb	aa	aa	aa	bb	aa	bb	aa	aa	aa	bb	aa	bb	bb	bb	aa	bb	aa
Block8043	aaxbb	bb	aa	bb	aa	bb	bb	bb	aa	bb	bb	bb	bb	aa	aa	bb	aa	aa	aa	bb	aa	bb	bb	bb	bb	aa	aa	bb	bb	aa	aa	bb	aa	aa	aa	bb	aa	bb	aa	aa	aa	bb	aa	bb	bb	bb	aa	bb	aa
Block8052	aaxbb	bb	aa	bb	aa	bb	bb	bb	aa	bb	bb	aa	bb	aa	aa	bb	aa	aa	aa	bb	aa	bb	bb	bb	bb	aa	aa	bb	bb	aa	aa	bb	aa	aa	aa	bb	aa	bb	aa	aa	aa	bb	aa	bb	bb	bb	aa	bb	aa
Block8065	aaxbb	bb	aa	bb	aa	bb	bb	bb	aa	bb	bb	aa	bb	aa	aa	bb	aa	aa	aa	bb	aa	bb	bb	bb	bb	aa	aa	bb	bb	aa	aa	bb	aa	aa	aa	bb	aa	bb	aa	aa	aa	bb	aa	bb	bb	bb	aa	bb	aa
Block8068	aaxbb	bb	aa	bb	aa	bb	bb	bb	aa	bb	bb	aa	bb	aa	aa	bb	aa	aa	aa	bb	aa	bb	bb	bb	bb	aa	aa	bb	bb	aa	aa	bb	aa	aa	aa	bb	aa	bb	aa	aa	aa	bb	aa	bb	bb	bb	aa	bb	aa
Block8035	aaxbb	bb	aa	bb	aa	bb	bb	bb	aa	bb	bb	aa	bb	aa	aa	bb	aa	aa	aa	bb	aa	bb	bb	bb	bb	aa	aa	bb	bb	aa	aa	bb	aa	aa	aa	bb	aa	bb	aa	aa	aa	bb	aa	bb	bb	bb	aa	bb	aa
Block8067	aaxbb	bb	aa	bb	aa	bb	bb	bb	aa	bb	bb	aa	bb	aa	aa	bb	aa	aa	aa	bb	aa	bb	bb	bb	bb	aa	aa	bb	bb	aa	aa	bb	aa	aa	aa	bb	bb	bb	aa	aa	aa	bb	aa	bb	bb	bb	aa	bb	aa
Block8057	aaxbb	bb	aa	bb	aa	bb	bb	bb	aa	bb	bb	aa	bb	aa	aa	bb	aa	aa	aa	bb	aa	bb	bb	bb	bb	aa	aa	bb	bb	aa	aa	bb	aa	aa	aa	bb	bb	bb	aa	aa	aa	bb	aa	bb	bb	bb	aa	bb	aa
Block8045	aaxbb	bb	aa	bb	aa	bb	bb	bb	aa	bb	bb	aa	bb	aa	aa	bb	aa	aa	aa	bb	aa	bb	bb	bb	bb	aa	aa	bb	bb	aa	aa	bb	aa	aa	aa	bb	bb	bb	aa	aa	aa	bb	aa	bb	bb	bb	aa	bb	aa
Block8077	aaxbb	bb	aa	bb	aa	bb	bb	bb	aa	bb	bb	aa	aa	aa	aa	bb	aa	aa	aa	bb	aa	bb	bb	bb	bb	aa	aa	bb	bb	aa	aa	bb	aa	aa	aa	bb	bb	bb	aa	aa	aa	bb	aa	bb	bb	bb	aa	bb	aa
Block8070	aaxbb	bb	aa	bb	aa	bb	bb	bb	aa	bb	bb	aa	aa	aa	aa	bb	aa	aa	aa	bb	aa	bb	bb	bb	bb	aa	aa	bb	bb	aa	aa	bb	aa	aa	aa	bb	bb	bb	aa	aa	aa	bb	aa	bb	bb	bb	aa	bb	aa
Block8086	aaxbb	bb	aa	bb	aa	bb	bb	bb	aa	bb	bb	aa	aa	aa	aa	bb	aa	aa	aa	bb	aa	bb	bb	bb	bb	aa	aa	bb	bb	aa	aa	aa	aa	aa	aa	bb	bb	bb	aa	aa	aa	bb	aa	bb	bb	bb	aa	bb	aa
Block8088	aaxbb	bb	aa	bb	aa	bb	bb	bb	aa	bb	bb	aa	aa	aa	aa	bb	aa	aa	aa	bb	aa	bb	bb	bb	bb	aa	aa	bb	bb	aa	aa	aa	aa	aa	aa	bb	bb	bb	aa	aa	aa	bb	aa	bb	bb	bb	aa	bb	aa
Block8085	aaxbb	bb	aa	bb	aa	bb	bb	bb	aa	bb	bb	aa	aa	aa	aa	bb	aa	aa	aa	bb	aa	bb	bb	bb	bb	aa	aa	bb	bb	aa	aa	aa	aa	aa	aa	bb	bb	bb	aa	aa	aa	bb	aa	bb	bb	bb	aa	bb	aa
Block8098	aaxbb	bb	aa	bb	aa	bb	bb	bb	aa	bb	bb	aa	aa	aa	aa	bb	aa	aa	aa	bb	aa	bb	bb	bb	bb	aa	aa	bb	bb	aa	aa	aa	aa	aa	aa	bb	bb	bb	bb	aa	aa	bb	aa	bb	bb	bb	aa	bb	aa
Block8091	aaxbb	bb	aa	bb	aa	bb	bb	bb	aa	bb	bb	aa	aa	aa	aa	bb	aa	aa	aa	bb	aa	bb	bb	bb	bb	aa	aa	bb	bb	aa	aa	aa	aa	aa	aa	bb	bb	bb	bb	aa	aa	bb	aa	bb	bb	bb	aa	bb	aa
Block8107	aaxbb	bb	aa	bb	aa	bb	bb	bb	aa	bb	bb	aa	aa	aa	aa	bb	aa	aa	aa	bb	aa	bb	bb	bb	bb	aa	aa	bb	bb	aa	aa	aa	aa	aa	aa	bb	bb	bb	bb	aa	aa	bb	aa	bb	bb	bb	aa	bb	aa
Block8106	aaxbb	bb	aa	bb	aa	bb	bb	bb	aa	bb	bb	aa	aa	aa	aa	bb	aa	aa	aa	bb	aa	bb	bb	bb	bb	aa	aa	bb	bb	aa	aa	aa	aa	aa	aa	bb	bb	bb	bb	aa	aa	bb	aa	bb	bb	bb	aa	bb	aa
Block8093	aaxbb	bb	aa	bb	aa	bb	bb	bb	aa	bb	bb	aa	aa	aa	aa	bb	aa	aa	aa	bb	aa	bb	bb	bb	bb	aa	aa	bb	bb	aa	aa	aa	aa	aa	aa	bb	bb	bb	bb	aa	aa	bb	aa	bb	bb	bb	aa	bb	aa
Block8112	aaxbb	bb	aa	bb	aa	bb	bb	aa	aa	bb	bb	aa	aa	aa	aa	bb	aa	aa	bb	bb	aa	bb	bb	bb	bb	aa	aa	bb	bb	aa	aa	aa	aa	aa	aa	bb	bb	bb	bb	aa	aa	bb	aa	bb	bb	bb	aa	bb	aa
Block8110	aaxbb	bb	aa	bb	aa	bb	bb	aa	aa	bb	bb	aa	aa	aa	aa	bb	aa	aa	bb	bb	aa	bb	bb	bb	bb	aa	aa	bb	bb	aa	aa	aa	aa	aa	aa	bb	bb	bb	bb	aa	aa	bb	aa	bb	bb	bb	aa	bb	aa
Block8114	aaxbb	bb	aa	bb	aa	bb	bb	aa	aa	bb	bb	aa	aa	aa	aa	bb	aa	aa	bb	bb	aa	bb	bb	bb	bb	aa	aa	bb	bb	aa	aa	aa	aa	aa	aa	bb	bb	bb	bb	aa	aa	bb	aa	bb	bb	bb	aa	bb	aa
Block8120	aaxbb	bb	aa	bb	aa	bb	bb	aa	aa	bb	bb	aa	aa	aa	aa	bb	aa	aa	bb	bb	aa	bb	bb	bb	bb	aa	aa	bb	bb	aa	aa	aa	aa	aa	aa	bb	bb	bb	bb	aa	aa	bb	aa	bb	bb	bb	aa	bb	aa
Block8123	aaxbb	bb	aa	bb	aa	aa	bb	aa	ab	aa	aa	aa	aa	aa	bb	bb	bb	bb	bb	aa	aa	bb	aa	aa	bb	bb	aa	bb	aa	aa	aa	bb	bb	bb	bb	aa	bb	aa	aa	bb	bb	aa	bb	ab	bb	bb	bb	aa	aa
Block8121	aaxbb	bb	aa	bb	aa	aa	bb	aa	ab	aa	aa	aa	aa	aa	bb	bb	bb	bb	bb	aa	aa	bb	aa	aa	bb	bb	aa	bb	aa	aa	aa	bb	bb	bb	bb	aa	bb	aa	aa	bb	bb	aa	bb	ab	bb	bb	bb	aa	aa
Block8122	aaxbb	bb	aa	bb	aa	aa	bb	aa	ab	aa	aa	aa	aa	aa	bb	bb	bb	bb	bb	aa	aa	bb	aa	aa	bb	bb	aa	bb	aa	aa	aa	bb	bb	bb	bb	aa	bb	aa	aa	bb	bb	aa	bb	ab	bb	bb	bb	aa	aa
Block8127	aaxbb	bb	aa	bb	aa	aa	bb	aa	ab	aa	aa	aa	aa	aa	bb	bb	bb	bb	bb	aa	aa	bb	aa	aa	bb	bb	aa	bb	aa	aa	aa	bb	bb	bb	bb	aa	bb	aa	aa	bb	bb	aa	bb	ab	bb	bb	bb	aa	aa
Block8133	aaxbb	bb	aa	bb	aa	aa	bb	aa	ab	aa	aa	aa	aa	aa	bb	bb	bb	bb	bb	aa	aa	bb	aa	aa	bb	bb	aa	bb	aa	aa	aa	bb	bb	bb	bb	aa	bb	aa	aa	bb	bb	aa	bb	ab	bb	bb	bb	aa	aa
Block8132	aaxbb	bb	aa	bb	aa	aa	bb	aa	ab	aa	aa	aa	aa	aa	bb	bb	bb	bb	bb	aa	aa	bb	aa	aa	bb	bb	aa	bb	aa	aa	aa	bb	bb	bb	bb	aa	bb	aa	aa	bb	bb	aa	bb	ab	bb	bb	bb	aa	aa
Block8136	aaxbb	bb	aa	bb	aa	aa	bb	aa	ab	aa	aa	aa	aa	aa	bb	bb	bb	bb	bb	aa	aa	bb	aa	aa	bb	bb	aa	bb	aa	aa	aa	bb	bb	bb	bb	aa	bb	aa	aa	bb	bb	aa	bb	ab	bb	bb	bb	aa	aa
Block8135	aaxbb	bb	aa	bb	aa	aa	bb	aa	ab	aa	aa	aa	aa	aa	bb	bb	bb	bb	bb	aa	aa	bb	aa	aa	bb	bb	aa	bb	aa	aa	aa	bb	bb	bb	bb	aa	bb	aa	aa	bb	bb	aa	bb	ab	bb	bb	bb	aa	aa
Block8142	aaxbb	bb	aa	bb	aa	aa	bb	aa	ab	aa	aa	aa	aa	aa	bb	bb	bb	bb	bb	aa	aa	bb	aa	aa	bb	bb	aa	bb	aa	aa	aa	bb	bb	bb	bb	aa	bb	aa	aa	bb	bb	aa	bb	ab	bb	bb	bb	aa	aa
Block8149	aaxbb	bb	aa	bb	aa	aa	bb	aa	ab	aa	aa	aa	aa	aa	bb	bb	bb	bb	bb	aa	aa	bb	aa	aa	bb	bb	aa	bb	aa	aa	aa	bb	bb	bb	bb	aa	bb	aa	aa	bb	bb	aa	bb	ab	bb	bb	bb	aa	aa
Block8198	aaxbb	bb	aa	bb	aa	aa	bb	aa	ab	aa	aa	aa	aa	aa	bb	bb	bb	bb	bb	aa	aa	bb	aa	aa	bb	bb	aa	bb	aa	aa	aa	bb	bb	bb	bb	aa	bb	aa	aa	bb	bb	aa	bb	ab	bb	bb	bb	aa	aa
Block8156	aaxbb	bb	aa	bb	aa	aa	bb	aa	ab	aa	aa	aa	aa	aa	bb	bb	bb	bb	bb	aa	aa	bb	aa	aa	bb	bb	aa	bb	aa	aa	aa	bb	bb	bb	bb	aa	bb	aa	aa	bb	bb	aa	bb	ab	bb	bb	bb	aa	aa
Block8193	aaxbb	bb	aa	bb	aa	aa	bb	aa	ab	aa	aa	aa	aa	aa	bb	bb	bb	bb	bb	aa	aa	bb	aa	aa	bb	bb	aa	bb	aa	aa	aa	bb	bb	bb	bb	aa	bb	aa	aa	bb	bb	aa	bb	ab	bb	bb	bb	aa	aa
Block8171	aaxbb	bb	aa	bb	aa	aa	bb	aa	ab	aa	aa	aa	aa	aa	bb	bb	bb	bb	bb	aa	aa	bb	aa	aa	bb	bb	aa	bb	aa	aa	aa	bb	bb	bb	bb	aa	bb	aa	aa	bb	bb	aa	bb	ab	bb	bb	bb	aa	aa
Block8183	aaxbb	bb	aa	bb	aa	aa	bb	aa	ab	aa	aa	aa	aa	aa	bb	bb	bb	bb	bb	aa	aa	bb	aa	aa	bb	bb	aa	bb	aa	aa	aa	bb	bb	bb	bb	aa	bb	aa	aa	bb	bb	aa	bb	ab	bb	bb	bb	aa	aa
Block8160	aaxbb	bb	aa	bb	aa	aa	bb	aa	ab	aa	aa	aa	aa	aa	bb	bb	bb	bb	bb	aa	aa	bb	aa	aa	bb	bb	aa	bb	aa	aa	aa	bb	bb	bb	bb	aa	bb	aa	aa	bb	bb	aa	bb	ab	bb	bb	bb	aa	aa
Block8194	aaxbb	bb	aa	bb	aa	aa	bb	aa	ab	aa	aa	aa	aa	aa	bb	bb	bb	bb	bb	aa	aa	bb	aa	aa	bb	bb	aa	bb	aa	aa	aa	bb	bb	bb	bb	aa	bb	aa	aa	bb	bb	aa	bb	ab	bb	bb	bb	aa	aa
Block8153	aaxbb	bb	aa	bb	aa	aa	bb	aa	ab	aa	aa	aa	aa	aa	bb	bb	bb	bb	bb	aa	aa	bb	aa	aa	bb	bb	aa	bb	aa	aa	aa	bb	bb	bb	bb	aa	bb	aa	aa	bb	bb	aa	bb	ab	bb	bb	bb	aa	aa
Block8200	aaxbb	bb	aa	bb	aa	aa	bb	aa	ab	aa	aa	aa	aa	aa	bb	bb	bb	bb	bb	aa	aa	bb	aa	aa	bb	bb	aa	bb	aa	aa	aa	bb	bb	bb	bb	aa	bb	aa	aa	bb	bb	aa	bb	ab	bb	bb	bb	aa	aa
Block8179	aaxbb	bb	aa	bb	aa	aa	bb	aa	ab	aa	aa	aa	aa	aa	bb	bb	bb	bb	bb	aa	aa	bb	aa	aa	bb	bb	aa	bb	aa	aa	aa	bb	bb	bb	bb	aa	bb	aa	aa	bb	bb	aa	bb	ab	bb	bb	bb	aa	aa
Block8195	aaxbb	bb	aa	bb	aa	aa	bb	aa	ab	aa	aa	aa	aa	aa	bb	bb	bb	bb	bb	aa	aa	bb	aa	aa	bb	bb	aa	bb	aa	aa	aa	bb	bb	bb	bb	aa	bb	aa	aa	bb	bb	aa	bb	ab	bb	bb	bb	aa	aa
Block8203	aaxbb	bb	aa	bb	aa	aa	bb	aa	ab	aa	aa	aa	aa	aa	bb	bb	bb	bb	bb	aa	aa	bb	aa	aa	bb	bb	aa	bb	aa	aa	aa	bb	bb	bb	bb	aa	bb	aa	aa	bb	bb	aa	bb	ab	bb	bb	bb	aa	aa
Block8224	aaxbb	bb	aa	bb	aa	aa	bb	aa	ab	aa	aa	aa	aa	aa	bb	bb	bb	bb	bb	aa	aa	bb	aa	aa	bb	bb	aa	bb	aa	aa	aa	bb	bb	bb	bb	aa	bb	aa	aa	bb	bb	aa	bb	ab	bb	bb	bb	aa	aa
Block8208	aaxbb	bb	aa	bb	aa	aa	bb	aa	ab	aa	aa	aa	aa	aa	bb	bb	bb	bb	bb	aa	aa	bb	aa	aa	bb	bb	aa	bb	aa	aa	aa	bb	bb	bb	bb	aa	bb	aa	aa	bb	bb	aa	bb	ab	bb	bb	bb	aa	aa
Block8242	aaxbb	bb	aa	bb	aa	aa	bb	aa	ab	aa	aa	aa	aa	aa	bb	bb	bb	bb	bb	aa	aa	bb	aa	aa	bb	bb	aa	bb	aa	aa	aa	bb	bb	bb	bb	aa	bb	aa	aa	bb	bb	aa	bb	ab	bb	bb	bb	aa	aa
Block8241	aaxbb	bb	aa	bb	aa	aa	bb	aa	ab	aa	aa	aa	aa	aa	bb	bb	bb	bb	bb	aa	aa	bb	aa	aa	bb	bb	aa	bb	aa	aa	aa	bb	bb	bb	bb	aa	bb	aa	aa	bb	bb	aa	bb	ab	bb	bb	bb	aa	aa
Block8250	aaxbb	bb	aa	bb	aa	aa	bb	aa	aa	aa	aa	aa	aa	aa	bb	bb	bb	bb	bb	aa	aa	bb	aa	aa	bb	bb	aa	bb	aa	aa	aa	aa	bb	bb	bb	aa	bb	aa	aa	bb	bb	aa	bb	ab	bb	bb	bb	aa	aa
Block8243	aaxbb	bb	aa	bb	aa	aa	bb	aa	aa	aa	aa	aa	aa	aa	bb	bb	bb	bb	bb	aa	aa	bb	aa	aa	bb	bb	bb	bb	aa	aa	aa	aa	bb	bb	bb	aa	bb	aa	aa	bb	bb	aa	bb	ab	bb	bb	bb	aa	aa
Block8228	aaxbb	bb	aa	bb	aa	aa	bb	aa	aa	aa	aa	aa	aa	aa	bb	bb	bb	bb	bb	aa	aa	bb	aa	aa	bb	bb	bb	bb	aa	aa	aa	aa	bb	bb	bb	aa	bb	aa	aa	bb	bb	aa	bb	ab	bb	bb	bb	aa	aa
Block8226	aaxbb	bb	aa	bb	aa	aa	bb	aa	aa	aa	aa	aa	aa	aa	bb	bb	bb	bb	bb	aa	aa	bb	aa	aa	bb	bb	bb	bb	aa	aa	aa	aa	bb	bb	bb	aa	bb	aa	aa	bb	bb	aa	bb	ab	bb	bb	bb	aa	aa
Block8240	aaxbb	bb	aa	bb	aa	aa	bb	aa	aa	aa	aa	aa	aa	aa	bb	bb	bb	bb	bb	aa	aa	bb	aa	aa	bb	bb	bb	bb	aa	aa	aa	aa	bb	bb	bb	aa	bb	aa	aa	bb	bb	aa	bb	ab	bb	bb	bb	aa	aa
Block8257	aaxbb	bb	aa	bb	aa	aa	bb	aa	aa	aa	aa	aa	aa	aa	bb	bb	bb	bb	bb	aa	aa	bb	aa	aa	bb	bb	bb	bb	aa	aa	aa	aa	bb	bb	bb	aa	bb	bb	aa	bb	bb	aa	bb	ab	bb	bb	bb	aa	aa
Block8248	aaxbb	bb	aa	bb	aa	aa	bb	aa	aa	aa	aa	aa	aa	aa	bb	bb	bb	bb	bb	aa	aa	bb	aa	aa	bb	bb	bb	bb	aa	aa	aa	aa	bb	bb	bb	aa	bb	bb	aa	bb	bb	aa	bb	ab	bb	bb	bb	aa	aa
Block8260	aaxbb	bb	aa	bb	aa	aa	bb	aa	aa	bb	bb	aa	aa	aa	bb	bb	bb	bb	bb	aa	aa	bb	aa	aa	bb	bb	bb	bb	aa	bb	bb	aa	bb	bb	bb	aa	bb	bb	aa	bb	bb	aa	bb	ab	bb	bb	bb	aa	aa
Block8262	aaxbb	bb	aa	bb	aa	aa	bb	aa	aa	bb	bb	aa	aa	aa	bb	bb	bb	bb	bb	aa	aa	bb	aa	aa	bb	bb	bb	bb	aa	bb	bb	aa	bb	bb	bb	aa	bb	bb	aa	bb	bb	aa	bb	aa	bb	bb	bb	aa	aa
Block8266	aaxbb	bb	aa	bb	aa	bb	bb	aa	aa	bb	bb	aa	aa	aa	bb	bb	bb	bb	bb	aa	aa	bb	aa	aa	bb	bb	bb	bb	aa	bb	bb	aa	bb	bb	bb	aa	bb	bb	bb	bb	bb	aa	bb	aa	bb	bb	bb	aa	aa
Block8268	aaxbb	bb	aa	bb	aa	bb	bb	aa	aa	bb	bb	aa	aa	aa	bb	bb	bb	bb	bb	bb	aa	bb	aa	aa	bb	bb	bb	bb	aa	bb	bb	aa	bb	bb	bb	aa	bb	bb	bb	bb	bb	aa	bb	aa	bb	bb	bb	aa	aa
Block8271	aaxbb	bb	aa	bb	aa	bb	bb	aa	aa	bb	bb	aa	aa	aa	bb	bb	bb	bb	bb	bb	aa	bb	aa	aa	bb	bb	bb	bb	aa	bb	bb	aa	bb	aa	bb	aa	bb	bb	bb	bb	bb	aa	bb	aa	bb	bb	bb	aa	aa
Block8278	aaxbb	bb	aa	bb	aa	bb	bb	aa	aa	bb	bb	aa	aa	aa	bb	bb	bb	bb	bb	bb	aa	bb	aa	aa	bb	bb	bb	bb	aa	bb	bb	aa	bb	aa	bb	aa	bb	bb	bb	bb	bb	bb	bb	aa	bb	bb	bb	aa	aa
Block8253	aaxbb	bb	aa	bb	aa	bb	bb	aa	aa	bb	bb	aa	aa	aa	bb	bb	bb	bb	bb	bb	aa	bb	aa	aa	bb	bb	bb	bb	aa	bb	bb	aa	bb	aa	bb	aa	bb	bb	bb	bb	bb	bb	bb	aa	bb	bb	bb	aa	aa
Block8281	aaxbb	bb	aa	bb	aa	bb	bb	aa	aa	bb	bb	aa	aa	aa	bb	bb	bb	bb	bb	bb	aa	bb	aa	aa	bb	bb	bb	bb	aa	bb	bb	aa	bb	aa	bb	aa	bb	bb	bb	bb	bb	bb	bb	aa	bb	bb	bb	aa	aa
Block8258	aaxbb	bb	aa	bb	aa	bb	bb	aa	aa	bb	bb	aa	aa	aa	bb	bb	bb	bb	bb	bb	aa	bb	aa	aa	bb	bb	bb	bb	aa	bb	bb	aa	bb	aa	bb	aa	bb	bb	bb	bb	bb	bb	bb	aa	bb	bb	bb	aa	aa
Block8273	aaxbb	bb	aa	bb	aa	bb	bb	aa	aa	bb	bb	aa	aa	aa	bb	bb	bb	bb	bb	bb	aa	bb	aa	aa	bb	bb	bb	bb	aa	bb	bb	aa	bb	aa	bb	aa	bb	bb	bb	bb	bb	bb	bb	aa	bb	bb	bb	aa	aa
Block8283	aaxbb	bb	aa	bb	aa	bb	bb	aa	aa	bb	bb	aa	aa	aa	bb	bb	bb	bb	bb	bb	aa	bb	aa	aa	bb	bb	bb	bb	aa	bb	bb	aa	bb	aa	bb	aa	bb	bb	bb	bb	bb	bb	bb	aa	bb	bb	bb	aa	aa
Block8289	aaxbb	bb	aa	bb	aa	bb	bb	aa	aa	bb	bb	aa	aa	aa	bb	bb	bb	bb	bb	bb	aa	bb	aa	aa	bb	bb	bb	bb	aa	bb	bb	aa	bb	aa	bb	aa	bb	bb	bb	bb	bb	bb	bb	aa	bb	bb	bb	aa	aa
Block8293	aaxbb	bb	aa	bb	aa	bb	bb	aa	aa	bb	bb	aa	aa	aa	bb	bb	bb	bb	bb	bb	aa	bb	aa	aa	bb	bb	bb	bb	aa	bb	bb	aa	bb	aa	bb	aa	bb	bb	bb	bb	bb	bb	bb	aa	bb	bb	bb	aa	aa
Block8285	aaxbb	bb	aa	bb	aa	bb	bb	aa	aa	bb	bb	aa	aa	aa	bb	bb	bb	bb	bb	bb	aa	bb	aa	aa	bb	bb	bb	bb	aa	bb	bb	aa	bb	aa	bb	aa	bb	bb	bb	bb	bb	bb	bb	aa	bb	aa	bb	aa	aa
Block8298	aaxbb	bb	aa	bb	aa	bb	bb	aa	aa	bb	bb	aa	aa	aa	bb	bb	bb	bb	bb	bb	aa	bb	bb	aa	bb	bb	bb	bb	bb	bb	bb	aa	bb	aa	bb	aa	bb	bb	bb	bb	bb	bb	bb	aa	bb	aa	bb	aa	aa
Block8300	aaxbb	bb	aa	bb	aa	bb	bb	aa	aa	bb	bb	aa	aa	aa	bb	bb	bb	bb	bb	bb	bb	bb	bb	aa	bb	bb	bb	bb	bb	bb	bb	aa	bb	aa	bb	aa	aa	bb	bb	bb	bb	bb	bb	aa	bb	aa	bb	aa	aa
Block8305	aaxbb	bb	aa	bb	aa	bb	bb	aa	aa	bb	bb	aa	aa	aa	bb	bb	bb	bb	bb	bb	bb	bb	bb	aa	bb	bb	bb	bb	bb	bb	bb	aa	bb	aa	bb	aa	aa	bb	bb	bb	bb	bb	bb	aa	bb	aa	bb	aa	aa
Block8282	aaxbb	bb	aa	bb	aa	bb	bb	aa	aa	bb	bb	aa	aa	aa	bb	bb	bb	bb	bb	bb	bb	bb	bb	aa	bb	bb	bb	bb	bb	bb	bb	aa	bb	aa	bb	aa	aa	bb	bb	bb	bb	bb	bb	aa	bb	aa	bb	aa	aa
Block8309	aaxbb	bb	aa	bb	aa	bb	bb	aa	aa	bb	bb	aa	aa	aa	bb	bb	bb	bb	bb	bb	bb	bb	bb	aa	bb	bb	bb	bb	bb	bb	bb	aa	bb	aa	bb	aa	aa	bb	bb	bb	bb	bb	bb	aa	bb	aa	bb	aa	aa
Block8326	aaxbb	bb	aa	bb	aa	bb	bb	aa	aa	bb	bb	aa	aa	aa	bb	bb	bb	bb	bb	bb	bb	bb	bb	aa	bb	bb	bb	bb	bb	bb	bb	aa	bb	aa	bb	aa	aa	bb	bb	bb	bb	bb	bb	aa	bb	aa	bb	aa	aa
Block8327	aaxbb	bb	aa	bb	aa	bb	bb	aa	aa	bb	bb	aa	aa	aa	bb	bb	bb	bb	bb	bb	bb	bb	bb	aa	bb	bb	bb	bb	bb	bb	bb	aa	bb	aa	bb	aa	aa	bb	bb	bb	bb	bb	bb	aa	bb	aa	bb	aa	aa
Block8337	aaxbb	bb	aa	bb	aa	bb	bb	aa	aa	bb	bb	aa	aa	aa	bb	bb	bb	bb	bb	bb	bb	bb	bb	aa	bb	bb	bb	bb	bb	bb	bb	aa	bb	aa	aa	aa	aa	bb	bb	bb	bb	bb	bb	aa	bb	aa	bb	aa	aa
Block8284	aaxbb	bb	aa	bb	aa	bb	bb	aa	aa	bb	bb	aa	aa	aa	bb	bb	bb	bb	bb	bb	bb	bb	bb	aa	bb	bb	bb	bb	bb	bb	bb	aa	bb	aa	aa	aa	aa	bb	bb	bb	bb	bb	bb	aa	bb	aa	bb	aa	aa
Block8299	aaxbb	bb	aa	bb	aa	bb	bb	aa	aa	bb	bb	aa	aa	aa	bb	bb	bb	bb	bb	bb	bb	bb	bb	aa	bb	bb	bb	bb	bb	bb	bb	aa	bb	aa	aa	aa	aa	bb	bb	bb	bb	bb	bb	aa	bb	aa	bb	aa	aa
Block8324	aaxbb	bb	aa	bb	aa	bb	bb	aa	aa	bb	bb	aa	aa	aa	bb	bb	bb	bb	bb	bb	bb	bb	bb	aa	bb	bb	bb	bb	bb	bb	bb	aa	bb	aa	aa	aa	aa	bb	bb	bb	bb	bb	bb	aa	bb	aa	bb	aa	aa
Block8363	aaxbb	bb	aa	bb	aa	bb	bb	aa	aa	bb	bb	aa	aa	aa	bb	bb	bb	bb	bb	bb	bb	bb	bb	aa	bb	bb	bb	bb	bb	bb	bb	aa	bb	aa	aa	aa	aa	bb	bb	bb	bb	bb	bb	aa	bb	aa	bb	aa	aa
Block8346	aaxbb	bb	aa	bb	aa	bb	bb	aa	aa	bb	bb	aa	aa	aa	aa	bb	bb	bb	bb	bb	bb	bb	bb	aa	bb	bb	bb	bb	bb	bb	bb	aa	bb	aa	aa	aa	aa	bb	bb	bb	bb	bb	bb	aa	bb	aa	bb	aa	aa
Block8372	aaxbb	bb	aa	bb	aa	bb	bb	aa	aa	bb	bb	aa	aa	aa	aa	bb	bb	bb	bb	bb	bb	bb	bb	aa	bb	bb	bb	bb	bb	bb	bb	aa	bb	aa	aa	aa	aa	bb	bb	bb	bb	bb	bb	aa	bb	aa	bb	aa	aa
Block8367	aaxbb	bb	aa	bb	aa	bb	bb	aa	aa	bb	bb	aa	aa	aa	aa	bb	bb	bb	bb	bb	bb	bb	bb	aa	bb	bb	bb	bb	bb	bb	bb	aa	bb	aa	aa	aa	aa	bb	bb	bb	bb	bb	bb	aa	bb	aa	bb	aa	aa
Block8375	aaxbb	bb	aa	bb	aa	bb	bb	aa	aa	bb	bb	bb	aa	aa	aa	bb	bb	bb	bb	bb	bb	bb	bb	aa	bb	bb	bb	bb	bb	bb	bb	aa	bb	aa	aa	aa	aa	bb	bb	bb	bb	bb	bb	aa	bb	aa	bb	aa	aa
Block8390	aaxbb	bb	aa	bb	aa	bb	bb	aa	aa	bb	bb	bb	aa	bb	aa	bb	bb	bb	bb	bb	bb	bb	bb	aa	bb	bb	bb	bb	bb	bb	bb	aa	bb	aa	aa	aa	aa	bb	bb	bb	bb	bb	bb	aa	bb	aa	bb	aa	aa
Block8386	aaxbb	bb	aa	bb	bb	bb	bb	aa	aa	bb	bb	bb	aa	bb	aa	bb	bb	bb	bb	bb	bb	bb	bb	aa	bb	bb	bb	bb	bb	bb	bb	aa	bb	aa	aa	aa	aa	bb	bb	bb	bb	bb	bb	aa	bb	aa	bb	aa	aa
Block8347	aaxbb	bb	aa	bb	bb	bb	bb	aa	aa	bb	bb	bb	aa	bb	aa	bb	bb	bb	bb	bb	bb	bb	bb	aa	bb	bb	bb	bb	bb	bb	bb	aa	bb	aa	aa	aa	aa	bb	bb	bb	bb	bb	bb	aa	bb	aa	bb	aa	aa
Block8387	aaxbb	bb	aa	bb	bb	bb	bb	aa	aa	bb	bb	bb	aa	bb	aa	bb	bb	bb	bb	bb	bb	bb	bb	aa	bb	bb	bb	bb	bb	bb	bb	aa	bb	aa	aa	aa	aa	bb	bb	bb	aa	bb	bb	aa	bb	aa	bb	aa	aa
Block8392	aaxbb	bb	aa	bb	bb	bb	bb	aa	aa	bb	bb	bb	aa	bb	aa	bb	bb	bb	bb	bb	bb	bb	bb	aa	bb	bb	bb	bb	bb	bb	bb	aa	bb	aa	aa	aa	aa	bb	bb	bb	aa	bb	bb	aa	bb	aa	bb	bb	aa
Block8366	aaxbb	bb	aa	bb	bb	bb	bb	aa	aa	bb	bb	bb	aa	bb	aa	bb	bb	bb	bb	bb	bb	bb	bb	aa	bb	bb	bb	bb	bb	bb	bb	aa	bb	aa	aa	aa	aa	bb	bb	bb	aa	bb	bb	aa	bb	aa	bb	bb	aa
Block8426	aaxbb	bb	aa	bb	bb	bb	bb	aa	aa	bb	bb	bb	aa	bb	aa	bb	bb	bb	bb	bb	bb	bb	bb	aa	bb	bb	bb	bb	bb	bb	bb	aa	bb	aa	aa	aa	aa	bb	bb	bb	aa	bb	bb	aa	bb	aa	bb	bb	aa
Block8434	aaxbb	bb	aa	bb	bb	bb	bb	aa	aa	bb	bb	bb	aa	bb	aa	bb	bb	bb	bb	bb	bb	bb	bb	aa	bb	bb	bb	bb	bb	bb	bb	aa	bb	aa	aa	aa	aa	bb	bb	bb	aa	bb	bb	aa	bb	aa	bb	bb	aa
Block8444	aaxbb	bb	aa	bb	bb	bb	bb	aa	aa	bb	bb	bb	aa	bb	aa	bb	bb	bb	bb	bb	bb	bb	bb	aa	bb	bb	aa	bb	aa	bb	bb	aa	bb	aa	aa	aa	aa	bb	bb	bb	aa	bb	bb	aa	bb	aa	bb	bb	bb
Block8443	aaxbb	bb	aa	bb	bb	bb	bb	aa	aa	bb	bb	bb	aa	bb	aa	bb	bb	bb	bb	bb	bb	bb	bb	aa	bb	bb	aa	bb	aa	bb	bb	aa	bb	aa	aa	aa	aa	bb	bb	bb	aa	bb	bb	aa	bb	aa	bb	bb	bb
Block8447	aaxbb	bb	aa	bb	bb	bb	bb	aa	aa	bb	bb	bb	aa	bb	aa	bb	bb	bb	bb	bb	bb	bb	bb	bb	bb	bb	aa	bb	aa	bb	bb	aa	bb	aa	aa	aa	aa	bb	bb	bb	aa	bb	bb	aa	bb	aa	bb	bb	bb
Block8391	aaxbb	bb	aa	bb	bb	bb	bb	aa	aa	bb	bb	bb	aa	bb	aa	bb	bb	bb	bb	bb	bb	bb	bb	bb	bb	bb	aa	bb	aa	bb	bb	aa	bb	aa	aa	aa	aa	bb	bb	bb	aa	bb	bb	aa	bb	aa	bb	bb	bb
Block8454	aaxbb	bb	aa	bb	bb	aa	bb	aa	aa	bb	bb	bb	aa	bb	aa	aa	bb	bb	aa	bb	aa	bb	aa	bb	bb	aa	aa	bb	aa	bb	aa	aa	bb	aa	aa	aa	bb	bb	bb	aa	aa	bb	bb	aa	bb	aa	bb	bb	bb
Block8393	aaxbb	bb	aa	bb	bb	aa	bb	aa	aa	bb	bb	bb	aa	bb	aa	aa	bb	bb	aa	bb	aa	bb	aa	bb	bb	aa	aa	bb	aa	bb	aa	aa	bb	aa	aa	aa	bb	bb	bb	aa	aa	bb	bb	aa	bb	aa	bb	bb	bb
Block8570	aaxbb	bb	aa	bb	bb	aa	bb	aa	aa	bb	bb	bb	aa	bb	aa	aa	bb	bb	aa	bb	aa	bb	aa	bb	bb	aa	aa	bb	aa	bb	aa	bb	bb	aa	aa	aa	bb	bb	bb	aa	aa	bb	bb	aa	bb	aa	bb	bb	bb
Block8574	aaxbb	bb	aa	bb	bb	aa	bb	aa	aa	bb	bb	bb	aa	bb	aa	aa	bb	bb	aa	bb	aa	bb	aa	bb	bb	aa	aa	bb	aa	bb	aa	bb	aa	aa	aa	aa	bb	bb	bb	aa	aa	bb	bb	aa	bb	aa	bb	bb	bb
Block8437	aaxbb	bb	aa	bb	bb	aa	bb	aa	aa	bb	bb	bb	aa	bb	aa	aa	bb	bb	aa	bb	aa	bb	aa	bb	bb	aa	aa	bb	aa	bb	aa	bb	aa	aa	aa	aa	bb	bb	bb	aa	aa	bb	bb	aa	bb	aa	bb	bb	bb
Block8431	aaxbb	bb	aa	bb	bb	aa	bb	aa	aa	bb	bb	bb	aa	bb	aa	aa	bb	bb	aa	bb	aa	bb	aa	bb	bb	aa	aa	bb	aa	bb	aa	bb	aa	aa	aa	aa	bb	bb	bb	aa	aa	bb	bb	aa	bb	aa	bb	bb	bb
Block8453	aaxbb	bb	aa	bb	bb	aa	bb	aa	aa	bb	bb	bb	aa	bb	aa	aa	bb	bb	aa	bb	aa	bb	aa	bb	bb	aa	aa	bb	aa	aa	aa	bb	aa	aa	aa	bb	bb	bb	bb	aa	aa	bb	bb	bb	bb	aa	aa	bb	bb
Block8579	aaxbb	bb	aa	bb	bb	aa	bb	aa	aa	bb	bb	bb	aa	aa	aa	aa	bb	bb	aa	bb	aa	bb	aa	bb	bb	aa	aa	bb	aa	aa	aa	bb	aa	aa	aa	bb	bb	aa	bb	aa	aa	bb	bb	bb	bb	aa	aa	bb	bb
Block8442	aaxbb	bb	aa	bb	bb	aa	bb	aa	aa	bb	bb	bb	aa	aa	aa	aa	bb	bb	aa	bb	aa	bb	aa	bb	bb	aa	aa	bb	aa	aa	aa	bb	aa	aa	aa	bb	bb	aa	bb	aa	aa	bb	bb	bb	bb	aa	aa	bb	bb
Block8576	aaxbb	bb	aa	bb	bb	aa	bb	aa	aa	bb	bb	bb	aa	aa	aa	aa	bb	bb	aa	bb	aa	bb	aa	bb	bb	aa	aa	bb	aa	aa	aa	bb	aa	aa	aa	bb	bb	aa	bb	aa	aa	bb	bb	bb	bb	aa	aa	bb	bb
Block8449	aaxbb	bb	aa	bb	bb	aa	bb	aa	aa	bb	bb	bb	aa	aa	aa	aa	bb	bb	aa	bb	aa	bb	aa	bb	bb	aa	aa	bb	aa	aa	aa	bb	aa	aa	aa	bb	bb	aa	bb	aa	aa	bb	bb	bb	bb	aa	aa	bb	bb
Block8448	aaxbb	bb	aa	bb	bb	aa	bb	aa	aa	bb	bb	bb	aa	aa	aa	aa	bb	bb	aa	bb	aa	bb	aa	bb	bb	aa	aa	bb	aa	aa	aa	bb	aa	aa	aa	bb	bb	aa	bb	aa	aa	bb	bb	bb	bb	aa	aa	bb	bb
Block8580	aaxbb	bb	aa	bb	bb	aa	bb	aa	aa	bb	bb	bb	aa	aa	aa	aa	bb	bb	aa	bb	aa	bb	aa	bb	bb	aa	aa	bb	aa	aa	aa	bb	aa	aa	aa	bb	bb	aa	bb	aa	aa	bb	bb	bb	bb	aa	aa	bb	bb
Block8445	aaxbb	bb	aa	bb	bb	aa	bb	aa	aa	bb	bb	bb	aa	aa	aa	aa	bb	bb	aa	bb	aa	bb	aa	bb	bb	aa	aa	bb	aa	aa	aa	bb	aa	aa	aa	bb	bb	aa	bb	aa	aa	bb	bb	bb	bb	aa	aa	bb	bb
Block8581	aaxbb	bb	aa	bb	bb	aa	bb	aa	aa	bb	bb	bb	aa	aa	aa	aa	bb	bb	aa	bb	aa	bb	aa	bb	bb	aa	aa	bb	aa	aa	aa	bb	aa	aa	aa	bb	bb	aa	bb	aa	aa	bb	bb	bb	bb	aa	aa	bb	bb
Block8595	aaxbb	bb	aa	bb	bb	aa	bb	aa	aa	bb	bb	bb	aa	aa	aa	aa	bb	bb	aa	bb	aa	bb	aa	bb	aa	aa	aa	bb	aa	aa	aa	bb	aa	aa	aa	bb	bb	aa	bb	aa	aa	bb	bb	bb	bb	aa	aa	bb	bb
Block8584	aaxbb	bb	aa	bb	bb	aa	bb	aa	aa	bb	bb	bb	aa	aa	aa	aa	bb	bb	aa	bb	aa	bb	aa	bb	aa	aa	aa	bb	aa	aa	aa	bb	aa	bb	aa	bb	bb	aa	bb	aa	aa	bb	bb	bb	bb	aa	aa	bb	bb
Block8589	aaxbb	bb	aa	bb	bb	aa	bb	aa	aa	bb	bb	bb	aa	aa	aa	aa	bb	bb	aa	bb	aa	bb	aa	bb	aa	aa	aa	bb	aa	aa	aa	bb	aa	bb	aa	bb	bb	aa	bb	aa	aa	bb	bb	bb	bb	aa	aa	aa	bb
Block8575	aaxbb	bb	aa	bb	bb	aa	bb	aa	aa	bb	bb	bb	aa	aa	aa	aa	bb	bb	aa	bb	aa	bb	aa	bb	aa	aa	aa	bb	aa	aa	aa	bb	aa	bb	aa	bb	bb	aa	bb	aa	aa	bb	bb	bb	bb	aa	aa	aa	bb
Block8583	aaxbb	bb	aa	bb	aa	bb	bb	bb	aa	bb	bb	bb	aa	aa	bb	aa	aa	bb	aa	bb	aa	aa	aa	bb	aa	aa	aa	aa	aa	aa	aa	aa	aa	bb	aa	bb	bb	aa	bb	aa	bb	aa	aa	bb	aa	aa	aa	aa	aa
Block8582	aaxbb	bb	aa	bb	aa	bb	bb	bb	aa	bb	bb	bb	aa	aa	bb	aa	aa	bb	aa	bb	aa	aa	aa	bb	aa	aa	aa	aa	aa	aa	bb	aa	aa	bb	aa	bb	bb	aa	bb	aa	bb	aa	aa	bb	aa	aa	aa	aa	aa
Block8586	aaxbb	bb	aa	bb	aa	bb	bb	bb	aa	bb	bb	bb	aa	aa	bb	aa	aa	bb	aa	bb	aa	aa	aa	bb	aa	aa	aa	aa	aa	aa	bb	aa	aa	bb	aa	bb	bb	aa	bb	aa	bb	aa	aa	bb	aa	aa	aa	aa	aa
Block8573	aaxbb	bb	aa	bb	aa	bb	bb	bb	aa	bb	bb	bb	aa	aa	bb	aa	aa	bb	aa	bb	aa	aa	aa	bb	aa	aa	aa	aa	aa	aa	bb	aa	aa	bb	aa	bb	bb	aa	bb	aa	bb	aa	aa	bb	aa	aa	aa	aa	aa
Block8603	aaxbb	bb	aa	bb	aa	bb	bb	bb	aa	bb	bb	bb	aa	aa	bb	aa	aa	bb	aa	bb	aa	aa	aa	bb	aa	aa	aa	aa	aa	aa	bb	aa	aa	bb	aa	bb	bb	aa	bb	aa	bb	aa	aa	bb	aa	aa	aa	aa	aa
Block8601	aaxbb	bb	aa	bb	aa	bb	bb	bb	aa	bb	bb	bb	aa	aa	bb	aa	aa	bb	aa	bb	aa	aa	aa	bb	aa	aa	aa	aa	aa	aa	bb	aa	aa	bb	aa	bb	bb	aa	bb	aa	bb	aa	aa	bb	aa	aa	aa	aa	aa
Block8567	aaxbb	bb	aa	bb	aa	bb	bb	bb	aa	bb	bb	bb	bb	aa	bb	aa	aa	bb	aa	bb	aa	aa	aa	bb	aa	aa	aa	aa	aa	aa	bb	aa	aa	bb	aa	bb	bb	aa	bb	aa	bb	aa	aa	bb	aa	aa	aa	aa	aa
Block8606	aaxbb	bb	aa	bb	aa	bb	bb	bb	aa	bb	bb	bb	bb	aa	bb	aa	aa	bb	aa	bb	aa	aa	aa	bb	aa	aa	aa	aa	aa	aa	bb	aa	aa	bb	aa	bb	bb	aa	bb	aa	bb	aa	aa	bb	aa	aa	aa	aa	aa
Block8607	aaxbb	bb	aa	bb	aa	bb	bb	bb	aa	bb	bb	bb	bb	aa	bb	aa	aa	bb	aa	bb	aa	aa	aa	bb	aa	aa	aa	aa	aa	aa	bb	aa	aa	bb	aa	bb	bb	aa	bb	aa	bb	aa	aa	bb	aa	aa	aa	aa	aa
Block8609	aaxbb	bb	aa	bb	aa	bb	bb	bb	aa	bb	bb	bb	bb	aa	bb	aa	aa	bb	aa	bb	aa	aa	aa	bb	aa	aa	aa	aa	aa	aa	bb	aa	aa	bb	aa	bb	bb	aa	bb	aa	bb	aa	aa	bb	aa	aa	aa	aa	aa
Block8565	aaxbb	bb	aa	bb	aa	bb	bb	bb	aa	bb	bb	bb	bb	aa	bb	aa	aa	bb	aa	bb	aa	aa	aa	bb	aa	aa	aa	aa	aa	aa	bb	aa	aa	bb	aa	bb	bb	aa	bb	aa	bb	aa	aa	bb	aa	aa	aa	aa	aa
Block8563	aaxbb	bb	aa	bb	aa	bb	bb	bb	aa	bb	bb	bb	bb	aa	bb	aa	aa	bb	aa	bb	aa	aa	aa	bb	aa	aa	aa	aa	aa	aa	bb	aa	aa	bb	aa	bb	bb	aa	bb	aa	bb	aa	aa	bb	aa	aa	aa	aa	aa
Block8545	aaxbb	bb	aa	bb	aa	bb	bb	bb	aa	bb	bb	bb	bb	aa	bb	aa	aa	bb	aa	bb	aa	aa	aa	bb	aa	aa	aa	aa	aa	aa	bb	aa	aa	bb	aa	bb	bb	aa	bb	aa	bb	aa	aa	bb	aa	aa	aa	aa	aa
Block8542	aaxbb	bb	aa	bb	aa	bb	bb	bb	aa	bb	bb	bb	bb	aa	bb	aa	aa	bb	aa	bb	aa	aa	aa	bb	aa	aa	aa	aa	aa	aa	bb	aa	aa	bb	aa	bb	bb	aa	bb	aa	bb	aa	aa	bb	aa	aa	aa	aa	aa
Block8536	aaxbb	bb	aa	bb	aa	bb	bb	bb	aa	bb	bb	bb	bb	aa	bb	aa	aa	bb	aa	bb	aa	aa	aa	bb	aa	aa	aa	aa	aa	aa	bb	aa	aa	bb	aa	bb	bb	aa	bb	aa	bb	aa	aa	bb	aa	aa	aa	aa	aa
Block8544	aaxbb	bb	aa	bb	aa	bb	bb	bb	aa	bb	bb	bb	bb	aa	bb	aa	aa	bb	aa	bb	aa	aa	aa	bb	aa	aa	aa	aa	aa	aa	bb	aa	aa	bb	aa	bb	bb	aa	bb	aa	bb	aa	aa	bb	aa	aa	aa	aa	aa
Block8651	aaxbb	bb	aa	bb	aa	bb	bb	bb	aa	bb	bb	bb	bb	aa	bb	aa	aa	bb	aa	bb	aa	aa	aa	bb	aa	aa	aa	aa	aa	aa	bb	aa	aa	bb	aa	bb	bb	bb	bb	aa	bb	aa	aa	bb	aa	aa	aa	aa	aa
Block8539	aaxbb	bb	aa	bb	aa	bb	bb	bb	aa	bb	bb	bb	bb	aa	bb	aa	aa	bb	aa	bb	aa	aa	aa	bb	aa	aa	aa	aa	aa	aa	bb	aa	aa	bb	aa	bb	bb	bb	bb	aa	bb	aa	aa	bb	aa	aa	aa	aa	aa
Block8650	aaxbb	bb	aa	bb	aa	bb	bb	bb	aa	bb	bb	bb	bb	aa	bb	aa	aa	bb	aa	bb	aa	aa	aa	bb	aa	aa	aa	aa	aa	aa	bb	aa	aa	bb	aa	bb	bb	bb	bb	aa	bb	aa	aa	bb	aa	aa	aa	aa	aa
Block8653	aaxbb	bb	aa	bb	aa	bb	bb	bb	aa	aa	bb	bb	bb	aa	bb	aa	aa	bb	aa	bb	aa	aa	aa	bb	aa	aa	aa	aa	aa	aa	ab	aa	aa	bb	aa	bb	bb	bb	bb	aa	bb	aa	aa	bb	aa	aa	aa	aa	aa
Block8654	aaxbb	bb	aa	bb	aa	bb	bb	bb	aa	aa	bb	bb	bb	aa	bb	aa	aa	bb	aa	bb	aa	aa	aa	bb	aa	aa	aa	aa	aa	aa	ab	aa	aa	bb	aa	bb	bb	bb	bb	aa	bb	aa	aa	bb	aa	aa	aa	aa	aa
Block8633	aaxbb	bb	aa	bb	aa	bb	bb	bb	aa	aa	bb	bb	bb	aa	bb	aa	aa	bb	aa	bb	aa	aa	aa	bb	aa	aa	aa	aa	aa	aa	ab	aa	aa	bb	aa	bb	bb	bb	bb	aa	bb	aa	aa	bb	aa	aa	aa	aa	aa
Block8637	aaxbb	bb	aa	bb	aa	bb	bb	bb	aa	aa	bb	bb	aa	aa	bb	aa	aa	bb	aa	bb	aa	aa	aa	bb	aa	aa	aa	aa	aa	aa	ab	aa	aa	bb	aa	bb	bb	bb	bb	aa	bb	aa	aa	bb	aa	aa	aa	aa	aa
Block8537	aaxbb	bb	aa	bb	aa	bb	bb	bb	aa	aa	bb	bb	aa	aa	bb	aa	aa	bb	aa	bb	aa	aa	aa	bb	aa	aa	aa	aa	aa	aa	ab	aa	aa	bb	aa	bb	bb	bb	bb	aa	bb	aa	aa	bb	aa	aa	aa	aa	aa
Block8631	aaxbb	bb	aa	bb	aa	bb	bb	bb	aa	aa	bb	bb	aa	aa	bb	aa	aa	bb	aa	bb	aa	aa	aa	bb	aa	aa	aa	aa	aa	aa	ab	aa	aa	bb	aa	bb	bb	bb	bb	aa	bb	aa	aa	bb	aa	aa	aa	aa	aa
Block8627	aaxbb	bb	aa	bb	aa	bb	bb	bb	aa	aa	bb	bb	aa	aa	bb	aa	aa	bb	aa	bb	aa	aa	aa	bb	aa	aa	aa	aa	aa	aa	ab	aa	aa	bb	aa	bb	bb	bb	bb	aa	bb	aa	aa	bb	aa	aa	aa	aa	aa
Block8615	aaxbb	bb	aa	bb	aa	bb	bb	bb	aa	aa	bb	bb	aa	aa	bb	aa	aa	bb	aa	bb	aa	aa	aa	bb	aa	aa	aa	aa	aa	aa	ab	aa	aa	bb	aa	bb	bb	bb	bb	aa	bb	aa	aa	bb	aa	aa	aa	aa	aa
Block8613	aaxbb	bb	aa	bb	aa	bb	bb	bb	aa	aa	bb	bb	aa	aa	bb	aa	aa	bb	aa	bb	aa	aa	aa	bb	aa	aa	aa	aa	aa	aa	ab	aa	aa	bb	aa	bb	bb	bb	bb	aa	bb	aa	aa	bb	aa	aa	aa	aa	aa
Block8617	aaxbb	bb	aa	bb	aa	bb	bb	bb	aa	aa	bb	bb	aa	aa	bb	aa	aa	bb	aa	bb	aa	aa	aa	bb	bb	aa	aa	aa	aa	aa	ab	aa	aa	bb	aa	bb	bb	bb	bb	aa	bb	aa	aa	bb	aa	aa	aa	aa	aa
Block8622	aaxbb	bb	aa	bb	aa	bb	bb	bb	aa	aa	bb	bb	aa	aa	bb	aa	aa	bb	aa	bb	aa	aa	aa	bb	bb	aa	aa	aa	aa	aa	ab	aa	aa	bb	aa	bb	bb	bb	bb	aa	bb	aa	aa	bb	aa	aa	aa	aa	aa
Block8620	aaxbb	bb	aa	bb	aa	bb	bb	bb	aa	aa	bb	bb	aa	aa	bb	aa	aa	bb	aa	bb	aa	aa	aa	bb	bb	aa	aa	aa	aa	aa	ab	aa	aa	bb	aa	bb	bb	bb	bb	aa	bb	aa	aa	bb	aa	aa	aa	aa	aa
Block8625	aaxbb	bb	aa	bb	aa	bb	bb	bb	aa	aa	bb	bb	aa	aa	bb	aa	aa	bb	aa	bb	aa	aa	aa	bb	bb	aa	aa	aa	aa	aa	ab	aa	aa	bb	aa	bb	bb	bb	bb	aa	bb	aa	aa	bb	aa	aa	aa	aa	aa
Block8621	aaxbb	bb	aa	bb	aa	bb	bb	bb	aa	aa	bb	bb	aa	aa	bb	aa	aa	bb	aa	bb	bb	aa	aa	bb	bb	aa	aa	aa	aa	aa	ab	aa	aa	bb	aa	bb	bb	bb	bb	aa	bb	aa	aa	bb	aa	aa	aa	aa	aa
Block8634	aaxbb	bb	aa	bb	aa	bb	bb	bb	aa	aa	bb	bb	aa	aa	bb	aa	aa	bb	aa	bb	bb	aa	aa	bb	bb	aa	aa	aa	aa	aa	ab	aa	aa	bb	aa	bb	bb	bb	bb	aa	bb	aa	aa	bb	aa	aa	aa	aa	aa
Block8632	aaxbb	bb	aa	bb	aa	bb	bb	bb	aa	aa	bb	bb	aa	aa	bb	aa	aa	bb	aa	bb	bb	aa	aa	bb	bb	aa	aa	aa	aa	aa	ab	aa	aa	bb	aa	bb	bb	bb	bb	aa	bb	aa	aa	bb	aa	aa	aa	aa	aa
Block8629	aaxbb	bb	aa	bb	aa	bb	bb	bb	aa	aa	bb	bb	aa	aa	bb	aa	aa	bb	aa	bb	bb	aa	aa	bb	bb	aa	aa	aa	aa	aa	ab	aa	aa	bb	aa	bb	bb	bb	bb	aa	bb	aa	aa	bb	aa	aa	aa	aa	aa
Block8638	aaxbb	bb	aa	bb	aa	bb	bb	bb	aa	aa	bb	bb	aa	aa	bb	aa	aa	bb	aa	bb	bb	aa	aa	bb	bb	aa	aa	aa	aa	aa	ab	aa	aa	bb	aa	bb	bb	bb	bb	aa	bb	aa	aa	bb	aa	aa	aa	aa	aa
Block8644	aaxbb	bb	aa	bb	aa	bb	bb	bb	aa	aa	bb	bb	aa	aa	bb	aa	aa	bb	aa	bb	bb	aa	aa	bb	bb	aa	aa	aa	aa	aa	ab	aa	aa	bb	aa	bb	bb	bb	bb	aa	bb	aa	aa	bb	aa	aa	aa	aa	aa
Block8640	aaxbb	bb	aa	bb	aa	bb	bb	bb	aa	aa	bb	bb	aa	aa	bb	aa	aa	bb	aa	bb	bb	aa	aa	bb	bb	aa	aa	aa	aa	aa	ab	aa	aa	bb	aa	bb	bb	bb	bb	aa	bb	aa	aa	bb	aa	aa	aa	aa	aa
Block8647	aaxbb	bb	aa	bb	aa	bb	bb	bb	aa	aa	bb	bb	aa	aa	bb	aa	aa	bb	aa	bb	bb	aa	aa	bb	bb	aa	aa	aa	aa	aa	ab	aa	aa	bb	aa	bb	bb	bb	bb	aa	bb	aa	aa	bb	aa	aa	aa	aa	aa
Block8645	aaxbb	bb	aa	bb	aa	bb	bb	bb	aa	aa	bb	bb	aa	aa	bb	aa	aa	bb	aa	bb	bb	aa	aa	bb	bb	aa	aa	aa	aa	aa	ab	aa	aa	bb	aa	bb	bb	bb	bb	aa	bb	aa	aa	bb	aa	aa	aa	aa	aa
Block8646	aaxbb	bb	aa	bb	aa	bb	bb	bb	aa	aa	bb	bb	aa	aa	bb	aa	aa	bb	aa	bb	bb	aa	aa	bb	bb	aa	aa	aa	aa	aa	ab	aa	aa	bb	aa	bb	bb	bb	bb	aa	bb	aa	aa	bb	aa	aa	aa	aa	aa
Block8648	aaxbb	bb	aa	bb	aa	bb	bb	bb	aa	aa	bb	bb	aa	aa	bb	aa	aa	bb	aa	bb	bb	aa	aa	bb	bb	aa	aa	aa	aa	aa	ab	aa	aa	bb	aa	bb	bb	bb	bb	aa	bb	aa	aa	bb	aa	aa	aa	aa	aa
Block8541	aaxbb	bb	aa	bb	aa	bb	bb	bb	aa	aa	bb	bb	aa	aa	bb	aa	aa	bb	aa	bb	bb	aa	aa	bb	bb	aa	aa	aa	aa	aa	ab	aa	aa	bb	aa	bb	bb	bb	bb	aa	bb	aa	aa	bb	aa	aa	aa	aa	aa
Block8552	aaxbb	bb	aa	bb	aa	bb	bb	bb	aa	aa	bb	bb	aa	aa	bb	aa	aa	bb	aa	bb	bb	aa	aa	bb	bb	aa	aa	aa	aa	aa	ab	aa	aa	bb	aa	bb	bb	bb	bb	aa	bb	aa	aa	bb	aa	aa	aa	aa	aa
Block8671	aaxbb	bb	aa	bb	aa	bb	bb	bb	aa	aa	bb	bb	aa	aa	bb	aa	aa	bb	aa	bb	bb	aa	aa	bb	bb	aa	aa	aa	aa	aa	ab	aa	aa	bb	aa	bb	bb	bb	bb	aa	bb	aa	aa	bb	aa	aa	aa	aa	aa
Block8682	aaxbb	bb	aa	bb	aa	bb	bb	bb	aa	aa	bb	bb	aa	aa	bb	aa	aa	bb	aa	bb	bb	aa	aa	bb	bb	aa	aa	aa	aa	aa	ab	aa	aa	bb	aa	bb	bb	bb	bb	aa	bb	aa	aa	bb	aa	aa	aa	aa	aa
Block8683	aaxbb	bb	aa	bb	aa	bb	bb	bb	aa	aa	bb	bb	aa	aa	bb	aa	aa	bb	aa	bb	bb	aa	aa	bb	bb	aa	aa	aa	aa	aa	ab	aa	aa	bb	aa	bb	bb	bb	bb	aa	bb	aa	aa	bb	aa	aa	aa	aa	aa
Block8685	aaxbb	bb	aa	bb	aa	bb	bb	bb	aa	aa	bb	bb	aa	aa	bb	aa	aa	bb	aa	bb	bb	aa	aa	bb	bb	aa	aa	aa	aa	aa	ab	aa	aa	bb	aa	bb	bb	bb	bb	aa	bb	aa	aa	bb	aa	aa	aa	aa	aa
Block8686	aaxbb	bb	aa	bb	aa	bb	bb	bb	aa	aa	bb	bb	aa	aa	bb	aa	aa	bb	aa	bb	bb	aa	aa	bb	bb	aa	aa	aa	aa	aa	ab	aa	aa	bb	aa	bb	bb	bb	bb	aa	bb	aa	aa	bb	aa	aa	aa	aa	aa
Block8690	aaxbb	bb	aa	bb	aa	bb	bb	bb	aa	aa	bb	bb	aa	aa	bb	aa	aa	bb	aa	bb	bb	aa	aa	bb	bb	aa	aa	aa	aa	aa	ab	aa	aa	bb	aa	bb	bb	bb	bb	aa	bb	aa	aa	bb	aa	aa	aa	aa	aa
Block8695	aaxbb	bb	aa	bb	aa	bb	bb	bb	aa	aa	bb	bb	aa	aa	bb	aa	aa	bb	aa	bb	bb	aa	aa	bb	bb	aa	aa	aa	aa	aa	ab	aa	aa	bb	aa	bb	bb	bb	bb	aa	bb	aa	aa	bb	bb	aa	aa	aa	aa
Block8696	aaxbb	bb	aa	bb	aa	bb	bb	bb	aa	aa	bb	bb	aa	aa	bb	aa	aa	bb	aa	bb	bb	aa	aa	bb	bb	aa	aa	aa	aa	aa	aa	aa	aa	bb	aa	bb	bb	bb	bb	aa	bb	aa	aa	bb	bb	aa	aa	aa	aa
Block8699	aaxbb	bb	aa	bb	aa	bb	bb	bb	aa	aa	bb	bb	aa	aa	bb	aa	aa	bb	aa	bb	bb	aa	aa	bb	bb	aa	aa	aa	aa	aa	aa	aa	aa	bb	aa	bb	bb	bb	bb	aa	bb	aa	aa	bb	bb	aa	aa	aa	aa
Block8704	aaxbb	bb	aa	bb	aa	bb	bb	bb	aa	aa	bb	bb	bb	aa	bb	aa	aa	bb	aa	bb	bb	aa	aa	bb	bb	aa	aa	aa	aa	aa	aa	aa	aa	bb	aa	bb	bb	bb	bb	aa	bb	aa	aa	bb	bb	aa	aa	aa	aa
Block8701	aaxbb	bb	aa	bb	aa	bb	bb	bb	aa	aa	bb	bb	bb	bb	bb	bb	aa	bb	bb	aa	bb	bb	aa	bb	bb	bb	aa	aa	aa	aa	aa	aa	aa	bb	aa	aa	bb	bb	bb	aa	bb	bb	aa	bb	bb	aa	bb	bb	bb
Block8713	aaxbb	bb	aa	bb	aa	bb	bb	bb	aa	aa	bb	bb	bb	bb	bb	bb	aa	bb	bb	aa	bb	bb	aa	bb	bb	bb	aa	aa	aa	aa	aa	bb	aa	bb	bb	aa	bb	bb	bb	aa	bb	bb	bb	aa	bb	aa	bb	bb	bb
Block8693	aaxbb	bb	aa	bb	aa	bb	bb	bb	aa	aa	bb	bb	bb	bb	bb	bb	aa	bb	bb	aa	bb	bb	aa	bb	bb	bb	aa	aa	aa	aa	aa	bb	aa	bb	bb	aa	bb	bb	bb	aa	bb	bb	bb	aa	bb	aa	bb	bb	bb
Block8728	aaxbb	bb	aa	bb	aa	bb	bb	bb	aa	aa	bb	bb	bb	bb	bb	bb	aa	bb	bb	aa	bb	bb	aa	bb	bb	bb	aa	aa	aa	aa	aa	bb	aa	bb	bb	aa	bb	bb	bb	aa	bb	bb	bb	aa	bb	aa	bb	bb	bb
Block8732	aaxbb	bb	aa	bb	aa	bb	bb	bb	aa	aa	bb	bb	bb	bb	bb	bb	aa	aa	bb	aa	bb	bb	aa	bb	bb	bb	aa	aa	aa	aa	aa	bb	aa	bb	bb	aa	bb	bb	bb	aa	bb	bb	bb	aa	bb	aa	bb	bb	bb
Block8734	aaxbb	bb	aa	bb	aa	bb	bb	bb	aa	aa	bb	bb	bb	bb	bb	bb	aa	aa	bb	aa	bb	bb	aa	bb	bb	bb	aa	aa	aa	aa	aa	bb	aa	bb	bb	aa	bb	bb	bb	aa	bb	bb	bb	aa	bb	aa	bb	bb	bb
Block8715	aaxbb	bb	aa	bb	aa	bb	bb	bb	aa	aa	bb	bb	bb	bb	bb	bb	aa	aa	bb	aa	bb	bb	aa	bb	bb	bb	aa	aa	aa	aa	aa	bb	aa	bb	bb	aa	bb	bb	bb	aa	bb	bb	bb	aa	bb	aa	bb	bb	bb
Block8745	aaxbb	bb	aa	bb	aa	bb	bb	bb	aa	aa	bb	bb	bb	bb	bb	bb	aa	aa	bb	aa	bb	bb	aa	bb	bb	bb	aa	aa	aa	aa	aa	bb	bb	bb	bb	aa	bb	bb	bb	aa	bb	bb	bb	aa	bb	aa	bb	bb	bb
Block8744	aaxbb	bb	aa	bb	aa	bb	bb	bb	aa	aa	bb	bb	bb	bb	bb	bb	aa	aa	bb	aa	bb	bb	aa	bb	bb	bb	aa	aa	aa	aa	aa	bb	bb	bb	bb	aa	bb	bb	bb	aa	bb	bb	bb	aa	bb	aa	bb	bb	bb
Block8714	aaxbb	bb	aa	bb	aa	bb	bb	bb	aa	aa	bb	bb	bb	bb	bb	bb	aa	aa	bb	aa	bb	bb	aa	bb	bb	bb	aa	aa	aa	aa	aa	bb	bb	bb	bb	aa	bb	bb	bb	aa	bb	bb	bb	aa	bb	aa	bb	bb	bb
Block8718	aaxbb	bb	aa	bb	aa	bb	bb	bb	aa	aa	bb	bb	bb	bb	bb	bb	aa	aa	bb	aa	bb	bb	aa	bb	bb	bb	aa	aa	aa	aa	aa	bb	bb	bb	bb	aa	bb	bb	bb	aa	bb	bb	bb	aa	bb	aa	bb	bb	bb
Block8716	aaxbb	bb	aa	bb	aa	bb	bb	bb	aa	aa	bb	bb	bb	bb	bb	bb	aa	aa	bb	aa	bb	bb	aa	bb	bb	bb	aa	aa	aa	aa	aa	bb	bb	bb	bb	aa	bb	bb	bb	aa	bb	bb	bb	aa	bb	aa	bb	bb	bb
Block8722	aaxbb	bb	aa	bb	aa	bb	bb	bb	aa	aa	bb	bb	bb	bb	bb	bb	aa	aa	bb	aa	bb	bb	aa	bb	bb	bb	aa	aa	aa	aa	aa	bb	bb	bb	bb	aa	bb	bb	bb	aa	bb	bb	bb	aa	bb	aa	bb	bb	bb
Block8710	aaxbb	bb	aa	bb	aa	bb	bb	bb	aa	aa	bb	bb	bb	bb	bb	bb	aa	aa	bb	aa	bb	bb	aa	bb	bb	bb	aa	aa	aa	aa	aa	bb	bb	bb	bb	aa	bb	bb	bb	aa	bb	bb	bb	aa	bb	aa	bb	bb	bb
Block8702	aaxbb	bb	aa	bb	aa	bb	bb	bb	aa	aa	bb	bb	bb	bb	bb	bb	aa	aa	bb	aa	bb	bb	aa	bb	bb	bb	aa	aa	aa	aa	aa	bb	bb	bb	bb	aa	bb	bb	bb	aa	bb	bb	bb	aa	bb	aa	bb	bb	bb
Block8751	aaxbb	bb	aa	bb	aa	bb	bb	bb	aa	aa	bb	bb	bb	bb	bb	bb	aa	aa	bb	aa	bb	bb	aa	bb	bb	bb	aa	aa	aa	aa	aa	bb	bb	bb	bb	aa	aa	bb	bb	aa	bb	bb	bb	aa	bb	aa	bb	bb	bb
Block8747	aaxbb	bb	aa	bb	aa	bb	bb	bb	aa	aa	bb	bb	bb	bb	bb	bb	aa	aa	bb	aa	bb	bb	aa	bb	bb	bb	aa	aa	aa	aa	aa	bb	bb	bb	bb	aa	aa	bb	bb	aa	bb	bb	bb	aa	bb	aa	bb	bb	bb
Block8757	aaxbb	bb	aa	bb	aa	bb	bb	bb	aa	aa	bb	bb	bb	bb	bb	aa	aa	aa	bb	aa	bb	bb	aa	bb	bb	bb	aa	aa	aa	aa	aa	bb	bb	bb	bb	aa	aa	bb	bb	aa	bb	bb	bb	aa	bb	aa	bb	bb	bb
Block8754	aaxbb	bb	aa	bb	aa	bb	bb	bb	aa	aa	bb	bb	bb	bb	bb	aa	aa	aa	bb	aa	bb	bb	aa	bb	bb	bb	aa	aa	aa	aa	aa	bb	bb	bb	bb	aa	aa	bb	bb	aa	bb	bb	bb	aa	bb	aa	bb	bb	bb
Block8760	aaxbb	bb	aa	bb	aa	bb	bb	bb	aa	aa	bb	bb	bb	bb	bb	aa	aa	aa	bb	aa	bb	bb	aa	bb	bb	bb	aa	aa	aa	aa	aa	bb	bb	bb	bb	aa	aa	bb	bb	aa	bb	bb	bb	aa	bb	aa	bb	bb	bb
Block8755	aaxbb	bb	aa	bb	aa	bb	bb	bb	aa	aa	bb	bb	bb	bb	bb	aa	aa	aa	bb	aa	bb	bb	aa	bb	bb	bb	aa	aa	aa	aa	aa	bb	bb	bb	bb	aa	aa	bb	bb	aa	bb	bb	bb	bb	bb	aa	bb	bb	bb
Block8759	aaxbb	bb	aa	bb	aa	bb	bb	bb	aa	aa	bb	bb	bb	bb	bb	aa	aa	aa	bb	aa	bb	bb	aa	bb	bb	bb	aa	aa	aa	aa	aa	bb	bb	bb	bb	aa	aa	bb	bb	aa	bb	bb	bb	bb	bb	aa	bb	bb	bb
Block8750	aaxbb	bb	aa	bb	aa	bb	bb	bb	aa	aa	bb	bb	bb	bb	bb	aa	aa	aa	bb	aa	bb	bb	aa	bb	bb	bb	aa	aa	aa	aa	aa	bb	bb	bb	bb	aa	aa	bb	bb	aa	bb	bb	bb	bb	bb	aa	bb	bb	bb
Block8733	aaxbb	bb	aa	bb	aa	bb	bb	bb	aa	aa	bb	bb	bb	bb	bb	aa	aa	aa	bb	aa	bb	bb	aa	bb	bb	bb	aa	aa	aa	aa	aa	bb	bb	bb	bb	aa	aa	bb	bb	aa	bb	bb	bb	bb	bb	aa	bb	bb	bb
Block8740	aaxbb	bb	aa	bb	aa	bb	bb	bb	aa	aa	bb	bb	bb	bb	bb	aa	aa	aa	bb	aa	bb	bb	aa	bb	bb	bb	aa	aa	aa	aa	aa	bb	bb	bb	bb	aa	aa	bb	bb	aa	bb	bb	bb	bb	bb	aa	bb	bb	bb
Block8738	aaxbb	bb	aa	bb	aa	bb	bb	bb	aa	aa	bb	bb	bb	bb	bb	aa	aa	aa	bb	aa	bb	bb	aa	bb	bb	bb	aa	aa	aa	aa	aa	bb	bb	bb	bb	aa	aa	bb	bb	aa	bb	bb	bb	bb	bb	aa	bb	bb	bb
Block8741	aaxbb	bb	aa	bb	aa	bb	bb	bb	aa	aa	bb	bb	bb	bb	bb	aa	aa	aa	bb	aa	bb	bb	aa	bb	bb	bb	aa	aa	aa	aa	aa	bb	bb	bb	bb	aa	aa	bb	bb	aa	bb	bb	bb	bb	bb	aa	bb	bb	bb
Block8752	aaxbb	bb	aa	bb	aa	bb	bb	bb	aa	aa	bb	bb	bb	bb	bb	aa	aa	aa	bb	aa	bb	bb	aa	bb	bb	bb	aa	aa	aa	aa	aa	bb	bb	bb	bb	aa	aa	bb	bb	aa	bb	bb	bb	bb	bb	aa	bb	bb	bb
Block8756	aaxbb	bb	aa	bb	aa	bb	bb	bb	aa	aa	bb	bb	bb	bb	bb	aa	aa	aa	bb	aa	bb	bb	aa	bb	bb	bb	aa	aa	aa	aa	aa	bb	bb	bb	bb	aa	aa	bb	bb	aa	bb	bb	bb	bb	bb	aa	bb	bb	bb
Block8753	aaxbb	bb	aa	bb	aa	bb	bb	bb	aa	aa	bb	bb	bb	bb	bb	aa	aa	aa	bb	aa	bb	bb	aa	bb	bb	bb	aa	aa	aa	aa	aa	bb	bb	bb	bb	aa	aa	bb	bb	aa	bb	bb	bb	bb	bb	aa	bb	bb	bb
Block2081	aaxbb	bb	aa	aa	bb	aa	bb	bb	aa	bb	bb	aa	aa	bb	aa	bb	aa	aa	aa	bb	bb	aa	aa	bb	bb	bb	bb	bb	bb	bb	bb	bb	bb	bb	bb	aa	bb	bb	bb	aa	bb	aa	aa	bb	aa	aa	aa	aa	bb
Block2018	aaxbb	bb	aa	aa	bb	aa	bb	bb	aa	bb	bb	aa	aa	bb	aa	bb	aa	aa	aa	bb	bb	aa	aa	bb	bb	bb	bb	bb	bb	bb	bb	bb	bb	bb	bb	aa	bb	bb	bb	aa	bb	aa	aa	bb	aa	aa	aa	aa	bb
Block2037	aaxbb	bb	aa	aa	bb	aa	bb	bb	aa	bb	aa	aa	aa	bb	aa	bb	aa	aa	aa	aa	bb	aa	aa	bb	bb	bb	bb	bb	bb	bb	bb	bb	bb	bb	bb	aa	bb	bb	bb	aa	bb	aa	aa	bb	aa	aa	aa	aa	bb
Block2022	aaxbb	bb	aa	aa	bb	aa	bb	bb	aa	bb	aa	aa	aa	bb	aa	bb	aa	aa	aa	aa	bb	aa	aa	bb	bb	bb	bb	bb	bb	bb	bb	bb	bb	bb	bb	aa	bb	bb	bb	aa	bb	aa	aa	bb	aa	aa	aa	aa	bb
Block2019	aaxbb	bb	aa	aa	bb	aa	bb	bb	aa	bb	aa	aa	aa	bb	aa	bb	aa	aa	aa	aa	bb	aa	aa	bb	bb	bb	bb	bb	bb	bb	bb	bb	bb	bb	bb	aa	bb	bb	bb	aa	bb	aa	aa	bb	aa	aa	aa	aa	bb
Block2023	aaxbb	bb	aa	aa	bb	aa	bb	bb	aa	bb	aa	aa	aa	bb	aa	bb	aa	aa	aa	aa	bb	aa	aa	bb	bb	bb	bb	bb	bb	bb	bb	bb	bb	bb	bb	aa	bb	bb	bb	aa	bb	aa	aa	bb	aa	aa	aa	aa	bb
Block2088	aaxbb	bb	aa	aa	bb	aa	bb	bb	aa	bb	aa	aa	aa	bb	aa	bb	aa	aa	aa	aa	bb	aa	aa	bb	bb	bb	bb	bb	bb	bb	bb	bb	bb	bb	bb	aa	bb	bb	bb	aa	bb	aa	aa	bb	aa	aa	aa	aa	bb
Block2089	aaxbb	bb	aa	aa	bb	aa	bb	bb	aa	bb	aa	aa	aa	bb	aa	bb	aa	aa	aa	aa	bb	aa	aa	bb	bb	bb	bb	bb	bb	bb	bb	bb	bb	bb	bb	aa	bb	bb	bb	aa	bb	aa	aa	bb	aa	aa	aa	aa	bb
Block2090	aaxbb	bb	aa	aa	bb	aa	bb	bb	aa	bb	aa	aa	aa	bb	aa	bb	aa	aa	aa	aa	bb	aa	aa	bb	bb	bb	bb	bb	bb	bb	bb	bb	bb	bb	bb	aa	bb	bb	bb	aa	bb	aa	aa	bb	aa	aa	aa	aa	bb
Block2086	aaxbb	bb	aa	aa	bb	aa	bb	bb	aa	bb	aa	aa	aa	bb	aa	bb	aa	aa	aa	aa	bb	aa	aa	bb	bb	bb	bb	bb	bb	bb	bb	bb	bb	bb	bb	aa	bb	bb	bb	aa	bb	aa	aa	bb	aa	aa	aa	aa	bb
Block2013	aaxbb	bb	aa	aa	bb	aa	bb	bb	aa	bb	aa	aa	aa	bb	aa	bb	aa	aa	aa	aa	bb	aa	aa	bb	bb	bb	bb	bb	bb	bb	bb	bb	bb	bb	bb	aa	bb	bb	bb	aa	bb	aa	aa	bb	aa	aa	aa	aa	bb
Block2087	aaxbb	bb	aa	aa	bb	aa	bb	bb	aa	bb	aa	aa	aa	bb	aa	bb	aa	aa	aa	aa	bb	aa	aa	aa	bb	bb	bb	bb	bb	bb	bb	bb	bb	bb	bb	aa	bb	bb	bb	aa	bb	aa	aa	bb	aa	aa	aa	aa	bb
Block2094	aaxbb	bb	aa	aa	bb	aa	bb	bb	aa	bb	aa	aa	aa	bb	aa	bb	bb	aa	aa	aa	bb	aa	aa	aa	bb	bb	bb	bb	bb	bb	bb	bb	bb	bb	bb	aa	bb	bb	bb	aa	bb	aa	bb	bb	aa	aa	aa	aa	bb
Block2099	aaxbb	bb	aa	aa	bb	aa	bb	bb	aa	bb	aa	aa	aa	aa	aa	bb	bb	aa	aa	aa	bb	aa	aa	aa	bb	bb	bb	bb	bb	bb	bb	bb	bb	bb	bb	aa	bb	bb	bb	aa	bb	aa	bb	bb	aa	aa	aa	aa	bb
Block2101	aaxbb	bb	aa	aa	bb	aa	bb	bb	aa	bb	aa	aa	aa	aa	aa	bb	bb	aa	aa	aa	bb	aa	aa	aa	bb	bb	bb	bb	bb	bb	bb	bb	bb	bb	bb	aa	bb	bb	bb	aa	bb	aa	bb	bb	aa	aa	aa	aa	bb
Block2121	aaxbb	bb	aa	aa	bb	aa	bb	bb	aa	bb	aa	aa	aa	aa	aa	bb	bb	aa	aa	aa	bb	aa	aa	aa	bb	bb	bb	bb	bb	bb	bb	bb	bb	bb	bb	aa	bb	bb	bb	aa	bb	aa	bb	bb	aa	aa	aa	aa	bb
Block2122	aaxbb	bb	aa	aa	bb	aa	bb	bb	aa	bb	aa	aa	aa	aa	aa	bb	bb	aa	aa	aa	bb	aa	aa	aa	bb	bb	bb	bb	bb	bb	bb	bb	bb	bb	bb	aa	bb	bb	bb	aa	bb	aa	bb	bb	aa	aa	aa	aa	bb
Block2124	aaxbb	bb	aa	bb	bb	aa	bb	bb	bb	bb	aa	aa	aa	aa	aa	bb	bb	aa	aa	aa	bb	aa	aa	aa	aa	bb	bb	bb	bb	bb	bb	bb	bb	bb	bb	aa	aa	bb	bb	bb	bb	bb	bb	aa	aa	aa	aa	aa	bb
Block2131	aaxbb	bb	aa	bb	bb	aa	bb	bb	bb	bb	aa	aa	aa	aa	aa	bb	bb	aa	aa	aa	bb	aa	aa	aa	aa	aa	bb	bb	bb	bb	bb	aa	bb	bb	bb	aa	aa	bb	bb	bb	bb	bb	bb	aa	aa	aa	aa	aa	bb
Block2129	aaxbb	bb	aa	bb	bb	aa	bb	bb	bb	bb	aa	aa	aa	aa	aa	bb	bb	aa	aa	aa	bb	aa	aa	aa	aa	aa	bb	bb	bb	bb	bb	aa	bb	bb	bb	aa	aa	bb	bb	bb	bb	bb	bb	aa	aa	aa	aa	aa	bb
Block2127	aaxbb	bb	aa	bb	bb	aa	bb	bb	bb	bb	aa	aa	aa	aa	aa	bb	bb	aa	aa	aa	bb	aa	aa	aa	aa	aa	bb	bb	bb	bb	bb	aa	bb	bb	bb	aa	aa	bb	bb	bb	bb	bb	bb	aa	aa	aa	aa	aa	bb
Block2126	aaxbb	bb	aa	bb	bb	aa	bb	bb	bb	bb	aa	aa	aa	aa	aa	bb	bb	aa	aa	aa	bb	aa	aa	aa	aa	aa	bb	bb	bb	bb	bb	aa	bb	bb	bb	aa	aa	bb	bb	bb	bb	bb	bb	aa	aa	aa	aa	aa	bb
Block2125	aaxbb	bb	aa	bb	bb	aa	bb	bb	bb	bb	aa	aa	aa	aa	aa	bb	bb	aa	aa	aa	bb	aa	aa	aa	aa	aa	bb	bb	bb	bb	bb	aa	bb	bb	bb	aa	aa	bb	bb	bb	bb	bb	bb	aa	aa	aa	aa	aa	bb
Block2130	aaxbb	bb	aa	bb	bb	aa	bb	bb	bb	bb	aa	aa	aa	aa	aa	bb	bb	aa	aa	aa	bb	aa	aa	aa	aa	aa	bb	bb	bb	bb	bb	aa	bb	bb	bb	aa	aa	bb	aa	bb	bb	bb	bb	aa	aa	aa	aa	aa	bb
Block2134	aaxbb	bb	aa	bb	bb	aa	bb	bb	bb	bb	aa	aa	aa	aa	aa	bb	bb	aa	aa	aa	bb	aa	aa	aa	aa	bb	bb	bb	bb	bb	bb	bb	bb	bb	bb	aa	aa	bb	aa	bb	bb	bb	bb	aa	aa	aa	aa	aa	bb
Block2135	aaxbb	bb	aa	bb	bb	aa	bb	bb	bb	bb	aa	aa	aa	bb	aa	bb	bb	aa	aa	aa	bb	aa	aa	aa	aa	bb	bb	bb	bb	bb	bb	bb	bb	bb	bb	aa	aa	bb	aa	bb	bb	bb	bb	aa	aa	aa	aa	aa	bb
Block2136	aaxbb	bb	aa	bb	bb	aa	bb	bb	bb	bb	aa	aa	aa	bb	aa	bb	bb	aa	aa	aa	bb	aa	aa	aa	aa	bb	bb	bb	bb	bb	bb	bb	bb	bb	bb	aa	bb	bb	aa	bb	bb	bb	bb	aa	aa	aa	aa	bb	bb
Block2145	aaxbb	bb	aa	bb	bb	aa	bb	aa	bb	bb	aa	aa	bb	bb	aa	bb	bb	aa	aa	aa	bb	aa	aa	aa	aa	bb	bb	bb	bb	bb	bb	bb	bb	bb	bb	aa	bb	bb	aa	bb	bb	bb	bb	aa	aa	aa	aa	bb	bb
Block2147	aaxbb	bb	aa	bb	bb	aa	bb	aa	bb	bb	aa	aa	bb	bb	aa	bb	bb	aa	aa	aa	bb	aa	aa	aa	aa	bb	bb	bb	bb	bb	bb	bb	bb	bb	bb	aa	bb	bb	aa	bb	bb	bb	bb	aa	aa	aa	aa	bb	bb
Block2148	aaxbb	bb	aa	bb	bb	bb	bb	aa	bb	bb	aa	aa	bb	bb	bb	aa	bb	aa	aa	aa	bb	aa	aa	aa	aa	bb	bb	bb	bb	bb	bb	bb	bb	bb	bb	aa	bb	bb	aa	aa	bb	bb	bb	aa	aa	aa	aa	bb	bb
Block2150	aaxbb	bb	aa	bb	bb	bb	bb	aa	bb	bb	aa	aa	bb	bb	bb	aa	bb	aa	aa	aa	bb	aa	aa	aa	aa	bb	bb	bb	bb	bb	bb	bb	bb	aa	bb	aa	bb	bb	aa	aa	bb	bb	bb	aa	bb	aa	aa	bb	bb
Block2156	aaxbb	bb	aa	bb	bb	bb	bb	aa	bb	bb	aa	aa	bb	bb	bb	aa	bb	aa	aa	aa	bb	aa	aa	aa	aa	bb	aa	bb	bb	bb	bb	bb	bb	aa	bb	aa	bb	bb	aa	aa	bb	bb	bb	aa	bb	aa	aa	bb	bb
Block2155	aaxbb	bb	aa	bb	bb	bb	bb	aa	bb	bb	aa	aa	bb	bb	bb	aa	bb	aa	aa	aa	bb	aa	aa	aa	aa	bb	aa	bb	bb	bb	bb	bb	bb	aa	bb	aa	bb	bb	aa	aa	bb	bb	bb	aa	bb	aa	aa	bb	bb
Block2161	aaxbb	bb	aa	bb	bb	bb	bb	aa	bb	bb	aa	aa	bb	bb	bb	aa	bb	aa	aa	aa	bb	aa	aa	aa	aa	bb	aa	bb	bb	bb	bb	bb	bb	aa	bb	aa	bb	bb	aa	aa	bb	bb	bb	aa	bb	aa	aa	bb	bb
Block2165	aaxbb	bb	aa	bb	bb	bb	bb	aa	bb	bb	aa	aa	bb	bb	bb	aa	aa	aa	aa	aa	bb	aa	aa	aa	aa	bb	bb	bb	bb	bb	bb	bb	bb	aa	bb	aa	bb	bb	aa	aa	bb	bb	bb	aa	bb	aa	aa	bb	bb
Block2168	aaxbb	bb	aa	bb	bb	bb	bb	aa	bb	bb	aa	aa	bb	bb	bb	aa	aa	aa	aa	aa	bb	aa	aa	aa	aa	bb	bb	bb	bb	bb	bb	bb	bb	aa	bb	aa	bb	bb	aa	aa	bb	bb	bb	aa	bb	aa	aa	bb	bb
Block2160	aaxbb	bb	aa	bb	bb	bb	bb	aa	bb	bb	aa	aa	bb	bb	bb	aa	aa	aa	aa	aa	bb	aa	aa	aa	aa	bb	bb	bb	bb	bb	bb	bb	bb	aa	bb	aa	bb	bb	aa	aa	bb	bb	bb	aa	bb	aa	aa	bb	bb
Block2170	aaxbb	bb	aa	bb	bb	bb	bb	aa	bb	bb	aa	aa	bb	bb	bb	aa	aa	aa	aa	aa	bb	aa	aa	aa	aa	bb	bb	bb	bb	bb	bb	bb	bb	aa	bb	aa	bb	bb	aa	aa	bb	bb	bb	aa	bb	aa	aa	bb	bb
Block2175	aaxbb	bb	aa	bb	bb	bb	aa	aa	bb	bb	aa	bb	bb	bb	bb	bb	aa	aa	aa	aa	bb	aa	aa	aa	aa	bb	bb	bb	bb	bb	bb	bb	bb	aa	bb	aa	bb	bb	aa	aa	bb	bb	bb	aa	bb	aa	aa	bb	bb
Block2179	aaxbb	bb	aa	bb	bb	bb	bb	aa	bb	bb	aa	bb	bb	bb	bb	bb	aa	aa	aa	aa	bb	aa	aa	aa	aa	bb	bb	bb	bb	bb	bb	bb	bb	aa	bb	aa	bb	bb	aa	aa	bb	bb	bb	aa	bb	aa	aa	bb	bb
Block2176	aaxbb	bb	aa	bb	bb	bb	aa	aa	bb	bb	aa	bb	bb	bb	bb	bb	bb	aa	aa	aa	bb	aa	aa	aa	aa	bb	bb	bb	bb	bb	bb	bb	bb	aa	bb	aa	bb	bb	aa	aa	bb	bb	bb	aa	bb	aa	aa	bb	bb
Block2181	aaxbb	bb	aa	bb	bb	bb	aa	aa	bb	bb	aa	bb	bb	bb	bb	bb	bb	aa	aa	aa	bb	aa	aa	aa	aa	bb	bb	bb	bb	bb	bb	bb	bb	aa	bb	aa	bb	bb	aa	aa	bb	bb	bb	aa	bb	aa	aa	bb	bb
Block2185	aaxbb	bb	aa	bb	bb	bb	aa	aa	bb	bb	aa	bb	bb	bb	bb	bb	bb	aa	aa	aa	bb	aa	aa	aa	aa	bb	bb	bb	bb	bb	bb	bb	bb	aa	bb	aa	bb	bb	aa	aa	bb	bb	aa	aa	bb	aa	aa	bb	bb
Block2186	aaxbb	bb	aa	bb	bb	bb	aa	aa	bb	bb	aa	bb	bb	bb	bb	bb	bb	aa	aa	aa	bb	aa	aa	aa	aa	bb	bb	bb	bb	bb	bb	bb	bb	aa	bb	aa	bb	bb	aa	aa	bb	bb	aa	aa	bb	aa	aa	bb	bb
Block2182	aaxbb	bb	aa	bb	bb	bb	aa	aa	bb	bb	aa	bb	bb	bb	bb	bb	bb	aa	aa	aa	bb	aa	aa	aa	aa	bb	bb	bb	bb	bb	bb	bb	bb	aa	bb	aa	bb	bb	aa	aa	bb	bb	aa	aa	bb	aa	aa	bb	bb
Block2193	aaxbb	bb	aa	bb	bb	bb	aa	aa	bb	aa	aa	bb	bb	bb	bb	bb	bb	aa	aa	aa	bb	aa	aa	aa	aa	bb	bb	bb	bb	bb	bb	bb	bb	aa	aa	bb	bb	bb	aa	aa	bb	bb	aa	aa	bb	aa	aa	bb	bb
Block2198	aaxbb	bb	aa	bb	bb	bb	aa	aa	bb	aa	aa	bb	bb	bb	bb	bb	bb	aa	aa	aa	bb	aa	aa	aa	aa	bb	bb	bb	bb	bb	bb	bb	bb	aa	aa	bb	bb	bb	aa	aa	bb	bb	aa	aa	bb	aa	aa	bb	aa
Block2187	aaxbb	bb	aa	bb	bb	bb	aa	aa	bb	aa	aa	bb	bb	bb	bb	bb	bb	aa	aa	aa	bb	aa	aa	aa	aa	bb	bb	bb	bb	bb	bb	bb	bb	aa	aa	bb	bb	bb	aa	aa	bb	bb	aa	aa	bb	aa	aa	bb	aa
Block2190	aaxbb	bb	aa	bb	bb	bb	aa	aa	bb	aa	aa	bb	bb	bb	bb	bb	bb	aa	aa	aa	bb	aa	aa	aa	aa	bb	bb	bb	bb	bb	bb	bb	bb	aa	aa	bb	bb	bb	aa	aa	bb	bb	aa	aa	bb	aa	aa	bb	aa
Block2199	aaxbb	bb	aa	bb	bb	bb	aa	aa	bb	aa	aa	bb	bb	bb	bb	bb	bb	aa	aa	aa	bb	aa	aa	aa	aa	bb	bb	bb	bb	bb	bb	bb	bb	aa	aa	bb	bb	bb	aa	aa	bb	bb	aa	aa	bb	aa	aa	bb	aa
Block2204	aaxbb	bb	aa	bb	bb	bb	aa	aa	bb	aa	aa	bb	bb	bb	bb	bb	bb	aa	aa	aa	bb	aa	aa	aa	aa	bb	bb	bb	bb	bb	bb	bb	bb	aa	aa	bb	bb	bb	aa	aa	bb	bb	aa	aa	bb	aa	aa	bb	aa
Block2216	aaxbb	bb	aa	bb	bb	bb	aa	aa	bb	aa	aa	bb	bb	bb	bb	bb	bb	aa	aa	aa	bb	aa	aa	aa	aa	bb	bb	bb	bb	bb	bb	bb	bb	aa	aa	bb	bb	bb	aa	aa	bb	bb	aa	aa	bb	aa	aa	bb	aa
Block2208	aaxbb	bb	aa	bb	bb	bb	aa	aa	bb	aa	aa	bb	bb	bb	bb	bb	bb	aa	aa	aa	bb	aa	aa	aa	aa	bb	bb	bb	bb	bb	bb	bb	bb	aa	aa	bb	bb	bb	aa	aa	bb	bb	aa	aa	bb	aa	aa	bb	aa
Block2205	aaxbb	bb	aa	bb	bb	bb	aa	aa	bb	aa	aa	bb	bb	bb	bb	bb	bb	aa	aa	aa	bb	bb	aa	aa	aa	bb	bb	bb	bb	bb	bb	bb	bb	aa	aa	bb	bb	bb	aa	aa	bb	bb	aa	aa	bb	aa	aa	bb	aa
Block2219	aaxbb	bb	aa	bb	bb	bb	aa	aa	bb	aa	aa	bb	bb	bb	bb	bb	bb	bb	aa	bb	bb	aa	aa	aa	aa	bb	bb	bb	bb	bb	bb	bb	bb	aa	aa	bb	bb	bb	aa	aa	bb	bb	aa	aa	bb	aa	bb	bb	aa
Block2218	aaxbb	bb	aa	bb	bb	bb	aa	aa	bb	aa	aa	bb	bb	bb	bb	bb	bb	bb	aa	bb	bb	bb	aa	aa	aa	bb	bb	bb	aa	bb	bb	bb	bb	aa	aa	aa	bb	bb	aa	aa	bb	bb	aa	aa	bb	aa	bb	bb	aa
Block2237	aaxbb	bb	aa	bb	bb	bb	aa	aa	bb	aa	aa	bb	bb	bb	bb	bb	bb	bb	aa	bb	bb	bb	aa	aa	aa	bb	bb	bb	aa	bb	bb	bb	bb	aa	aa	aa	bb	bb	aa	aa	bb	bb	aa	aa	bb	aa	bb	bb	aa
Block2239	aaxbb	bb	aa	bb	bb	bb	aa	aa	bb	aa	aa	bb	bb	bb	bb	bb	bb	bb	aa	bb	bb	bb	aa	aa	aa	bb	bb	bb	aa	bb	bb	bb	bb	aa	aa	aa	bb	bb	aa	aa	bb	bb	aa	aa	bb	aa	bb	bb	aa
Block2222	aaxbb	bb	aa	bb	bb	bb	aa	aa	bb	aa	aa	bb	bb	bb	bb	bb	bb	bb	aa	bb	bb	bb	aa	aa	aa	bb	bb	bb	aa	bb	bb	bb	bb	aa	aa	aa	bb	bb	aa	aa	bb	bb	aa	aa	bb	aa	bb	bb	aa
Block2240	aaxbb	bb	aa	bb	bb	bb	aa	aa	aa	aa	aa	aa	bb	bb	aa	bb	bb	bb	aa	bb	bb	bb	aa	aa	aa	bb	aa	bb	aa	aa	aa	bb	bb	aa	aa	aa	bb	bb	aa	aa	aa	bb	bb	aa	bb	aa	bb	bb	aa
Block2244	aaxbb	bb	aa	bb	bb	bb	aa	aa	aa	aa	aa	aa	bb	bb	aa	bb	bb	bb	aa	bb	bb	bb	aa	aa	aa	bb	aa	bb	aa	aa	aa	bb	bb	aa	aa	aa	bb	bb	aa	aa	aa	bb	bb	aa	bb	aa	bb	bb	aa
Block2246	aaxbb	bb	aa	bb	bb	bb	aa	aa	aa	aa	aa	aa	bb	bb	aa	bb	bb	bb	aa	bb	bb	bb	aa	bb	aa	bb	aa	bb	aa	aa	aa	bb	bb	aa	aa	aa	bb	bb	aa	aa	aa	bb	bb	aa	bb	aa	bb	bb	aa
Block2248	aaxbb	bb	aa	bb	bb	bb	aa	aa	aa	aa	aa	aa	bb	bb	aa	bb	bb	bb	aa	bb	bb	bb	aa	bb	aa	bb	aa	bb	aa	aa	aa	bb	bb	aa	aa	aa	bb	bb	aa	aa	aa	bb	bb	aa	bb	aa	bb	bb	aa
Block2257	aaxbb	bb	aa	bb	bb	bb	aa	aa	aa	aa	aa	aa	bb	bb	aa	bb	bb	bb	aa	bb	bb	bb	aa	bb	aa	bb	aa	bb	aa	aa	aa	bb	bb	aa	aa	aa	bb	bb	aa	aa	aa	bb	bb	aa	bb	ab	bb	bb	aa
Block2260	aaxbb	bb	aa	bb	bb	bb	aa	aa	aa	aa	aa	aa	bb	bb	aa	bb	bb	bb	aa	bb	bb	bb	aa	bb	aa	bb	aa	bb	aa	aa	aa	bb	bb	aa	aa	aa	bb	bb	aa	aa	aa	bb	bb	aa	bb	ab	bb	bb	aa
Block2262	aaxbb	bb	aa	bb	bb	bb	aa	aa	aa	aa	aa	aa	bb	bb	aa	bb	bb	bb	aa	bb	bb	bb	aa	bb	aa	bb	aa	bb	aa	aa	aa	bb	bb	aa	aa	aa	aa	bb	aa	aa	aa	bb	bb	aa	bb	ab	bb	bb	aa
Block2264	aaxbb	bb	aa	bb	bb	bb	aa	aa	aa	aa	aa	aa	bb	bb	aa	bb	bb	bb	aa	bb	bb	bb	aa	bb	aa	bb	aa	bb	aa	aa	aa	bb	bb	aa	aa	aa	aa	bb	aa	aa	aa	bb	bb	aa	bb	ab	bb	bb	aa
Block2266	aaxbb	bb	aa	bb	bb	bb	aa	aa	aa	aa	aa	aa	bb	bb	aa	bb	bb	bb	aa	bb	bb	bb	aa	bb	aa	bb	aa	bb	aa	aa	aa	bb	bb	aa	aa	aa	aa	bb	aa	aa	aa	bb	bb	aa	bb	ab	bb	bb	aa
Block2267	aaxbb	bb	aa	bb	bb	bb	aa	aa	aa	aa	aa	aa	bb	bb	aa	bb	bb	bb	aa	bb	bb	bb	aa	bb	bb	bb	aa	bb	aa	aa	aa	bb	bb	aa	aa	aa	aa	bb	aa	aa	aa	bb	bb	aa	bb	ab	bb	bb	aa
Block2274	aaxbb	bb	aa	bb	bb	bb	aa	aa	aa	aa	aa	aa	bb	bb	aa	bb	bb	bb	aa	bb	bb	bb	aa	bb	bb	bb	aa	bb	aa	aa	aa	bb	bb	aa	aa	aa	aa	bb	aa	aa	aa	bb	bb	aa	bb	ab	bb	bb	aa
Block2282	aaxbb	bb	aa	bb	bb	bb	aa	aa	aa	aa	aa	aa	bb	bb	aa	bb	bb	bb	aa	bb	bb	bb	aa	bb	bb	bb	aa	bb	aa	aa	aa	bb	bb	aa	aa	aa	aa	bb	aa	aa	aa	bb	bb	aa	bb	ab	bb	bb	aa
Block2276	aaxbb	bb	aa	bb	bb	bb	aa	aa	aa	aa	aa	aa	bb	bb	aa	bb	bb	bb	aa	bb	bb	bb	aa	bb	bb	bb	aa	bb	aa	aa	aa	bb	bb	aa	aa	aa	aa	bb	aa	aa	aa	bb	bb	aa	bb	ab	bb	bb	aa
Block2287	aaxbb	bb	aa	bb	bb	bb	aa	aa	aa	aa	aa	aa	bb	bb	aa	bb	bb	bb	aa	bb	bb	bb	aa	bb	bb	bb	aa	bb	aa	aa	aa	bb	bb	aa	aa	aa	aa	bb	aa	aa	aa	bb	bb	aa	bb	ab	bb	bb	aa
Block2290	aaxbb	bb	aa	bb	bb	bb	aa	aa	aa	bb	aa	aa	bb	bb	aa	bb	bb	bb	aa	bb	bb	bb	aa	bb	bb	bb	aa	bb	aa	aa	aa	bb	bb	aa	aa	aa	aa	bb	aa	aa	aa	bb	bb	aa	bb	ab	bb	bb	aa
Block2294	aaxbb	bb	aa	bb	bb	bb	aa	aa	aa	bb	aa	aa	bb	bb	aa	bb	bb	bb	aa	bb	bb	bb	bb	bb	bb	bb	aa	bb	aa	aa	aa	bb	bb	aa	aa	aa	aa	bb	aa	aa	aa	bb	bb	aa	bb	ab	bb	bb	aa
Block2292	aaxbb	bb	aa	bb	bb	bb	aa	aa	aa	bb	aa	aa	bb	bb	aa	bb	bb	bb	aa	bb	bb	bb	bb	bb	bb	bb	aa	bb	aa	aa	aa	bb	bb	aa	aa	aa	aa	bb	aa	aa	aa	bb	bb	aa	bb	ab	bb	bb	aa
Block2299	aaxbb	bb	aa	bb	bb	bb	aa	aa	aa	bb	aa	aa	bb	bb	aa	bb	bb	bb	aa	bb	bb	bb	bb	bb	bb	bb	aa	aa	aa	aa	aa	bb	bb	aa	aa	aa	aa	bb	aa	aa	aa	bb	bb	aa	bb	ab	bb	bb	aa
Block2295	aaxbb	bb	aa	bb	bb	bb	aa	aa	aa	bb	aa	aa	bb	bb	aa	bb	bb	bb	aa	bb	bb	bb	aa	bb	bb	bb	aa	aa	aa	aa	aa	bb	bb	aa	aa	aa	aa	bb	aa	aa	aa	bb	bb	aa	bb	ab	bb	bb	aa
Block2305	aaxbb	bb	aa	bb	bb	bb	aa	aa	aa	bb	aa	aa	bb	bb	aa	bb	bb	bb	aa	bb	bb	bb	bb	bb	bb	bb	aa	aa	aa	aa	aa	bb	bb	aa	aa	aa	aa	bb	aa	aa	aa	bb	bb	aa	bb	ab	bb	bb	aa
[truncated: 134 more rows]
[truncated: 80 more columns]
