# Supplementary material for: Construction of A High-Density Genetic Map and Mapping of Fruit Traits in Watermelon (Citrullus Lanatus L.) Based on Whole-Genome Resequencing
Source: Int J Mol Sci. 2018 Oct 21;19(10):3268. doi: 10.3390/ijms19103268 (PMC6214002; doi:10.3390/ijms19103268)
Supplement: Supplementary file 1 [file ijms-19-03268-s001.zip › ijms-365276 suppl/Supplementary Table 4.xlsx]

## Sheet: Sheet1
The LOD, additive effect and PVE score of all the blocks in the genetic map.
Nr	Group	Position	Locus	LOD	Additive	expl%
1	1	0	Block881	0.355574	0.0743053	0.830493
2	1	0	Block876	0.355574	0.0743053	0.830493
3	1	0	Block877	0.355574	0.0743053	0.830493
4	1	0.4	Block900	0.333741	0.0783366	0.923052
5	1	0.4	Block925	0.333741	0.0783366	0.923052
6	1	0.4	Block920	0.333741	0.0783366	0.923052
7	1	0.4	Block953	0.333741	0.0783366	0.923052
8	1	0.4	Block960	0.333741	0.0783366	0.923052
9	1	0.4	Block957	0.333741	0.0783366	0.923052
10	1	0.4	Block894	0.333741	0.0783366	0.923052
11	1	0.4	Block933	0.333741	0.0783366	0.923052
12	1	0.4	Block908	0.333741	0.0783366	0.923052
13	1	0.4	Block944	0.333741	0.0783366	0.923052
14	1	0.4	Block919	0.333741	0.0783366	0.923052
15	1	0.4	Block905	0.333741	0.0783366	0.923052
16	1	0.4	Block911	0.333741	0.0783366	0.923052
17	1	0.4	Block940	0.333741	0.0783366	0.923052
18	1	0.4	Block948	0.333741	0.0783366	0.923052
19	1	0.4	Block928	0.333741	0.0783366	0.923052
20	1	0.4	Block942	0.333741	0.0783366	0.923052
21	1	0.4	Block882	0.333741	0.0783366	0.923052
22	1	0.4	Block904	0.333741	0.0783366	0.923052
23	1	0.4	Block935	0.333741	0.0783366	0.923052
24	1	0.4	Block946	0.333741	0.0783366	0.923052
25	1	0.4	Block903	0.333741	0.0783366	0.923052
26	1	2.04	Block961	0.378707	0.11541	2.00346
27	1	2.04	Block934	0.378707	0.11541	2.00346
28	1	2.44	Block936	0.504906	0.138342	2.87877
29	1	2.44	Block968	0.504906	0.138342	2.87877
30	1	3.246	Block973	0.524805	0.138679	2.89281
31	1	3.646	Block969	0.600567	0.134456	2.7193
32	1	4.453	Block951	0.665462	0.134456	2.7193
33	1	4.453	Block980	0.665462	0.134456	2.7193
34	1	4.853	Block950	0.47638	0.11969	2.15484
35	1	4.853	Block976	0.47638	0.11969	2.15484
36	1	5.253	Block1000	0.408849	0.124028	2.31386
37	1	6.059	Block1037	0.348446	0.114364	1.96733
38	1	7.279	Block958	0.663541	0.100025	1.50493
39	1	7.279	Block1039	0.663541	0.100025	1.50493
40	1	8.086	Block1041	0.496831	0.086129	1.11582
41	1	8.486	Block1057	0.140328	0.0722801	0.78584
42	1	10.988	Block974	0.0760742	0.0580569	0.506997
43	1	10.988	Block1058	0.0760742	0.0580569	0.506997
44	1	10.988	Block970	0.0760742	0.0580569	0.506997
45	1	11.467	Block1059	0.0801016	0.0533376	0.427921
46	1	11.867	Block996	0.0809381	0.0394789	0.234437
47	1	11.867	Block999	0.0809381	0.0394789	0.234437
48	1	11.867	Block1055	0.0809381	0.0394789	0.234437
49	1	14.449	Block1003	0.165904	0.0209013	0.0657117
50	1	14.449	Block1060	0.165904	0.0209013	0.0657117
51	1	14.449	Block1002	0.165904	0.0209013	0.0657117
52	1	14.449	Block1032	0.165904	0.0209013	0.0657117
53	1	14.849	Block1063	0.254098	0.0442159	0.294072
54	1	15.087	Block1071	0.254098	0.0442159	0.294072
55	1	16.132	Block1062	0.103387	0.00659456	0.00654137
56	1	16.37	Block1064	0.103387	0.00659456	0.00654137
57	1	17.414	Block1065	0.0941214	-0.0116317	0.0203509
58	1	19.372	Block1066	0.146097	0.0112787	0.0191344
59	1	19.61	Block1174	0.161323	0.0116705	0.0204871
60	1	19.848	Block1068	0.161323	0.0116705	0.0204871
61	1	20.087	Block1176	0.161323	0.0116705	0.0204871
62	1	20.725	Block1172	0.219395	0.0255994	0.098573
63	1	21.363	Block1169	0.142319	0.0120618	0.0218837
64	1	21.601	Block1166	0.142319	0.0120618	0.0218837
65	1	21.839	Block1165	0.142319	0.0120618	0.0218837
66	1	22.077	Block1163	0.142319	0.0120618	0.0218837
67	1	22.315	Block1161	0.142319	0.0120618	0.0218837
68	1	22.953	Block1151	0.105161	-0.0112463	0.0190246
69	1	23.191	Block1146	0.0941214	-0.0116317	0.0203509
70	1	23.83	Block1145	0.095834	-0.026044	0.102026
71	1	24.068	Block1144	0.095834	-0.026044	0.102026
72	1	24.306	Block1142	0.095834	-0.026044	0.102026
73	1	25.35	Block1143	0.0851118	0.00157153	0.000371488
74	1	25.589	Block1138	0.0851118	0.00157153	0.000371488
75	1	25.827	Block1134	0.0851118	0.00157153	0.000371488
76	1	26.465	Block1128	0.0137137	-0.0218324	0.0716967
77	1	26.703	Block1131	0.0137137	-0.0218324	0.0716967
78	1	29.088	Block1085	0.0102044	-0.0409214	0.251882
79	1	29.726	Block1087	0.0245224	-0.0450781	0.305653
80	1	29.964	Block1091	0.0245224	-0.0450781	0.305653
81	1	30.603	Block1093	0.0144205	-0.0496113	0.370218
82	1	31.241	Block1096	0.0106426	-0.035589	0.190514
83	1	32.117	Block1094	0.137698	-0.0216355	0.0704097
84	1	32.914	Block1100	0.252032	-0.00772222	0.00896978
85	1	34.61	Block1104	0.550193	0.0255994	0.098573
86	1	35.007	Block1111	0.550193	0.0255994	0.098573
87	1	35.404	Block1113	0.550193	0.0255994	0.098573
88	1	38.543	Block1117	0.313762	0.0152903	0.0351667
89	1	39.181	Block1114	0.313762	0.0152903	0.0351667
90	1	40.057	Block1182	0.21468	-0.011973	0.0215626
91	1	41.34	Block1181	0.284327	0.0200075	0.0602119
92	1	41.737	Block1184	0.284327	0.0200075	0.0602119
93	1	42.134	Block1183	0.284327	0.0200075	0.0602119
94	1	43.83	Block1186	0.20261	0.0341579	0.1755
95	1	44.627	Block1187	0.267867	0.0506972	0.386603
96	1	45.91	Block1188	0.214404	0.0592013	0.527181
97	1	46.707	Block1197	0.203584	0.0588619	0.521153
98	1	47.104	Block1195	0.203584	0.0588619	0.521153
99	1	47.501	Block1204	0.203584	0.0588619	0.521153
100	1	48.298	Block1207	0.269033	0.0826187	1.02672
101	1	48.694	Block1208	0.269033	0.0826187	1.02672
102	1	49.091	Block1209	0.269033	0.0826187	1.02672
103	1	49.888	Block1210	0.218173	0.0872668	1.1455
104	1	50.285	Block1211	0.218173	0.0872668	1.1455
105	1	50.682	Block1216	0.266043	0.0878312	1.16036
106	1	51.479	Block1213	0.313773	0.088489	1.17781
107	1	54.103	Block1214	0.37073	0.103278	1.60441
108	1	54.5	Block1220	0.37073	0.103278	1.60441
109	1	54.896	Block1227	0.37073	0.103278	1.60441
110	1	56.179	Block1222	0.178136	0.0749934	0.845946
111	1	56.576	Block1233	0.178136	0.0749934	0.845946
112	1	56.973	Block1235	0.178136	0.0749934	0.845946
113	1	57.37	Block1239	0.178136	0.0749934	0.845946
114	1	57.767	Block1240	0.178136	0.0749934	0.845946
115	1	58.164	Block1242	0.178136	0.0749934	0.845946
116	1	58.56	Block1243	0.178136	0.0749934	0.845946
117	1	59.437	Block1245	0.178136	0.0749934	0.845946
118	1	60.481	Block1248	0.181243	0.0609241	0.55831
119	1	60.719	Block1249	0.181243	0.0609241	0.55831
120	1	61.764	Block1255	0.034231	0.0373174	0.209469
121	1	63.302	Block1260	0.0936748	-0.0117633	0.020814
122	1	64.108	Block1259	0.0743663	0.0115598	0.0201
123	1	64.915	Block1261	0.0934547	-0.0172344	0.0446774
124	1	65.315	Block1266	0.106143	-0.0157524	0.037324
125	1	66.032	Block1264	0.154228	-0.0398805	0.239232
126	1	66.27	Block1267	0.154228	-0.0398805	0.239232
127	1	66.908	Block1270	0.0945194	-0.0237186	0.0846206
128	1	67.547	Block1273	0.123421	-0.00912463	0.0125236
129	1	68.185	Block1274	0.076474	-0.0138594	0.0288927
130	1	69.643	Block1275	0.134543	-0.0214767	0.0693798
131	1	70.281	Block1276	0.120215	-0.00687874	0.00711729
132	1	70.519	Block1278	0.120215	-0.00687874	0.00711729
133	1	70.757	Block1279	0.120215	-0.00687874	0.00711729
134	1	71.395	Block1283	0.0870858	0.00595036	0.00532577
135	1	71.633	Block1284	0.0870858	0.00595036	0.00532577
136	1	72.271	Block1286	0.0651536	0.0107374	0.017342
137	1	72.909	Block1287	0.0357711	0.0130525	0.0256262
138	1	73.548	Block1653	0.0300947	0.0278122	0.116351
139	1	73.786	Block1661	0.0300947	0.0278122	0.116351
140	1	74.024	Block1664	0.0300947	0.0278122	0.116351
141	1	74.262	Block1667	0.0300947	0.0278122	0.116351
142	1	75.307	Block1668	0.0316476	-6.1601e-05	5.70786e-07
143	1	75.945	Block1674	0.0326941	-0.0150107	0.0338919
144	1	77.403	Block1669	0.0304847	0.00973613	0.0142584
145	1	78.041	Block1679	0.033075	0.0144265	0.0313054
146	1	79.086	Block1682	0.0587819	0.0346247	0.180331
147	1	79.724	Block1659	0.0983829	0.0392611	0.231858
148	1	82.544	Block1677	0.127964	0.0728882	0.79912
149	1	82.782	Block1686	0.127964	0.0728882	0.79912
150	1	83.5	Block1694	0.17912	0.0664994	0.66517
151	1	83.9	Block1666	0.097157	0.0618909	0.576169
152	1	84.3	Block1700	0.086251	0.0853895	1.09675
153	1	84.3	Block1697	0.086251	0.0853895	1.09675
154	1	85.106	Block1693	0.830492	0.0600482	0.542372
155	1	86.826	Block1707	1.59706	0.0457372	0.314656
156	1	87.632	Block1708	1.59052	0.0835947	1.05113
157	1	88.439	Block1748	3.46297	0.0566517	0.48275
158	1	89.245	Block1644	1.55759	0.103987	1.6265
159	1	90.544	Block1741	0.260966	0.118056	2.09639
160	1	91.351	Block1692	0.242293	0.130478	2.56076
161	1	91.751	Block1735	0.316402	0.116306	2.03472
162	1	92.557	Block1698	0.125956	0.144543	3.14263
163	1	92.957	Block1701	0.0966173	0.130255	2.55202
164	1	93.358	Block1714	0.107375	0.116061	2.02613
165	1	93.758	Block1706	0.0828063	0.111307	1.86354
166	1	94.237	Block1615	0.0764722	0.116061	2.02613
167	1	95.043	Block1711	0.0658844	0.0989162	1.47174
168	1	95.443	Block1620	0.0674231	0.0941706	1.33391
169	1	95.843	Block1740	0.0589292	0.070566	0.74901
170	1	95.843	Block1739	0.0589292	0.070566	0.74901
171	1	96.65	Block1736	0.0599261	0.0805502	0.975956
172	1	97.456	Block1725	0.0593438	0.0722641	0.785494
173	1	97.456	Block1726	0.0593438	0.0722641	0.785494
174	1	97.456	Block1727	0.0593438	0.0722641	0.785494
175	1	97.456	Block1724	0.0593438	0.0722641	0.785494
176	1	97.856	Block1629	0.0538297	0.0768207	0.887674
177	1	98.663	Block1715	0.0602405	0.0963688	1.39692
178	1	98.663	Block1717	0.0602405	0.0963688	1.39692
179	1	98.663	Block1716	0.0602405	0.0963688	1.39692
180	1	100.81	Block1636	0.108862	0.100577	1.52157
181	1	101.21	Block1616	0.0585905	0.086508	1.12567
182	1	101.61	Block1617	0.0458666	0.0894217	1.20277
183	1	102.01	Block1621	0.0435948	0.0944495	1.34183
184	1	102.41	Block1594	0.0520963	0.0804481	0.973483
185	1	103.216	Block1592	0.0521335	0.0807842	0.981635
186	1	103.616	Block1576	0.0494587	0.0862739	1.11958
187	1	104.016	Block1628	0.0384146	0.0726112	0.793056
188	1	104.254	Block1587	0.0384146	0.0726112	0.793056
189	1	104.493	Block1586	0.0384146	0.0726112	0.793056
190	1	104.969	Block1585	0.0385946	0.0732969	0.808106
191	1	105.766	Block1584	0.0435872	0.0595899	0.534125
192	1	107.462	Block1590	0.0388583	0.0239108	0.0859972
193	1	107.859	Block1574	0.0388583	0.0239108	0.0859972
194	1	108.256	Block1573	0.0384717	0.0224127	0.0755587
195	1	108.891	Block1572	0.0384717	0.0224127	0.0755587
196	1	110.332	Block1570	0.0303147	0.0206968	0.0644321
197	1	110.967	Block1571	0.0335414	0.0231801	0.0808215
198	1	111.602	Block1568	0.0303147	0.0215743	0.070012
199	1	112.237	Block1566	0.0303147	0.0215743	0.070012
200	1	112.872	Block1565	0.0303147	0.0215743	0.070012
201	1	113.507	Block1564	0.0303147	0.0215743	0.070012
202	1	114.142	Block1561	0.0303147	0.0215743	0.070012
203	1	115.177	Block1562	0.0259318	0.0206437	0.0641018
204	1	115.812	Block1557	0.0249016	0.021819	0.0716091
205	1	116.688	Block1558	0.0196208	0.0452671	0.30822
206	1	116.927	Block1553	0.0196208	0.0452671	0.30822
207	1	117.565	Block1554	0.0196208	0.0452671	0.30822
208	1	118.203	Block1556	0.015979	0.020889	0.0656346
209	1	118.679	Block1555	0.015979	0.020889	0.0656346
210	1	119.476	Block1523	0.00889873	0.0162535	0.0397364
211	1	120.273	Block1522	0.0213744	0.0118269	0.0210396
212	1	121.556	Block1516	0.074313	-0.0241499	0.0877261
213	1	121.953	Block1520	0.074313	-0.0241499	0.0877261
214	1	122.749	Block1524	0.0336243	-0.00589919	0.00523459
215	1	123.146	Block1526	0.0336243	-0.00589919	0.00523459
216	1	123.543	Block1546	0.0336243	-0.00589919	0.00523459
217	1	123.94	Block1518	0.0336243	-0.00589919	0.00523459
218	1	124.337	Block1514	0.0336243	-0.00589919	0.00523459
219	1	124.734	Block1551	0.0390336	-0.007072	0.00752283
220	1	126.017	Block1528	0.0388693	-0.00472217	0.00335413
221	1	126.413	Block1543	0.0388693	-0.00472217	0.00335413
222	1	126.81	Block1542	0.0388693	-0.00472217	0.00335413
223	1	127.207	Block1517	0.0419261	-0.00351185	0.00185511
224	1	127.842	Block1525	0.0369662	-0.00310855	0.00145349
225	1	128.477	Block1530	0.0375567	-0.00314742	0.00149007
226	1	129.112	Block1544	0.0383708	-0.0019514	0.000572781
227	1	129.747	Block1548	0.0348009	-0.00115643	0.000201157
228	1	130.382	Block1529	0.0345782	-0.00433629	0.00282835
229	1	131.017	Block1547	0.0323352	-0.00234729	0.000828764
230	1	131.652	Block1532	0.0323352	-0.00234729	0.000828764
231	1	132.287	Block1468	0.0323352	-0.00234729	0.000828764
232	1	132.922	Block1535	0.0360704	-0.00275319	0.00114017
233	1	133.557	Block1536	0.0360704	-0.00275319	0.00114017
234	1	134.192	Block1469	0.0298283	-0.00315682	0.00149898
235	1	134.826	Block1539	0.0288146	3.15063e-05	1.49311e-07
236	1	135.461	Block1467	0.0286685	0.00160851	0.000389172
237	1	136.096	Block1471	0.0250139	0.00279953	0.00117887
238	1	136.731	Block1537	0.0249717	0.00397275	0.002374
239	1	137.366	Block1509	0.0211859	0.00744762	0.00834318
240	1	138.401	Block1538	0.0360235	0.00627721	0.00592693
241	1	139.274	Block1540	0.0407097	0.00509858	0.00391017
242	1	140.068	Block1472	0.0360235	0.00825503	0.0102502
243	1	140.862	Block1480	0.0360235	0.00943366	0.0133862
244	1	141.735	Block1482	0.0358728	0.0117667	0.0208261
245	1	142.37	Block1487	0.0357238	0.0117667	0.0208261
246	1	143.005	Block1493	0.0356498	0.0129184	0.0251024
247	1	143.64	Block1485	0.0356498	0.0129184	0.0251024
248	1	144.275	Block1484	0.0356498	0.0129184	0.0251024
249	1	144.91	Block1491	0.0356498	0.0129184	0.0251024
250	1	145.545	Block1492	0.0356498	0.0129184	0.0251024
251	1	146.18	Block1481	0.0355731	0.0140826	0.0298307
252	1	146.815	Block1494	0.0355731	0.0140826	0.0298307
253	1	147.612	Block1476	0.0347153	0.0288134	0.124878
254	1	148.008	Block1475	0.0347153	0.0288134	0.124878
255	1	148.405	Block1414	0.0347153	0.0288134	0.124878
256	1	148.802	Block1416	0.0348624	0.0292148	0.128382
257	1	149.199	Block1411	0.0348624	0.0292148	0.128382
258	1	149.596	Block1412	0.0348624	0.0292148	0.128382
259	1	149.993	Block1410	0.0350094	0.0296146	0.131919
260	1	150.389	Block1409	0.0350094	0.0296146	0.131919
261	1	150.786	Block1407	0.0350094	0.0307337	0.142078
262	1	151.183	Block1463	0.0350094	0.0307337	0.142078
263	1	151.98	Block1462	0.0580478	0.0359259	0.194139
264	1	152.377	Block1461	0.05824	0.0363222	0.198445
265	1	153.66	Block1449	0.369576	0.0128425	0.0248081
266	1	154.057	Block1450	0.370001	0.0132319	0.0263355
267	1	154.453	Block1459	0.370001	0.0132319	0.0263355
268	1	154.85	Block1454	0.370426	0.0136208	0.0279061
269	1	155.647	Block1451	0.44911	-0.000779476	9.13909e-05
270	1	157.009	Block1423	0.427791	-0.0100865	0.0153031
271	1	157.816	Block1434	0.296092	-0.0100865	0.0153031
272	1	163.34	Block1460	0.452012	-0.05625	0.475929
273	1	163.74	Block1399	0.53214	-0.0517963	0.403547
274	1	164.14	Block1375	0.452012	-0.05625	0.475929
275	1	164.54	Block1765	0.518003	-0.042027	0.265677
276	1	164.94	Block1757	0.611844	-0.05625	0.475929
277	1	165.34	Block1758	0.527544	-0.0607056	0.554313
278	1	165.74	Block1813	0.598769	-0.0465517	0.325963
279	1	166.14	Block1770	0.701086	-0.0607056	0.554313
280	1	168.286	Block1975	0.777577	-0.0651724	0.638888
281	1	168.286	Block1766	0.777577	-0.0651724	0.638888
282	1	168.286	Block1971	0.777577	-0.0651724	0.638888
283	1	168.686	Block1983	0.777577	-0.0651724	0.638888
284	1	170.754	Block1986	0.660783	-0.0602058	0.545223
285	1	179.247	Block1991	0.169542	-0.0189341	0.0539248
286	1	180.054	Block1993	0.130542	-0.0231561	0.0806543
287	1	180.054	Block1996	0.130542	-0.0231561	0.0806543
288	1	181.273	Block1994	0.0403723	0.00925926	0.0128958
289	1	181.273	Block1998	0.0403723	0.00925926	0.0128958
290	1	181.273	Block1997	0.0403723	0.00925926	0.0128958
291	1	182.08	Block1987	0.00974553	-0.00501883	0.00378881
292	1	182.08	Block2001	0.00974553	-0.00501883	0.00378881
293	1	182.08	Block1985	0.00974553	-0.00501883	0.00378881
294	1	182.08	Block1988	0.00974553	-0.00501883	0.00378881
295	2	0	Block3014	0.077649	0.00951799	0.0136266
296	2	0.238	Block2868	0.0986382	0.00757949	0.00864125
297	2	0.476	Block3016	0.118764	0.00563203	0.00477119
298	2	0.714	Block2866	0.118764	0.00563203	0.00477119
299	2	0.952	Block2865	0.118764	0.00442827	0.00294962
300	2	1.19	Block2863	0.138025	0.00247353	0.000920305
301	2	1.428	Block2862	0.138025	0.00247353	0.000920305
302	2	1.666	Block2860	0.138025	0.00247353	0.000920305
303	2	2.711	Block2856	0.173466	-0.0164086	0.0404986
304	2	2.949	Block2855	0.173466	-0.0164086	0.0404986
305	2	3.187	Block2850	0.173466	-0.0164086	0.0404986
306	2	3.825	Block2849	0.139624	-0.0194972	0.0571797
307	2	4.064	Block2845	0.117473	-0.0163389	0.0401551
308	2	4.302	Block2843	0.115777	-0.0182577	0.0501406
309	2	4.54	Block2840	0.115777	-0.0182577	0.0501406
310	2	4.778	Block2839	0.115777	-0.0182577	0.0501406
311	2	5.016	Block2838	0.115777	-0.0182577	0.0501406
312	2	5.254	Block2836	0.115777	-0.0182577	0.0501406
313	2	5.492	Block2834	0.115777	-0.0182577	0.0501406
314	2	5.73	Block2833	0.146668	-0.0205844	0.0637344
315	2	6.368	Block2831	0.0456754	0.000717277	7.73874e-05
316	2	7.413	Block2829	0.0878556	-0.0388606	0.227151
317	2	9.371	Block2827	0.0627531	-0.0724877	0.79036
318	2	10.009	Block2822	0.0486144	-0.0481227	0.348335
319	2	11.054	Block2872	0.0405752	-0.0174945	0.0460365
320	2	12.098	Block2873	0.0352849	0.0041242	0.00255845
321	2	13.556	Block2876	0.0428136	0.00899094	0.0121593
322	2	13.795	Block2881	0.0428136	0.00899094	0.0121593
323	2	15.752	Block2882	0.0563303	-0.0193509	0.0563248
324	2	16.39	Block2886	0.0399985	3.95546e-05	2.35337e-07
325	2	17.029	Block2890	0.0855373	0.00478833	0.00344878
326	2	17.667	Block2892	0.0638623	-0.00782243	0.00920407
327	2	17.905	Block2893	0.0638623	-0.00782243	0.00920407
328	2	20.725	Block2899	0.143216	-0.0455942	0.312692
329	2	21.77	Block2894	0.126306	-0.0438142	0.288754
330	2	22.408	Block2903	0.0631172	-0.0488921	0.359562
331	2	22.646	Block2904	0.0631172	-0.0488921	0.359562
332	2	22.646	Block2900	0.0631172	-0.0488921	0.359562
333	2	23.453	Block2905	0.0439569	-0.0246635	0.0914972
334	2	23.853	Block2910	0.0634795	-0.0197698	0.0587898
335	2	25.152	Block2915	0.0688035	-0.021664	0.0705949
336	2	26.451	Block2911	0.0666123	-0.0265423	0.105968
337	2	26.451	Block2922	0.0666123	-0.0265423	0.105968
338	2	29.033	Block2923	0.00273674	-0.0191761	0.055312
339	2	29.033	Block2925	0.00273674	-0.0191761	0.055312
340	2	29.839	Block2930	0.0044524	-0.00946704	0.0134811
341	2	33.693	Block2927	0.0035681	0.0141263	0.0300159
342	2	34.5	Block2928	0.0143892	0.0233483	0.081999
343	2	35.306	Block2937	0.0230375	0.00947	0.0134895
344	2	36.526	Block2934	0.045784	-1.61245e-17	3.91085e-32
345	2	36.526	Block2979	0.045784	-1.61245e-17	3.91085e-32
346	2	36.926	Block3003	0.0111625	0.0141263	0.0300159
347	2	37.326	Block3001	0.0111625	0.0141263	0.0300159
348	2	38.546	Block2998	0.014568	0.00931034	0.0130385
349	2	44.645	Block2997	0.0441592	-0.00470875	0.0033351
350	2	47.227	Block3077	0.175432	0.0141263	0.0300159
351	2	48.033	Block3076	0.0548217	0.0367163	0.202775
352	2	48.84	Block3106	0.196554	0.0276819	0.115263
353	2	49.24	Block3113	0.0141005	0.0465517	0.325963
354	2	54.198	Block3115	0.218619	0.0556319	0.465526
355	2	54.915	Block3122	0.281299	0.0417957	0.26276
356	2	56.873	Block3119	0.320155	-0.0138937	0.0290355
357	2	57.111	Block3120	0.320155	-0.0138937	0.0290355
358	2	57.349	Block3121	0.320155	-0.0138937	0.0290355
359	2	57.587	Block3123	0.320155	-0.0138937	0.0290355
360	2	57.825	Block3124	0.320155	-0.0138937	0.0290355
361	2	58.063	Block3125	0.320155	-0.0138937	0.0290355
362	2	58.301	Block3128	0.320155	-0.0138937	0.0290355
363	2	59.346	Block3133	0.484856	-0.022836	0.0784402
364	2	59.984	Block3140	0.484856	-0.022836	0.0784402
365	2	60.222	Block3134	0.499688	-0.0232198	0.0810988
366	2	61.178	Block3142	0.356738	-0.00931034	0.0130385
367	2	62.223	Block3143	0.257705	0.024562	0.0907452
368	2	62.861	Block3144	0.252438	0.0257529	0.0997581
369	2	63.906	Block3153	0.285064	0.0292532	0.128719
370	2	64.144	Block3157	0.278987	0.0303965	0.138977
371	2	64.861	Block3158	0.310366	0.0115808	0.020173
372	2	65.261	Block3147	0.307383	0.00685353	0.00706522
373	2	65.261	Block3162	0.307383	0.00685353	0.00706522
374	2	65.261	Block3146	0.307383	0.00685353	0.00706522
375	2	65.661	Block3165	0.253425	0.00207152	0.000645469
376	2	67.728	Block3170	0.374462	-0.0308792	0.143426
377	2	68.128	Block3173	0.159401	-0.0163546	0.0402324
378	2	69.428	Block3168	0.0895128	0.0230066	0.0796164
379	2	71.574	Block3174	0.113348	0.0168913	0.0429163
380	2	72.874	Block3181	0.0855735	-0.0166947	0.0419231
381	2	72.874	Block3169	0.0855735	-0.0166947	0.0419231
382	2	72.874	Block3179	0.0855735	-0.0166947	0.0419231
383	2	73.274	Block3171	0.0650615	0.00642341	0.00620624
384	2	73.274	Block3188	0.0650615	0.00642341	0.00620624
385	2	73.674	Block3175	0.0653081	-0.0062838	0.00593939
386	2	73.674	Block3189	0.0653081	-0.0062838	0.00593939
387	2	74.48	Block3180	0.0426374	0.0178159	0.0477431
388	2	74.48	Block3183	0.0426374	0.0178159	0.0477431
389	2	74.48	Block3184	0.0426374	0.0178159	0.0477431
390	2	74.48	Block3192	0.0426374	0.0178159	0.0477431
391	2	74.48	Block3182	0.0426374	0.0178159	0.0477431
392	2	74.88	Block3198	0.0311759	0.0399699	0.240306
393	2	76.179	Block3208	0.0336088	0.00790339	0.00939558
394	2	76.179	Block3191	0.0336088	0.00790339	0.00939558
395	2	76.579	Block3209	0.0327215	0.0133896	0.0269668
396	2	76.979	Block3215	0.0342174	0.027602	0.114598
397	2	77.786	Block3230	0.0334786	0.00710949	0.00760281
398	2	77.786	Block3196	0.0334786	0.00710949	0.00760281
399	2	78.592	Block3220	0.0374513	-0.00553792	0.00461308
400	2	78.592	Block3228	0.0374513	-0.00553792	0.00461308
401	2	79.399	Block3236	0.0777463	0.0333932	0.167731
402	2	80.698	Block3241	0.0745925	0.0377577	0.214441
403	2	81.584	Block3239	0.0327178	-0.000439403	2.90418e-05
404	2	81.584	Block3244	0.0327178	-0.000439403	2.90418e-05
405	2	81.984	Block3243	0.032022	0.00429814	0.00277881
406	2	82.384	Block3250	0.0320113	-0.00990721	0.0147639
407	2	82.784	Block3254	0.0292016	0.00429814	0.00277881
408	2	83.184	Block3257	0.0280696	0.0062231	0.00582519
409	2	83.184	Block3246	0.0280696	0.0062231	0.00582519
410	2	83.584	Block3259	0.0368554	0.0203886	0.0625275
411	2	84.804	Block3253	0.112493	-0.0126801	0.0241848
412	2	84.804	Block3255	0.112493	-0.0126801	0.0241848
413	2	84.804	Block3260	0.112493	-0.0126801	0.0241848
414	2	85.204	Block3252	0.109457	-0.0174094	0.0455894
415	2	85.204	Block3263	0.109457	-0.0174094	0.0455894
416	2	85.604	Block3271	0.108975	-0.00323621	0.00157533
417	2	85.604	Block3258	0.108975	-0.00323621	0.00157533
418	2	86.41	Block3275	0.187849	-0.0174094	0.0455894
419	2	86.81	Block3262	0.187849	-0.0174094	0.0455894
420	2	86.81	Block3273	0.187849	-0.0174094	0.0455894
421	2	87.21	Block3269	0.188806	-0.0315927	0.150131
422	2	87.21	Block3274	0.188806	-0.0315927	0.150131
423	2	87.61	Block3282	0.123343	-0.0342736	0.176692
424	2	88.417	Block3280	0.163703	-0.0248608	0.0929667
425	2	88.417	Block3284	0.163703	-0.0248608	0.0929667
426	2	88.417	Block3286	0.163703	-0.0248608	0.0929667
427	2	89.954	Block3287	0.303952	-0.0494814	0.368282
428	2	90.999	Block3289	0.140653	-0.0409307	0.251997
429	2	91.237	Block3288	0.140653	-0.0409307	0.251997
430	2	93.195	Block3295	0.337128	-0.0656291	0.647872
431	2	93.833	Block3296	0.341093	-0.0803059	0.970044
432	2	94.071	Block3298	0.341093	-0.0803059	0.970044
433	2	94.309	Block3299	0.334379	-0.0800364	0.963545
434	2	95.354	Block3303	0.339446	-0.0949412	1.35583
435	2	95.592	Block3306	0.339446	-0.0949412	1.35583
436	2	96.23	Block3307	0.345719	-0.110084	1.82283
437	2	96.468	Block3309	0.345719	-0.110084	1.82283
438	2	97.106	Block3313	0.429893	-0.125501	2.36915
439	2	98.564	Block3325	0.406884	-0.156944	3.70497
440	2	99.203	Block3326	0.414802	-0.152979	3.52016
441	2	100.079	Block3336	0.365697	-0.152397	3.49339
442	2	101.362	Block3331	0.114006	-0.111623	1.87415
443	2	103.479	Block3342	0.199065	-0.0973745	1.42622
444	2	103.875	Block3347	0.199065	-0.0973745	1.42622
445	2	105.158	Block3348	0.074709	-0.0975617	1.43171
446	2	105.555	Block3351	0.0771244	-0.0982149	1.45095
447	2	106.352	Block3356	0.0317831	-0.0816748	1.0034
448	2	108.128	Block3353	0.0098953	-0.0999142	1.50159
449	2	108.766	Block3358	0.0101659	-0.0995402	1.49037
450	2	109.004	Block3363	0.0096642	-0.100812	1.5287
451	2	110.462	Block3375	0.009086	-0.0637455	0.611218
452	2	112.42	Block3373	0.0316994	-0.0380027	0.217233
453	2	112.658	Block3392	0.0316994	-0.0380027	0.217233
454	2	113.296	Block3393	0.0338548	-0.033077	0.16457
455	2	114.341	Block3396	0.0364112	-0.0288533	0.125224
456	2	115.058	Block3397	0.0234461	-0.0438849	0.289686
457	2	116.358	Block3405	0.1164	-0.0703741	0.744942
458	2	117.164	Block3404	0.0494133	-0.0544693	0.446273
459	2	117.564	Block3408	0.0308779	-0.0588553	0.521037
460	2	117.964	Block3415	0.019815	-0.0343555	0.177537
461	2	119.263	Block3414	0.0285952	-0.00368763	0.00204546
462	2	119.263	Block3420	0.0285952	-0.00368763	0.00204546
463	2	119.663	Block3419	0.0109167	0.0110002	0.0182013
464	2	120.962	Block3434	0.0153009	-0.0129169	0.0250964
465	2	120.962	Block3421	0.0153009	-0.0129169	0.0250964
466	2	121.769	Block3424	0.154384	-0.0222823	0.074682
467	2	121.769	Block3426	0.154384	-0.0222823	0.074682
468	2	121.769	Block3443	0.154384	-0.0222823	0.074682
469	2	122.169	Block3427	0.154384	-0.0222823	0.074682
470	2	122.569	Block3456	0.267656	-0.0176278	0.0467405
471	2	122.969	Block3462	0.254021	-0.0222823	0.074682
472	2	122.969	Block3453	0.254021	-0.0222823	0.074682
473	2	122.969	Block3450	0.254021	-0.0222823	0.074682
474	2	123.369	Block3449	0.293143	-0.0455071	0.311498
475	2	123.369	Block3459	0.293143	-0.0455071	0.311498
476	2	123.769	Block3464	0.236378	-0.0499789	0.375725
477	2	124.169	Block3465	0.357329	-0.0645025	0.62582
478	2	124.169	Block3457	0.357329	-0.0645025	0.62582
479	2	124.169	Block3469	0.357329	-0.0645025	0.62582
480	2	124.569	Block3470	0.262396	-0.0496084	0.370176
481	2	124.569	Block3472	0.262396	-0.0496084	0.370176
482	2	124.969	Block3471	0.25092	-0.0540697	0.439749
483	2	125.776	Block3485	0.297907	-0.0633643	0.603929
484	2	126.176	Block3479	0.056344	-0.0401748	0.242775
485	2	126.176	Block3486	0.056344	-0.0401748	0.242775
486	2	126.176	Block3481	0.056344	-0.0401748	0.242775
487	2	128.322	Block3487	0.0829101	-0.0499789	0.375725
488	2	128.722	Block3493	0.108946	-0.0356391	0.191051
489	2	129.529	Block3501	0.0787082	-0.0544394	0.445783
490	2	129.929	Block3505	0.0489357	-0.0401748	0.242775
491	2	130.329	Block3522	0.0519003	-0.0356391	0.191051
492	2	131.628	Block3524	0.124735	-0.0492373	0.364658
493	2	134.093	Block3525	0.0636509	-0.0633643	0.603929
494	2	135.138	Block3526	0.0827783	-0.053783	0.435098
495	2	137.958	Block3528	0.0788272	-0.0563951	0.478388
496	2	139.003	Block3532	0.0708861	-0.0704002	0.745495
497	2	139.241	Block3533	0.0708861	-0.0704002	0.745495
498	2	140.286	Block3537	0.0677974	-0.0748096	0.841805
499	2	140.524	Block3555	0.0677974	-0.0748096	0.841805
500	2	140.762	Block3560	0.0677974	-0.0748096	0.841805
501	2	141.4	Block3557	0.0462893	-0.0515193	0.399242
502	2	142.858	Block3556	0.0581643	-0.0481094	0.348142
503	2	143.734	Block3584	0.0742254	-0.0249721	0.0938011
504	2	144.131	Block3573	0.0742254	-0.0249721	0.0938011
505	2	144.528	Block3563	0.0758083	-0.0238059	0.0852443
506	2	145.325	Block3588	0.0817754	-0.017602	0.0466039
507	2	148.188	Block3592	0.121766	0.00712811	0.00764269
508	2	150.623	Block3593	0.0626021	0.0176675	0.0469515
509	2	152.557	Block3599	0.0828905	0.0325447	0.159315
510	2	153.592	Block3602	0.0141154	0.00870031	0.0113859
511	2	155.034	Block3605	0.0387419	-0.00711218	0.00760855
512	2	156.476	Block3608	0.0411012	0.0027695	0.00115371
513	2	157.918	Block3610	0.0358855	-0.00513659	0.00396868
514	2	159.36	Block3613	0.0199817	-0.0496737	0.371151
515	2	160.395	Block3620	0.0378459	-0.0421385	0.267088
516	2	161.03	Block3627	0.0377354	-0.0411331	0.254496
517	2	161.665	Block3630	0.0569029	-0.0433318	0.28243
518	2	162.061	Block3631	0.0568664	-0.0421385	0.267088
519	2	162.458	Block3632	0.0568664	-0.0421385	0.267088
520	2	163.093	Block3646	0.0568664	-0.0421385	0.267088
521	2	163.728	Block3634	0.0568664	-0.0421385	0.267088
522	2	164.363	Block3645	0.0663935	-0.0413945	0.25774
523	2	164.998	Block3639	0.0663935	-0.0413945	0.25774
524	3	0	Block3653	0.0386357	-0.00237025	0.000845053
525	3	1.458	Block3649	0.030037	-0.0279879	0.117825
526	3	1.696	Block3651	0.030037	-0.0279879	0.117825
527	3	1.934	Block3647	0.030037	-0.0279879	0.117825
528	3	1.934	Block3661	0.030037	-0.0279879	0.117825
529	3	1.934	Block3648	0.030037	-0.0279879	0.117825
530	3	1.934	Block3657	0.030037	-0.0279879	0.117825
531	3	1.934	Block3660	0.030037	-0.0279879	0.117825
532	3	1.934	Block3663	0.030037	-0.0279879	0.117825
533	3	2.334	Block3658	0.0302755	-0.0421573	0.267327
534	3	2.334	Block3668	0.0302755	-0.0421573	0.267327
535	3	6.895	Block3664	0.0322659	-0.130255	2.55202
536	3	6.895	Block3667	0.0322659	-0.130255	2.55202
537	3	6.895	Block3676	0.0322659	-0.130255	2.55202
538	3	6.895	Block3675	0.0322659	-0.130255	2.55202
539	3	7.295	Block3677	0.0321167	-0.152115	3.48049
540	3	7.295	Block3674	0.0321167	-0.152115	3.48049
541	3	8.102	Block3681	0.175081	-0.133131	2.66597
542	3	8.908	Block3682	0.223514	-0.16168	3.93197
543	3	10.128	Block3683	0.0354101	-0.214053	6.89193
544	3	10.934	Block3691	0.0362842	-0.219161	7.22477
545	3	16.458	Block3692	0.376627	-0.272953	11.2066
546	3	29.605	Block3693	0.0130836	-0.53069	42.3622
547	3	29.605	Block3695	0.0130836	-0.53069	42.3622
548	3	30.005	Block3696	8.59915e-05	-0.552632	45.9376
549	3	30.405	Block3705	0.0208305	-0.556319	46.5526
550	3	30.405	Block3699	0.0208305	-0.556319	46.5526
551	3	30.405	Block3697	0.0208305	-0.556319	46.5526
552	3	31.705	Block3708	23.0498	-0.600527	54.2453
553	3	32.105	Block3712	26.8519	-0.624617	58.6846
554	3	32.505	Block3709	24.3829	-0.600527	54.2453
555	3	32.505	Block3714	24.3829	-0.600527	54.2453
556	3	32.505	Block3722	24.3829	-0.600527	54.2453
557	3	32.905	Block3724	0.305248	-0.600527	54.2453
558	3	36.008	Block3730	0.0567201	-0.541852	44.1631
559	3	36.408	Block3728	0.125039	-0.527778	41.8986
560	3	36.408	Block3738	0.125039	-0.527778	41.8986
561	3	36.808	Block3735	0.109212	-0.514065	39.7497
562	3	36.808	Block3740	0.109212	-0.514065	39.7497
563	3	36.808	Block3732	0.109212	-0.514065	39.7497
564	3	36.808	Block3736	0.109212	-0.514065	39.7497
565	3	37.208	Block3746	0.185041	-0.500687	37.7076
566	3	37.208	Block3744	0.185041	-0.500687	37.7076
567	3	37.608	Block3753	0.107105	-0.487616	35.7646
568	3	37.608	Block3748	0.107105	-0.487616	35.7646
569	3	37.608	Block3752	0.107105	-0.487616	35.7646
570	3	38.828	Block3757	0.206154	-0.445055	29.7937
571	3	40.048	Block3761	0.690301	-0.394737	23.4376
572	3	42.274	Block3765	0.601609	-0.324599	15.8486
573	3	43.994	Block3769	0.448541	-0.334711	16.8514
574	3	44.8	Block3772	0.448798	-0.306554	14.1355
575	3	46.52	Block3779	0.27806	-0.293418	12.95
576	3	46.52	Block3782	0.27806	-0.293418	12.95
577	3	51.001	Block3783	0.196969	-0.234077	8.24162
578	3	52.3	Block3787	0.129128	-0.220331	7.30213
579	3	52.7	Block3789	0.136486	-0.225293	7.63473
580	3	53.1	Block3826	0.173321	-0.212222	6.7745
581	3	53.5	Block3823	0.373449	-0.188923	5.36865
582	3	53.9	Block3818	0.36733	-0.175373	4.62616
583	3	53.9	Block3825	0.36733	-0.175373	4.62616
584	3	53.9	Block3827	0.36733	-0.175373	4.62616
585	3	54.706	Block3821	0.33638	-0.162278	3.96111
586	3	55.106	Block3820	0.33638	-0.162278	3.96111
587	3	55.106	Block3800	0.33638	-0.162278	3.96111
588	3	55.344	Block3797	0.308833	-0.162673	3.98043
589	3	56.062	Block3802	0.248333	-0.191212	5.49955
590	3	56.462	Block3804	0.246171	-0.177713	4.75047
591	3	57.269	Block3807	0.307515	-0.158536	3.78053
592	3	58.075	Block3857	0.282106	-0.197233	5.85135
593	3	58.075	Block3806	0.282106	-0.197233	5.85135
594	3	58.475	Block3850	0.285055	-0.210645	6.6742
595	3	58.475	Block3811	0.285055	-0.210645	6.6742
596	3	60.194	Block3854	0.509687	-0.192664	5.58342
597	3	60.194	Block3858	0.509687	-0.192664	5.58342
598	3	60.194	Block3851	0.509687	-0.192664	5.58342
599	3	60.194	Block3852	0.509687	-0.192664	5.58342
600	3	60.194	Block3856	0.509687	-0.192664	5.58342
601	3	60.194	Block3853	0.509687	-0.192664	5.58342
602	3	60.194	Block3836	0.509687	-0.192664	5.58342
603	3	60.433	Block3832	0.509687	-0.192664	5.58342
604	3	61.071	Block3835	0.434746	-0.179468	4.84476
605	3	61.309	Block3833	0.434746	-0.179468	4.84476
606	3	61.547	Block3834	0.434746	-0.179468	4.84476
607	3	61.785	Block3840	0.434746	-0.179468	4.84476
608	3	62.023	Block3839	0.434746	-0.179468	4.84476
609	3	62.261	Block3859	0.434746	-0.179468	4.84476
610	3	62.499	Block3860	0.434746	-0.179468	4.84476
611	3	63.137	Block3861	0.222983	-0.203918	6.25475
612	3	63.375	Block3869	0.222983	-0.203918	6.25475
613	3	63.614	Block3875	0.222983	-0.203918	6.25475
614	3	66.079	Block3876	0.0605737	-0.205867	6.37488
615	3	66.079	Block3870	0.0605737	-0.205867	6.37488
616	3	66.479	Block3878	0.0697693	-0.182117	4.98882
617	3	66.479	Block3871	0.0697693	-0.182117	4.98882
618	3	66.879	Block3885	0.0698971	-0.195517	5.74999
619	3	66.879	Block3877	0.0698971	-0.195517	5.74999
620	3	67.279	Block3879	0.070242	-0.208978	6.569
621	3	67.279	Block3886	0.070242	-0.208978	6.569
622	3	68.578	Block3883	0.0584796	-0.194444	5.68706
623	3	68.578	Block3884	0.0584796	-0.194444	5.68706
624	3	68.578	Block3888	0.0584796	-0.194444	5.68706
625	3	68.978	Block3895	0.0588939	-0.208405	6.533
626	3	69.378	Block3890	0.0372355	-0.194444	5.68706
627	3	69.378	Block3894	0.0372355	-0.194444	5.68706
628	3	69.778	Block3903	0.084647	-0.171355	4.41663
629	3	69.778	Block3897	0.084647	-0.171355	4.41663
630	3	70.257	Block3904	0.161989	-0.157407	3.7269
631	3	72.324	Block3907	0.167484	-0.0975232	1.43058
632	3	72.724	Block3905	0.167572	-0.111264	1.86211
633	3	72.724	Block3908	0.167572	-0.111264	1.86211
634	3	73.124	Block3963	0.210019	-0.0879931	1.16465
635	3	73.524	Block3916	0.161815	-0.0833333	1.04456
636	3	73.524	Block3965	0.161815	-0.0833333	1.04456
637	3	73.524	Block3912	0.161815	-0.0833333	1.04456
638	3	73.524	Block3978	0.161815	-0.0833333	1.04456
639	3	73.524	Block3964	0.161815	-0.0833333	1.04456
640	3	73.524	Block3915	0.161815	-0.0833333	1.04456
641	3	73.524	Block3966	0.161815	-0.0833333	1.04456
642	3	73.524	Block3976	0.161815	-0.0833333	1.04456
643	3	73.524	Block3973	0.161815	-0.0833333	1.04456
644	3	73.524	Block3958	0.161815	-0.0833333	1.04456
645	3	73.524	Block3918	0.161815	-0.0833333	1.04456
646	3	73.524	Block3979	0.161815	-0.0833333	1.04456
647	3	73.524	Block3910	0.161815	-0.0833333	1.04456
648	3	73.524	Block3977	0.161815	-0.0833333	1.04456
649	3	73.524	Block3914	0.161815	-0.0833333	1.04456
650	3	73.524	Block3909	0.161815	-0.0833333	1.04456
651	3	74.004	Block3960	0.161815	-0.0833333	1.04456
652	3	74.004	Block3970	0.161815	-0.0833333	1.04456
653	3	74.404	Block3923	0.11571	-0.0972556	1.42274
654	3	76.471	Block3925	0.266196	-0.0927198	1.29313
655	3	76.471	Block3969	0.266196	-0.0927198	1.29313
656	3	78.538	Block3933	0.394075	-0.0694683	0.725888
657	3	79.758	Block3932	0.350941	-0.102414	1.57766
658	3	80.158	Block3931	0.44594	-0.09375	1.32202
659	3	80.158	Block3928	0.44594	-0.09375	1.32202
660	3	80.158	Block3929	0.44594	-0.09375	1.32202
661	3	80.158	Block3941	0.44594	-0.09375	1.32202
662	3	80.158	Block3940	0.44594	-0.09375	1.32202
663	3	80.158	Block3930	0.44594	-0.09375	1.32202
664	3	81.378	Block3951	0.427844	-0.075	0.846096
665	3	81.378	Block3946	0.427844	-0.075	0.846096
666	3	83.88	Block3949	0.205926	-0.0509434	0.390367
667	3	84.687	Block3991	0.258581	-0.0324185	0.158082
668	3	84.687	Block3950	0.258581	-0.0324185	0.158082
669	3	85.087	Block3992	0.265441	-0.0370879	0.206901
670	3	88.482	Block4002	0.25556	-0.0696594	0.729889
671	3	88.482	Block3988	0.25556	-0.0696594	0.729889
672	3	88.882	Block4001	0.250095	-0.0651724	0.638888
673	3	88.882	Block3990	0.250095	-0.0651724	0.638888
674	3	90.101	Block4006	0.200088	-0.0465517	0.325963
675	3	90.101	Block4007	0.200088	-0.0465517	0.325963
676	3	90.819	Block4010	0.199188	-0.0325077	0.158954
677	3	91.057	Block4015	0.22341	-0.0321346	0.155325
678	3	92.34	Block4017	0.143311	-0.0340392	0.174284
679	3	93.137	Block4019	0.174147	-0.0286843	0.123762
680	3	93.534	Block4020	0.190434	-0.0283135	0.120582
681	3	93.93	Block4018	0.190434	-0.0283135	0.120582
682	3	94.565	Block4029	0.222855	-0.0270564	0.110112
683	3	95.6	Block4030	0.130577	-0.022436	0.0757163
684	3	96.235	Block4031	0.130577	-0.022436	0.0757163
685	3	97.27	Block4032	0.102215	-0.0363642	0.198904
686	3	97.905	Block4042	0.0917597	-0.0385394	0.223412
687	3	98.94	Block4043	0.117037	-0.024156	0.0877703
688	3	101.803	Block4044	0.0370238	-0.0221786	0.0739884
689	3	102.2	Block4045	0.0384743	-0.0241528	0.0877471
690	3	102.597	Block4047	0.0384743	-0.0241528	0.0877471
691	3	102.994	Block4051	0.0384743	-0.0241528	0.0877471
692	3	103.791	Block4050	0.0299842	-0.000425762	2.72666e-05
693	3	104.188	Block4052	0.0299842	-0.000425762	2.72666e-05
694	3	104.584	Block4053	0.0299842	-0.000425762	2.72666e-05
695	3	105.381	Block4054	0.0432744	0.0118766	0.0212168
696	3	105.858	Block4057	0.0370441	0.0099352	0.0148474
697	3	106.496	Block4059	0.0306106	-0.00623177	0.00584143
698	3	106.972	Block4055	0.0306106	-0.00623177	0.00584143
699	3	107.848	Block4060	0.0287039	-0.0298798	0.134292
700	3	108.086	Block4061	0.0287039	-0.0298798	0.134292
701	3	108.324	Block4065	0.0294576	-0.0280026	0.117949
702	3	109.042	Block4067	0.0338655	-0.0233052	0.081696
703	3	109.68	Block4070	0.0330051	-0.0280026	0.117949
704	3	110.318	Block4071	0.0292611	-0.0137646	0.0284986
705	3	111.442	Block4075	0.0310474	0.000439403	2.90418e-05
706	3	111.842	Block4074	0.0305854	-0.00429814	0.00277881
707	3	112.649	Block4079	0.0434578	-0.00429814	0.00277881
708	3	112.649	Block4078	0.0434578	-0.00429814	0.00277881
709	3	113.049	Block4080	0.0434352	-0.0184922	0.0514368
710	3	113.766	Block4082	0.0353364	-0.0062231	0.00582519
711	3	114.004	Block4084	0.0325128	-0.0062231	0.00582519
712	3	115.462	Block4083	0.0800149	-0.0451561	0.306711
713	3	115.7	Block4086	0.0800149	-0.0451561	0.306711
714	3	115.939	Block4090	0.0800149	-0.0451561	0.306711
715	3	116.577	Block4095	0.0399731	-0.0325835	0.159696
716	3	116.815	Block4087	0.0399731	-0.0325835	0.159696
717	3	117.053	Block4089	0.0464639	-0.0343956	0.177952
718	3	117.929	Block4098	0.0652837	-0.034459	0.178609
719	3	119.626	Block4101	0.0934906	-0.0334411	0.168213
720	3	121.322	Block4103	0.0340003	-0.0287412	0.124253
721	3	122.605	Block4111	0.0334641	-0.0119804	0.0215893
722	3	123.081	Block4108	0.0334641	-0.0119804	0.0215893
723	3	125.198	Block4113	0.0596477	-0.024434	0.0898018
724	3	126.481	Block4114	0.0913074	0.00431246	0.00279735
725	3	126.719	Block4123	0.09132	0.00233017	0.00081672
726	3	126.957	Block4126	0.09132	0.00233017	0.00081672
727	3	128.415	Block4130	0.096388	-0.0325452	0.15932
728	3	129.46	Block4132	0.129658	-0.0300032	0.135404
729	3	130.098	Block4136	0.0981092	-0.0035478	0.00189329
730	3	131.556	Block4137	0.0708521	-0.036001	0.194951
731	3	134.021	Block4140	0.00852341	-0.0138937	0.0290355
732	3	134.421	Block4143	0.0258092	-0.0193531	0.0563378
733	3	135.227	Block4144	0.060423	-0.0660817	0.656839
734	3	135.227	Block4154	0.060423	-0.0660817	0.656839
735	3	135.627	Block4155	0.0861843	-0.0612594	0.564472
736	3	135.627	Block4156	0.0861843	-0.0612594	0.564472
737	3	135.627	Block4158	0.0861843	-0.0612594	0.564472
738	3	136.434	Block4159	0.159564	-0.0889043	1.18889
739	3	136.434	Block4160	0.159564	-0.0889043	1.18889
740	3	137.558	Block4163	0.198341	-0.11035	1.83166
741	3	137.796	Block4165	0.198341	-0.11035	1.83166
742	4	0	Block4169	0.00702269	-0.000815639	0.000100068
743	4	0.238	Block4170	0.00702269	-0.000815639	0.000100068
744	4	0.476	Block4166	0.00702269	-0.000815639	0.000100068
745	4	1.521	Block4173	0.00794284	-0.0114178	0.0196092
746	4	1.759	Block4171	0.00794284	-0.0114178	0.0196092
747	4	2.397	Block4174	0.00884022	-0.0114178	0.0196092
748	4	2.635	Block4176	0.00884022	-0.0114178	0.0196092
749	4	2.873	Block4177	0.00884022	-0.0114178	0.0196092
750	4	3.511	Block4216	0.00736777	-0.0358172	0.192966
751	4	3.988	Block4218	0.00736777	-0.0358172	0.192966
752	4	4.785	Block4210	0.00923025	-0.0287979	0.124744
753	4	5.261	Block4213	0.00864571	-0.0283288	0.120712
754	4	5.499	Block4209	0.00864571	-0.0283288	0.120712
755	4	5.737	Block4208	0.00864571	-0.0283288	0.120712
756	4	5.975	Block4204	0.00864571	-0.0283288	0.120712
757	4	6.213	Block4203	0.00864571	-0.0283288	0.120712
758	4	6.451	Block4202	0.0127567	-0.0302838	0.137948
759	4	7.496	Block4201	0.0195141	-0.0307422	0.142156
760	4	8.134	Block4223	0.0195796	-0.0449691	0.304176
761	4	8.772	Block4230	0.019699	-0.059271	0.528423
762	4	13.025	Block4231	0.0953976	-0.0228759	0.0787143
763	4	14.983	Block4232	0.0556035	-0.0782309	0.920563
764	4	15.221	Block4234	0.0556035	-0.0782309	0.920563
765	4	15.459	Block4235	0.0609163	-0.0810738	0.988685
766	4	16.098	Block4237	0.0620566	-0.0855487	1.10084
767	4	16.736	Block4242	0.0727841	-0.0853161	1.09486
768	4	17.78	Block4243	0.060304	-0.0765297	0.880962
769	4	18.895	Block4244	0.0313624	-0.099213	1.48059
770	4	19.53	Block4247	0.0313624	-0.099213	1.48059
771	4	20.165	Block4248	0.0283514	-0.0990549	1.47587
772	4	22.948	Block4249	0.0264132	-0.165007	4.09544
773	4	23.983	Block4250	0.0279546	-0.180359	4.89297
774	4	25.018	Block4252	0.0348087	-0.167907	4.24065
775	4	26.46	Block4254	0.0345366	-0.16159	3.92758
776	4	28.22	Block4280	0.0271146	-0.152168	3.48294
777	4	29.013	Block4261	0.022886	-0.152331	3.49037
778	4	29.807	Block4283	0.0265718	-0.152239	3.48619
779	4	31.08	Block4306	0.0268042	-0.166699	4.17989
780	4	31.874	Block4308	0.0268042	-0.166699	4.17989
781	4	33.147	Block4319	0.037509	-0.180776	4.91561
782	4	33.941	Block4285	0.0237158	-0.173254	4.51508
783	4	34.735	Block4302	0.0236776	-0.173975	4.5527
784	4	35.528	Block4309	0.0316184	-0.174691	4.59025
785	4	36.402	Block4321	0.0316184	-0.174484	4.57941
786	4	37.437	Block4347	0.0688656	-0.14881	3.33089
787	4	38.878	Block4350	0.0769627	-0.126493	2.40676
788	4	41.98	Block4360	0.212394	-0.10144	1.54779
789	4	42.774	Block4357	0.204909	-0.102333	1.57518
790	4	43.568	Block4354	0.204909	-0.102333	1.57518
791	4	44.361	Block4353	0.204811	-0.100947	1.5328
792	4	45.155	Block4355	0.241137	-0.0990547	1.47587
793	4	45.949	Block4358	0.242059	-0.0980909	1.44729
794	4	46.743	Block4364	0.240689	-0.0978985	1.44161
795	4	47.536	Block4359	0.228621	-0.0996177	1.49269
796	4	48.409	Block4348	0.235472	-0.0965168	1.40121
797	4	49.044	Block4361	0.235305	-0.0961005	1.38915
798	4	50.079	Block4365	0.229893	-0.0953135	1.36649
799	4	50.714	Block4371	0.211991	-0.0959862	1.38585
800	4	51.349	Block4369	0.211991	-0.0959862	1.38585
801	4	51.984	Block4367	0.211991	-0.0959862	1.38585
802	4	52.619	Block4368	0.211991	-0.0959862	1.38585
803	4	53.254	Block4344	0.211417	-0.0956251	1.37544
804	4	53.651	Block4343	0.211417	-0.0956251	1.37544
805	4	54.048	Block4340	0.199476	-0.0959862	1.38585
806	4	54.445	Block4339	0.236413	-0.0956251	1.37544
807	4	55.242	Block4337	0.248757	-0.0943224	1.33822
808	4	56.038	Block4336	0.246443	-0.0799506	0.961479
809	4	56.835	Block4332	0.276143	-0.0927317	1.29346
810	4	57.232	Block4330	0.288643	-0.0941033	1.33201
811	4	58.029	Block4334	0.245637	-0.11158	1.87272
812	4	58.426	Block4331	0.245637	-0.109052	1.78881
813	4	59.223	Block4328	0.234542	-0.0874057	1.14915
814	4	59.699	Block4329	0.197551	-0.0877586	1.15845
815	4	60.337	Block4390	0.203419	-0.0920378	1.27418
816	4	60.575	Block4480	0.203419	-0.0920378	1.27418
817	4	67.342	Block4558	0.209942	-0.0335224	0.169032
818	4	71.676	Block4595	0.326189	0.00463716	0.00323445
819	4	74.257	Block4603	0.242205	0.0268714	0.108612
820	4	75.064	Block4601	0.139714	0.0166609	0.0417534
821	4	75.064	Block4600	0.139714	0.0166609	0.0417534
822	4	75.302	Block4699	0.139714	0.0166609	0.0417534
823	4	75.54	Block4698	0.139714	0.0166609	0.0417534
824	4	76.998	Block4701	0.0686115	0.00540695	0.00439745
825	4	77.636	Block4706	0.0461179	-0.0139319	0.0291956
826	4	78.274	Block4708	0.0273487	-0.00931034	0.0130385
827	4	81.095	Block4710	0.0414021	-0.0139319	0.0291956
828	4	81.333	Block4711	0.0414021	-0.0139319	0.0291956
829	4	82.377	Block4718	0.0414021	-0.0139319	0.0291956
830	4	82.616	Block4719	0.0414021	-0.0139319	0.0291956
831	4	84.573	Block4720	0.0270683	-0.0233483	0.081999
832	4	84.811	Block4721	0.0270683	-0.0233483	0.081999
833	4	85.45	Block4725	0.0742578	-0.0375	0.211524
834	4	86.088	Block4733	0.0522117	-0.0517963	0.403547
835	4	87.291	Block4736	0.0158345	-0.0329613	0.16342
836	4	89.756	Block4746	0.0321833	-0.0141263	0.0300159
837	4	90.96	Block4751	0.0819914	-0.0141263	0.0300159
838	4	90.96	Block4737	0.0819914	-0.0141263	0.0300159
839	4	90.96	Block4742	0.0819914	-0.0141263	0.0300159
840	4	90.96	Block4744	0.0819914	-0.0141263	0.0300159
841	4	91.36	Block4748	0.0788551	-0.01875	0.052881
842	4	91.36	Block4755	0.0788551	-0.01875	0.052881
843	4	92.166	Block4760	0.0528426	-0.0233483	0.081999
844	4	92.973	Block4767	0.118286	-0.0329613	0.16342
845	4	95.917	Block4769	0.112677	0.00464396	0.00324395
846	4	95.917	Block4763	0.112677	0.00464396	0.00324395
847	4	95.917	Block4765	0.112677	0.00464396	0.00324395
848	4	96.317	Block4770	0.11624	0.00931034	0.0130385
849	4	96.717	Block4774	0.11624	0.00931034	0.0130385
850	4	97.524	Block4773	0.153599	0.014009	0.0295196
851	4	98.744	Block4776	0.0803939	0.027931	0.117347
852	4	98.744	Block4778	0.0803939	0.027931	0.117347
853	4	99.144	Block4777	0.0803939	0.027931	0.117347
854	4	99.144	Block4784	0.0803939	0.027931	0.117347
855	4	99.544	Block4781	0.0309232	0.0417957	0.26276
856	4	100.35	Block4782	0.0497045	0.0324185	0.158082
857	4	100.35	Block4788	0.0497045	0.0324185	0.158082
858	4	100.35	Block4792	0.0497045	0.0324185	0.158082
859	4	100.75	Block4793	0.0497045	0.0324185	0.158082
860	4	100.75	Block4783	0.0497045	0.0324185	0.158082
861	4	101.97	Block4797	0.103434	0.0277778	0.116063
862	4	102.37	Block4794	0.0734031	0.0231561	0.0806543
863	4	102.37	Block4798	0.0734031	0.0231561	0.0806543
864	4	102.77	Block4853	0.13213	-5.87975e-17	5.20014e-31
865	4	103.17	Block4860	0.132771	0.0139319	0.0291956
866	4	113.909	Block4857	0.0314898	0.0462963	0.322396
867	4	113.909	Block4871	0.0314898	0.0462963	0.322396
868	4	115.129	Block4872	0.00417771	0.0509434	0.390367
869	4	117.196	Block4875	0.00408106	0.0325077	0.158954
870	4	117.196	Block4878	0.00408106	0.0325077	0.158954
871	4	117.596	Block4882	0.00408106	0.0325077	0.158954
872	4	118.075	Block4885	0.00408106	0.0325077	0.158954
873	4	118.393	Block4888	0.00485022	0.0328991	0.162804
874	4	118.631	Block4889	0.00485022	0.0328991	0.162804
875	4	119.269	Block4890	0.0170998	0.0189341	0.0539248
876	4	119.507	Block4892	0.0170998	0.0189341	0.0539248
877	4	120.552	Block4891	0.0246838	-0.00849144	0.0108458
878	4	120.79	Block4893	0.0246838	-0.00849144	0.0108458
879	5	0	Block4896	0.236253	-0.0561173	0.473686
880	5	0	Block4900	0.236253	-0.0561173	0.473686
881	5	0	Block4894	0.236253	-0.0561173	0.473686
882	5	6.799	Block4906	0.0782505	0.0395868	0.235721
883	5	6.799	Block4912	0.0782505	0.0395868	0.235721
884	5	6.799	Block4905	0.0782505	0.0395868	0.235721
885	5	6.799	Block4947	0.0782505	0.0395868	0.235721
886	5	6.799	Block4914	0.0782505	0.0395868	0.235721
887	5	7.199	Block4923	0.106673	0.044187	0.293688
888	5	7.199	Block4922	0.106673	0.044187	0.293688
889	5	7.199	Block4950	0.106673	0.044187	0.293688
890	5	7.199	Block4960	0.106673	0.044187	0.293688
891	5	7.199	Block4959	0.106673	0.044187	0.293688
892	5	7.199	Block4954	0.106673	0.044187	0.293688
893	5	7.199	Block4936	0.106673	0.044187	0.293688
894	5	7.199	Block4924	0.106673	0.044187	0.293688
895	5	7.199	Block4955	0.106673	0.044187	0.293688
896	5	7.199	Block4961	0.106673	0.044187	0.293688
897	5	7.199	Block4973	0.106673	0.044187	0.293688
898	5	7.199	Block4919	0.106673	0.044187	0.293688
899	5	7.199	Block4957	0.106673	0.044187	0.293688
900	5	7.599	Block4964	0.110391	0.0487826	0.357954
901	5	7.999	Block4974	0.121422	0.0610483	0.560589
902	5	8.716	Block4977	0.166421	0.0466161	0.326866
903	5	10.174	Block4986	0.120691	0.0323193	0.157116
904	5	10.412	Block4982	0.128011	0.0323193	0.157116
905	5	11.457	Block4990	0.148109	-0.00345973	0.00180045
906	5	12.502	Block4988	0.0444187	0.00795626	0.00952172
907	5	12.74	Block4991	0.0444187	0.00795626	0.00952172
908	5	13.378	Block4992	0.0444187	0.00795626	0.00952172
909	5	14.016	Block4998	0.0604979	-0.00404514	0.00246129
910	5	14.654	Block4997	0.0575585	-0.00886772	0.0118282
911	5	15.292	Block4995	0.0572024	-0.00886772	0.0118282
912	5	15.93	Block5001	0.0575004	-0.013317	0.0266752
913	5	16.569	Block5002	0.0583241	-0.0199178	0.0596733
914	5	16.807	Block5003	0.0583241	-0.0199178	0.0596733
915	5	17.445	Block5005	0.0583241	-0.0199178	0.0596733
916	5	17.683	Block5006	0.0587659	-0.0178868	0.0481243
917	5	17.921	Block5009	0.0587659	-0.0178868	0.0481243
918	5	18.559	Block5013	0.0606392	-0.0206055	0.0638648
919	5	18.797	Block5014	0.0606392	-0.0206055	0.0638648
920	5	19.035	Block5019	0.0606392	-0.0206055	0.0638648
921	5	19.673	Block5022	0.0614309	-0.000380015	2.17219e-05
922	5	20.718	Block5025	0.0466845	-0.0116808	0.020523
923	5	22.676	Block5020	0.0364713	-0.000707492	7.52905e-05
924	5	24.134	Block5030	0.0107926	-0.00748415	0.00842523
925	5	24.372	Block5032	0.0107926	-0.00748415	0.00842523
926	5	25.83	Block5034	0.000107134	-4.29988e-17	2.78105e-31
927	5	26.068	Block5027	0.000107134	-4.29988e-17	2.78105e-31
928	5	26.306	Block5042	0.000107134	-4.29988e-17	2.78105e-31
929	5	27.113	Block5050	0.0448311	0.00946704	0.0134811
930	5	27.919	Block5056	0.00943438	-3.22491e-17	1.56434e-31
931	5	28.726	Block5033	0.00244765	-0.0235438	0.0833775
932	5	28.726	Block5061	0.00244765	-0.0235438	0.0833775
933	5	29.126	Block5064	0.0127813	-0.00946704	0.0134811
934	5	30.012	Block5068	0.175289	0.0141263	0.0300159
935	5	30.818	Block5070	0.18076	0.0238095	0.0852704
936	5	33.32	Block5072	0.095285	0.0141263	0.0300159
937	5	36.715	Block5076	0.00131147	-0.075	0.846096
938	5	38.355	Block5082	0.0468467	-0.09375	1.32202
939	5	40.423	Block5084	0.040892	-0.0904762	1.2313
940	5	42.925	Block5088	0.0919107	-0.109524	1.80432
941	5	43.325	Block5069	0.09121	-0.0958807	1.3828
942	5	43.325	Block5074	0.09121	-0.0958807	1.3828
943	5	44.545	Block5090	0.0330249	-0.113032	1.92178
944	5	44.545	Block5086	0.0330249	-0.113032	1.92178
945	5	44.945	Block5079	0.0168427	-0.119118	2.13427
946	5	44.945	Block5104	0.0168427	-0.119118	2.13427
947	5	45.345	Block5106	0.0168427	-0.119118	2.13427
948	5	45.345	Block5095	0.0168427	-0.119118	2.13427
949	5	46.151	Block5118	0.0586518	-0.13269	2.64835
950	5	46.958	Block5112	0.0365104	-0.107143	1.72673
951	5	46.958	Block5099	0.0365104	-0.107143	1.72673
952	5	46.958	Block5092	0.0365104	-0.107143	1.72673
953	5	47.764	Block5126	0.0648841	-0.120751	2.19321
954	5	48.164	Block5135	0.0663928	-0.115057	1.99123
955	5	48.971	Block5139	0.381122	-0.126623	2.41171
956	5	50.19	Block5140	0.760928	-0.113032	1.92178
957	5	50.19	Block5107	0.760928	-0.113032	1.92178
958	5	51.41	Block5116	0.665054	-0.105351	1.66946
959	5	51.41	Block5114	0.665054	-0.105351	1.66946
960	5	51.41	Block5172	0.665054	-0.105351	1.66946
961	5	51.41	Block5123	0.665054	-0.105351	1.66946
962	5	51.41	Block5134	0.665054	-0.105351	1.66946
963	5	51.81	Block5151	0.583587	-0.111654	1.8752
964	5	53.45	Block5165	0.366393	-0.0992647	1.48213
965	5	53.45	Block5138	0.366393	-0.0992647	1.48213
966	5	53.45	Block5141	0.366393	-0.0992647	1.48213
967	5	53.85	Block5245	0.296177	-0.0852843	1.09404
968	5	53.85	Block5136	0.296177	-0.0852843	1.09404
969	5	54.25	Block5153	0.2334	-0.0710526	0.759377
970	5	54.25	Block5295	0.2334	-0.0710526	0.759377
971	5	54.65	Block5239	0.185357	-0.0451505	0.306635
972	5	55.05	Block5300	0.136038	-0.0304511	0.139477
973	5	55.05	Block5244	0.136038	-0.0304511	0.139477
974	5	55.05	Block5157	0.136038	-0.0304511	0.139477
975	5	55.857	Block5303	0.225165	-0.0565284	0.480651
976	5	55.857	Block5169	0.225165	-0.0565284	0.480651
977	5	67.095	Block5308	0.0293274	-0.0086673	0.0112996
978	5	67.495	Block5317	0.0288988	-0.0146064	0.032091
979	5	67.495	Block5240	0.0288988	-0.0146064	0.032091
980	5	67.895	Block5314	0.0199635	0.0104521	0.0164326
981	5	67.895	Block5297	0.0199635	0.0104521	0.0164326
982	5	68.295	Block5320	0.0235531	0.0350579	0.184871
983	5	69.102	Block5338	0.0345925	0.0548272	0.452157
984	5	69.102	Block5302	0.0345925	0.0548272	0.452157
985	5	69.502	Block5372	0.0345925	0.0548272	0.452157
986	5	71.221	Block5389	0.031111	0.0337742	0.17158
987	5	71.621	Block5332	0.0308863	0.018825	0.053305
988	5	71.621	Block5374	0.0308863	0.018825	0.053305
989	5	72.428	Block5336	0.0734021	0.0140478	0.0296832
990	5	72.428	Block5353	0.0734021	0.0140478	0.0296832
991	5	72.428	Block5360	0.0734021	0.0140478	0.0296832
992	5	72.428	Block5363	0.0734021	0.0140478	0.0296832
993	5	72.428	Block5337	0.0734021	0.0140478	0.0296832
994	5	72.428	Block5350	0.0734021	0.0140478	0.0296832
995	5	72.428	Block5358	0.0734021	0.0140478	0.0296832
996	5	72.428	Block5354	0.0734021	0.0140478	0.0296832
997	5	72.428	Block5340	0.0734021	0.0140478	0.0296832
998	5	72.428	Block5348	0.0734021	0.0140478	0.0296832
999	5	72.428	Block5357	0.0734021	0.0140478	0.0296832
1000	5	72.428	Block5391	0.0734021	0.0140478	0.0296832
1001	5	72.428	Block5322	0.0734021	0.0140478	0.0296832
1002	5	72.828	Block5394	0.0373238	-0.0106959	0.0172082
1003	5	73.228	Block5356	0.0373238	-0.0106959	0.0172082
1004	5	73.228	Block5343	0.0373238	-0.0106959	0.0172082
1005	5	73.228	Block5377	0.0373238	-0.0106959	0.0172082
1006	5	77.241	Block5401	0.0114509	0.0166773	0.0418357
1007	5	77.959	Block5403	0.0114509	0.0166773	0.0418357
1008	5	78.197	Block5390	0.0114509	0.0166773	0.0418357
1009	5	78.435	Block5383	0.0114509	0.0166773	0.0418357
1010	5	78.673	Block5387	0.0114509	0.0166773	0.0418357
1011	5	78.911	Block5400	0.0114509	0.0166773	0.0418357
1012	5	79.149	Block5392	0.0114509	0.0166773	0.0418357
1013	5	79.387	Block5375	0.0114509	0.0166773	0.0418357
1014	5	79.625	Block5388	0.0114509	0.0166773	0.0418357
1015	5	79.864	Block5382	0.0114509	0.0166773	0.0418357
1016	5	80.102	Block5381	0.0114509	0.0166773	0.0418357
1017	5	80.34	Block5378	0.0114509	0.0166773	0.0418357
1018	5	80.816	Block5405	0.019668	0.018825	0.053305
1019	5	81.613	Block5408	0.0173383	0.0407014	0.249182
1020	5	82.089	Block5409	0.0166568	0.0407014	0.249182
1021	5	82.565	Block5410	0.00174034	0.0387386	0.225728
1022	5	82.962	Block5418	0.00174034	0.0387386	0.225728
1023	5	84.245	Block5413	0.0786484	0.0404702	0.246358
1024	5	85.941	Block5415	0.154135	0.0567516	0.484454
1025	5	87.224	Block5417	0.149761	0.0193749	0.0564644
1026	5	87.621	Block5419	0.149967	0.0197588	0.0587241
1027	5	88.018	Block5423	0.157029	0.0172386	0.0446994
1028	5	88.815	Block5414	0.19465	-0.00648255	0.00632105
1029	5	89.45	Block5416	0.194646	-0.00443125	0.00295358
1030	5	90.085	Block5421	0.1944	-0.00443399	0.00295725
1031	5	90.72	Block5424	0.194395	-0.0106008	0.0169034
1032	5	91.355	Block5425	0.194395	-0.0106008	0.0169034
1033	5	91.99	Block5426	0.194607	-0.0114325	0.0196598
1034	5	92.625	Block5427	0.194607	-0.00775401	0.00904377
1035	5	93.26	Block5430	0.194606	-0.00899509	0.0121705
1036	5	93.894	Block5431	0.194606	-0.00899509	0.0121705
1037	5	94.529	Block5438	0.194602	-0.0101901	0.0156191
1038	5	95.164	Block5439	0.194813	-0.0097511	0.0143022
1039	5	95.799	Block5447	0.195026	-0.00934951	0.0131484
1040	5	96.834	Block5453	0.154989	-0.0220862	0.0733731
1041	5	98.276	Block5448	0.245726	-0.0304481	0.13945
1042	5	98.911	Block5442	0.245726	-0.0304481	0.13945
1043	5	99.546	Block5449	0.245726	-0.0304481	0.13945
1044	5	100.581	Block5450	0.246624	-0.0473379	0.337065
1045	5	101.216	Block5461	0.246624	-0.0473379	0.337065
1046	5	103.333	Block5454	0.0586702	-0.0631485	0.599824
1047	5	103.73	Block5452	0.0586702	-0.0631485	0.599824
1048	5	104.127	Block5466	0.0586702	-0.0631485	0.599824
1049	5	104.523	Block5471	0.0586702	-0.0631485	0.599824
1050	5	106.299	Block5476	0.0595156	-0.0790698	0.940412
1051	5	106.537	Block5480	0.0594533	-0.0790698	0.940412
1052	5	107.175	Block5484	0.0866155	-0.104137	1.63121
1053	5	108.3	Block5481	0.129708	-0.1125	1.90372
1054	5	108.7	Block5487	0.169849	-0.107402	1.7351
1055	5	110.498	Block5496	0.01373	-0.0556319	0.465526
1056	5	112.566	Block5499	0.112476	-0.0509434	0.390367
1057	5	113.372	Block5504	0.112476	-0.0509434	0.390367
1058	5	113.772	Block5502	0.15086	-0.0462963	0.322396
1059	5	114.172	Block5509	0.112476	-0.0509434	0.390367
1060	5	114.572	Block5512	0.0846809	-0.0648148	0.631896
1061	5	115.792	Block5516	0.0876897	-0.0879931	1.16465
1062	5	116.192	Block5524	0.121406	-0.111264	1.86211
1063	5	116.592	Block5532	0.121406	-0.111264	1.86211
1064	5	116.592	Block5510	0.121406	-0.111264	1.86211
1065	5	117.399	Block5535	0.260568	-0.12037	2.1794
1066	5	118.205	Block5536	0.250191	-0.111264	1.86211
1067	5	118.205	Block5513	0.250191	-0.111264	1.86211
1068	5	118.605	Block5545	0.306303	-0.106518	1.70664
1069	5	118.605	Block5531	0.306303	-0.106518	1.70664
1070	5	118.605	Block5517	0.306303	-0.106518	1.70664
1071	5	119.412	Block5552	0.306303	-0.106518	1.70664
1072	5	126.21	Block5547	0.120877	-0.0694683	0.725888
1073	5	126.21	Block5537	0.120877	-0.0694683	0.725888
1074	5	126.61	Block5553	0.153663	-0.0556319	0.465526
1075	5	127.01	Block5551	0.197413	-0.0789474	0.937502
1076	5	127.01	Block5538	0.197413	-0.0789474	0.937502
1077	5	127.01	Block5563	0.197413	-0.0789474	0.937502
1078	5	127.01	Block5540	0.197413	-0.0789474	0.937502
1079	5	127.41	Block5567	0.256736	-0.0927198	1.29313
1080	5	127.41	Block5550	0.256736	-0.0927198	1.29313
1081	5	127.81	Block5565	0.258283	-0.106518	1.70664
1082	5	128.21	Block5554	0.160178	-0.0927198	1.29313
1083	5	128.21	Block5572	0.160178	-0.0927198	1.29313
1084	5	129.016	Block5564	0.24818	-0.0741758	0.827602
1085	5	129.016	Block5578	0.24818	-0.0741758	0.827602
1086	5	131.519	Block5582	0.387766	-0.101852	1.5604
1087	5	131.919	Block5583	0.458427	-0.0972556	1.42274
1088	5	132.725	Block5584	0.392202	-0.0882353	1.17107
1089	5	133.532	Block5588	0.27039	-0.0696594	0.729889
1090	5	135.599	Block5601	0.46608	-0.121034	2.20351
1091	5	137.239	Block5579	0.567953	-0.139655	2.93367
1092	5	137.239	Block5598	0.567953	-0.139655	2.93367
1093	5	138.045	Block5599	0.564372	-0.125387	2.36484
1094	5	138.445	Block5627	0.489415	-0.129808	2.53453
1095	5	138.445	Block5585	0.489415	-0.129808	2.53453
1096	5	138.845	Block5721	0.489415	-0.129808	2.53453
1097	5	139.245	Block5766	0.54904	-0.11578	2.01636
1098	5	139.645	Block5802	0.54904	-0.11578	2.01636
1099	5	140.045	Block5806	0.150802	-0.0927198	1.29313
1100	5	140.852	Block6014	0.157239	-0.102414	1.57766
1101	5	140.852	Block5966	0.157239	-0.102414	1.57766
1102	5	142.919	Block6016	0.192229	-0.101852	1.5604
1103	5	142.919	Block6015	0.192229	-0.101852	1.5604
1104	5	142.919	Block6008	0.192229	-0.101852	1.5604
1105	5	146.773	Block5775	0.139993	-0.0741758	0.827602
1106	5	146.773	Block5846	0.139993	-0.0741758	0.827602
1107	5	146.773	Block5942	0.139993	-0.0741758	0.827602
1108	5	146.773	Block5848	0.139993	-0.0741758	0.827602
1109	6	0	Block6018	0.0291543	0.00640951	0.00617941
1110	6	0.238	Block6017	0.0384702	0.00446917	0.00300436
1111	6	0.476	Block6020	0.0384702	0.00446917	0.00300436
1112	6	2.672	Block6029	0.0555459	0.00206053	0.000638637
1113	6	3.069	Block6033	0.0492852	0.00185878	0.000519699
1114	6	3.466	Block6040	0.0492852	0.00185878	0.000519699
1115	6	4.263	Block6042	0.0682999	0.0105285	0.0166736
1116	6	4.66	Block6041	0.0678575	0.0126434	0.0240449
1117	6	5.457	Block6043	0.0686083	0.00473113	0.00336687
1118	6	8.081	Block6049	0.249774	-0.030944	0.144029
1119	6	8.557	Block6056	0.276689	-0.031679	0.150952
1120	6	8.795	Block6057	0.276689	-0.031679	0.150952
1121	6	9.033	Block6063	0.276689	-0.031679	0.150952
1122	6	9.271	Block6064	0.276689	-0.031679	0.150952
1123	6	9.509	Block6066	0.276689	-0.031679	0.150952
1124	6	9.747	Block6070	0.276689	-0.0298316	0.133859
1125	6	9.986	Block6065	0.276689	-0.0298316	0.133859
1126	6	10.462	Block6074	0.276689	-0.0298316	0.133859
1127	6	10.859	Block6075	0.256275	-0.0294549	0.130501
1128	6	11.255	Block6076	0.256275	-0.0294549	0.130501
1129	6	12.538	Block6087	0.07206	0.0175397	0.0462744
1130	6	12.935	Block6090	0.0606107	0.0175397	0.0462744
1131	6	13.332	Block6088	0.0606107	0.0175397	0.0462744
1132	6	15.028	Block6098	0.368002	-0.0163757	0.0403362
1133	6	15.825	Block6096	0.293566	-0.00399553	0.0024013
1134	6	16.222	Block6095	0.293566	-0.00399553	0.0024013
1135	6	17.019	Block6094	0.346459	0.00725201	0.00791068
1136	6	17.816	Block6156	0.275222	0.0279411	0.117432
1137	6	18.613	Block6154	0.384637	-0.000338765	1.72621e-05
1138	6	19.01	Block6151	0.398548	-0.00229292	0.000790813
1139	6	19.807	Block6150	0.318906	-0.00640716	0.00617487
1140	6	20.203	Block6145	0.246943	-0.0042046	0.00265917
1141	6	21	Block6152	0.246943	-0.0042046	0.00265917
1142	6	21.397	Block6148	0.233451	-0.00381615	0.00219052
1143	6	21.794	Block6146	0.233451	-0.00381615	0.00219052
1144	6	22.591	Block6149	0.191088	-0.00323073	0.00157
1145	6	22.988	Block6144	0.20593	-0.00362243	0.00197377
1146	6	23.384	Block6142	0.20593	-0.00362243	0.00197377
1147	6	23.781	Block6141	0.20593	-0.00362243	0.00197377
1148	6	24.578	Block6139	0.154177	-0.0218596	0.0718754
1149	6	25.861	Block6136	0.12429	-0.0398854	0.23929
1150	6	26.258	Block6130	0.12429	-0.0398854	0.23929
1151	6	26.655	Block6129	0.123625	-0.0381107	0.218469
1152	6	27.452	Block6123	0.0887793	-0.0213889	0.0688134
1153	6	27.849	Block6135	0.0887793	-0.0213889	0.0688134
1154	6	29.545	Block6124	0.0947397	-0.0204008	0.0626025
1155	6	30.342	Block6119	0.0659717	-0.0359103	0.19397
1156	6	31.625	Block6116	0.0145768	-0.0258674	0.100648
1157	6	32.022	Block6115	0.0125927	-0.0254705	0.0975827
1158	6	32.818	Block6111	0.0115084	-0.0410942	0.254015
1159	6	33.215	Block6104	0.00882615	-0.0428571	0.276276
1160	6	34.012	Block6165	0.00934748	-0.0473352	0.337028
1161	6	34.968	Block6103	0.0103696	-0.0517963	0.403547
1162	6	35.368	Block6164	0.038537	-0.0284011	0.12133
1163	6	35.368	Block6159	0.038537	-0.0284011	0.12133
1164	6	35.768	Block6173	0.0608654	-0.0329613	0.16342
1165	6	35.768	Block6161	0.0608654	-0.0329613	0.16342
1166	6	35.768	Block6162	0.0608654	-0.0329613	0.16342
1167	6	35.768	Block6169	0.0608654	-0.0329613	0.16342
1168	6	36.168	Block6182	0.0403963	-0.01875	0.052881
1169	6	37.054	Block6167	4.9189e-06	-0.05625	0.475929
1170	6	37.054	Block6186	4.9189e-06	-0.05625	0.475929
1171	6	37.054	Block6177	4.9189e-06	-0.05625	0.475929
1172	6	37.054	Block6172	4.9189e-06	-0.05625	0.475929
1173	6	37.454	Block6175	0.128249	-0.0793843	0.947908
1174	6	37.854	Block6188	0.0869722	-0.0651724	0.638888
1175	6	39.074	Block6214	0.16335	-0.0651724	0.638888
1176	6	39.88	Block6216	0.320669	-0.102414	1.57766
1177	6	40.687	Block6217	0.269267	-0.0793843	0.947908
1178	6	49.098	Block6220	0.782536	-0.106811	1.71605
1179	6	49.905	Block6222	0.8682	-0.129808	2.53453
1180	6	50.305	Block6223	0.86796	-0.125387	2.36484
1181	6	50.305	Block6218	0.86796	-0.125387	2.36484
1182	6	50.705	Block6224	0.960525	-0.148352	3.31041
1183	6	51.511	Block6226	1.18819	-0.175926	4.6554
1184	6	51.911	Block6227	1.16552	-0.162093	3.95206
1185	6	52.718	Block6230	1.16191	-0.157407	3.7269
1186	6	53.938	Block6237	1.26459	-0.19032	5.44836
1187	6	53.938	Block6228	1.26459	-0.19032	5.44836
1188	6	53.938	Block6236	1.26459	-0.19032	5.44836
1189	6	55.157	Block6238	1.81501	-0.205236	6.33587
1190	6	55.557	Block6240	1.99784	-0.219483	7.24599
1191	6	56.364	Block6243	1.78038	-0.191164	5.49677
1192	6	57.171	Block6244	1.94735	-0.18232	4.99996
1193	6	57.977	Block6248	2.13281	-0.196689	5.81912
1194	6	59.197	Block6251	2.02643	-0.188602	5.35043
1195	6	59.597	Block6268	2.02613	-0.192592	5.5792
1196	6	60.403	Block6253	1.27868	-0.163739	4.03276
1197	6	60.803	Block6270	1.3357	-0.168521	4.27176
1198	6	61.203	Block6271	1.19978	-0.173028	4.50327
1199	6	79.654	Block6299	0.466706	-0.070045	0.737991
1200	6	81.191	Block6297	0.287802	-0.0651724	0.638888
1201	6	81.429	Block6272	0.282831	-0.0647906	0.631423
1202	6	81.906	Block6295	0.294789	-0.0651724	0.638888
1203	6	82.382	Block6296	0.294789	-0.0651724	0.638888
1204	6	82.858	Block6276	0.294789	-0.0651724	0.638888
1205	6	83.255	Block6301	0.282831	-0.0647906	0.631423
1206	6	83.652	Block6300	0.282831	-0.0647906	0.631423
1207	6	84.048	Block6294	0.282831	-0.0647906	0.631423
1208	6	84.445	Block6277	0.294789	-0.0651724	0.638888
1209	6	84.842	Block6278	0.282831	-0.0647906	0.631423
1210	6	85.239	Block6279	0.282831	-0.0647906	0.631423
1211	6	85.636	Block6280	0.282831	-0.0647906	0.631423
1212	6	86.433	Block6302	0.367261	-0.0789474	0.937502
1213	6	86.829	Block6282	0.367261	-0.0789474	0.937502
1214	6	87.306	Block6281	0.367261	-0.0789474	0.937502
1215	6	87.544	Block6283	0.367261	-0.0789474	0.937502
1216	6	87.782	Block6285	0.367261	-0.0789474	0.937502
1217	6	88.02	Block6380	0.367261	-0.0789474	0.937502
1218	6	88.258	Block6383	0.367261	-0.0789474	0.937502
1219	6	88.496	Block6359	0.367261	-0.0789474	0.937502
1220	6	89.779	Block6318	0.430746	-0.0741758	0.827602
1221	6	90.176	Block6320	0.430746	-0.0741758	0.827602
1222	6	90.573	Block6326	0.430746	-0.0741758	0.827602
1223	6	90.97	Block6339	0.430746	-0.0741758	0.827602
1224	6	91.366	Block6341	0.413541	-0.0726389	0.793662
1225	6	91.763	Block6362	0.413541	-0.0726389	0.793662
1226	6	92.16	Block6366	0.398184	-0.0722525	0.785241
1227	6	92.557	Block6368	0.398184	-0.0722525	0.785241
1228	6	92.954	Block6376	0.398184	-0.0722525	0.785241
1229	6	93.351	Block6382	0.398184	-0.0722525	0.785241
1230	6	93.747	Block6384	0.398184	-0.0722525	0.785241
1231	6	94.144	Block6386	0.398184	-0.0722525	0.785241
1232	6	94.541	Block6322	0.398184	-0.0722525	0.785241
1233	6	94.938	Block6325	0.398184	-0.0722525	0.785241
1234	6	95.335	Block6327	0.377642	-0.0706417	0.750618
1235	6	95.732	Block6348	0.360033	-0.0702361	0.742024
1236	6	96.128	Block6371	0.360033	-0.0702361	0.742024
1237	6	96.525	Block6387	0.360033	-0.0702361	0.742024
1238	6	96.922	Block6388	0.360033	-0.0702361	0.742024
1239	6	97.319	Block6369	0.360033	-0.0702361	0.742024
1240	6	97.716	Block6378	0.360033	-0.0702361	0.742024
1241	6	98.113	Block6361	0.360033	-0.0702361	0.742024
1242	6	98.509	Block6365	0.336155	-0.0685459	0.706741
1243	6	98.906	Block6367	0.336155	-0.0685459	0.706741
1244	6	99.303	Block6374	0.336155	-0.0685459	0.706741
1245	6	99.7	Block6363	0.336155	-0.0685459	0.706741
1246	6	100.097	Block6334	0.336155	-0.0685459	0.706741
1247	6	100.494	Block6350	0.336155	-0.0685459	0.706741
1248	6	100.97	Block6377	0.330581	-0.0672271	0.679807
1249	6	101.208	Block6385	0.330581	-0.0672271	0.679807
1250	6	101.446	Block6333	0.330581	-0.0672271	0.679807
1251	6	101.684	Block6316	0.330581	-0.0672271	0.679807
1252	6	101.922	Block6332	0.330581	-0.0672271	0.679807
1253	6	102.16	Block6338	0.304061	-0.0654155	0.643663
1254	6	102.398	Block6340	0.304061	-0.0654155	0.643663
1255	6	102.637	Block6342	0.304061	-0.0654155	0.643663
1256	6	102.875	Block6352	0.304061	-0.0654155	0.643663
1257	6	103.113	Block6353	0.304061	-0.0654155	0.643663
1258	6	103.351	Block6389	0.304061	-0.0654155	0.643663
1259	6	103.589	Block6347	0.304061	-0.0654155	0.643663
1260	6	103.827	Block6351	0.304061	-0.0654155	0.643663
1261	6	104.065	Block6372	0.304061	-0.0654155	0.643663
1262	6	104.303	Block6396	0.304061	-0.0654155	0.643663
1263	6	104.541	Block6390	0.304061	-0.0654155	0.643663
1264	6	105.179	Block6398	0.38022	-0.0795405	0.951642
1265	6	105.418	Block6412	0.38022	-0.0795405	0.951642
1266	6	106.462	Block6404	0.243032	-0.0540147	0.438856
1267	6	106.7	Block6416	0.243032	-0.0540147	0.438856
1268	6	107.507	Block6421	0.14499	-0.0445888	0.299053
1269	6	107.907	Block6418	0.14329	-0.0493956	0.367006
1270	6	107.907	Block6417	0.14329	-0.0493956	0.367006
1271	6	108.713	Block6426	0.0891625	-0.0648527	0.632636
1272	6	109.113	Block6450	0.067959	-0.0410832	0.253878
1273	6	110.413	Block6422	0.167291	-0.0458152	0.31573
1274	6	110.413	Block6458	0.167291	-0.0458152	0.31573
1275	6	110.813	Block6461	0.101799	-0.0221786	0.0739884
1276	6	116.577	Block6464	0.14829	0.0738066	0.819384
1277	6	118.115	Block6465	0.188372	0.0670324	0.675875
1278	6	118.515	Block6472	0.222206	0.0648867	0.633299
1279	6	119.321	Block6475	0.217555	0.0835383	1.04971
1280	6	119.721	Block6487	0.218575	0.097462	1.42879
1281	6	119.721	Block6485	0.218575	0.097462	1.42879
1282	6	122.303	Block6501	0.166915	0.144346	3.13405
1283	6	125.857	Block6502	0.236724	0.0913318	1.2547
1284	6	125.857	Block6488	0.236724	0.0913318	1.2547
1285	6	125.857	Block6492	0.236724	0.0913318	1.2547
1286	6	127.577	Block6509	0.119625	0.0458102	0.315661
1287	6	129.296	Block6503	0.0609269	-0.0152231	0.0348582
1288	6	130.103	Block6510	0.0633029	-0.0436644	0.286782
1289	6	131.402	Block6511	0.101019	-0.0155176	0.0362198
1290	6	133.121	Block6519	0.108543	-0.0434705	0.28424
1291	6	133.521	Block6518	0.179671	-0.0191761	0.055312
1292	6	133.921	Block6522	0.179671	-0.0191761	0.055312
1293	6	135.221	Block6526	0.18374	-0.0241503	0.0877285
1294	6	136.027	Block6531	0.142121	-0.00483005	0.00350914
1295	6	137.247	Block6532	0.150004	0.0198529	0.0592853
1296	6	138.887	Block6534	0.0493475	1.27205e-16	2.43393e-30
1297	6	139.693	Block6541	0.102838	0.00491445	0.00363285
1298	6	140.093	Block6540	0.106407	1.16144e-16	2.02904e-30
1299	6	140.093	Block6542	0.106407	1.16144e-16	2.02904e-30
1300	6	140.093	Block6535	0.106407	1.16144e-16	2.02904e-30
1301	6	140.493	Block6549	0.0679324	-0.0147434	0.0326956
1302	6	140.893	Block6551	0.0679324	-0.0147434	0.0326956
1303	6	140.893	Block6545	0.0679324	-0.0147434	0.0326956
1304	6	141.293	Block6556	0.00972941	-0.0397059	0.237141
1305	6	141.293	Block6544	0.00972941	-0.0397059	0.237141
1306	6	141.293	Block6543	0.00972941	-0.0397059	0.237141
1307	6	142.1	Block6559	0.00123086	-0.0397059	0.237141
1308	6	142.906	Block6564	0.00311816	-0.00974026	0.0142705
1309	6	142.906	Block6557	0.00311816	-0.00974026	0.0142705
1310	6	142.906	Block6554	0.00311816	-0.00974026	0.0142705
1311	6	143.713	Block6575	6.63457e-05	-0.0241503	0.0877285
1312	6	143.713	Block6567	6.63457e-05	-0.0241503	0.0877285
1313	6	144.519	Block6572	0.000197273	-0.0333333	0.16713
1314	6	144.519	Block6577	0.000197273	-0.0333333	0.16713
1315	6	144.519	Block6568	0.000197273	-0.0333333	0.16713
1316	6	146.159	Block6583	0.0201664	-0.0326877	0.160718
1317	6	146.159	Block6582	0.0201664	-0.0326877	0.160718
1318	6	147.799	Block6674	0.0626618	-0.0741758	0.827602
1319	6	147.799	Block6701	0.0626618	-0.0741758	0.827602
1320	6	147.799	Block6620	0.0626618	-0.0741758	0.827602
1321	6	149.019	Block6700	0.0429588	-0.0462963	0.322396
1322	6	149.019	Block6593	0.0429588	-0.0462963	0.322396
1323	6	149.019	Block6591	0.0429588	-0.0462963	0.322396
1324	6	149.419	Block6578	0.0726812	-0.0602058	0.545223
1325	7	0	Block6721	1.18968	0.162799	3.98657
1326	7	0.396	Block6726	1.21016	0.163793	4.03543
1327	7	0.793	Block6727	1.21016	0.162404	3.96724
1328	7	1.19	Block6806	1.21016	0.162404	3.96724
1329	7	1.587	Block6731	1.21016	0.162404	3.96724
1330	7	1.984	Block6808	1.22474	0.164669	4.07869
1331	7	2.381	Block6722	1.22474	0.164669	4.07869
1332	7	2.857	Block6718	1.22474	0.164669	4.07869
1333	7	3.095	Block6737	1.22474	0.164669	4.07869
1334	7	5.915	Block6807	1.25756	0.191456	5.51361
1335	7	7.039	Block6812	1.04878	0.210135	6.64192
1336	7	7.039	Block6804	1.04878	0.210135	6.64192
1337	7	7.439	Block6779	1.04878	0.210135	6.64192
1338	7	7.439	Block6789	1.04878	0.210135	6.64192
1339	7	7.439	Block6784	1.04878	0.210135	6.64192
1340	7	7.439	Block6783	1.04878	0.210135	6.64192
1341	7	7.439	Block6777	1.04878	0.210135	6.64192
1342	7	7.439	Block6773	1.04878	0.210135	6.64192
1343	7	8.659	Block6778	0.933534	0.195517	5.74999
1344	7	8.659	Block6828	0.933534	0.195517	5.74999
1345	7	9.059	Block6827	0.806794	0.181115	4.93405
1346	7	9.866	Block6772	0.716018	0.162539	3.97384
1347	7	9.866	Block6831	0.716018	0.162539	3.97384
1348	7	9.866	Block6768	0.716018	0.162539	3.97384
1349	7	11.085	Block6833	0.605243	0.111264	1.86211
1350	7	11.485	Block6837	0.613358	0.125387	2.36484
1351	7	11.485	Block6835	0.613358	0.125387	2.36484
1352	7	12.292	Block6838	0.365198	0.0972556	1.42274
1353	7	14.359	Block6839	0.287655	0.0741758	0.827602
1354	7	14.759	Block6847	0.225234	0.0603715	0.548228
1355	7	15.159	Block6848	0.278444	0.0556319	0.465526
1356	7	16.799	Block6843	0.480414	0.0833333	1.04456
1357	7	17.199	Block6857	0.550334	0.106518	1.70664
1358	7	17.199	Block6841	0.550334	0.106518	1.70664
1359	7	17.599	Block6858	0.644919	0.12037	2.1794
1360	7	17.999	Block6872	0.573985	0.134305	2.71321
1361	7	18.806	Block6903	0.663815	0.171355	4.41663
1362	7	19.285	Block6917	0.65969	0.175926	4.6554
1363	7	21.432	Block6909	0.236335	0.101852	1.5604
1364	7	37.464	Block6915	0.0643055	0.0245157	0.0904036
1365	7	39.421	Block6908	0.105365	0.0237039	0.0845157
1366	7	40.06	Block6916	0.123228	0.0405436	0.247253
1367	7	40.698	Block6920	0.105365	0.0237039	0.0845157
1368	7	42.156	Block6918	0.0575034	0.0189032	0.0537489
1369	7	42.794	Block6914	0.0776779	0.0441883	0.293705
1370	7	43.032	Block6927	0.0776811	0.0452033	0.307352
1371	7	43.27	Block6913	0.0657459	0.0433601	0.282799
1372	7	43.508	Block6928	0.0657459	0.0433601	0.282799
1373	7	44.146	Block6912	0.122336	0.0585053	0.514858
1374	7	44.384	Block6932	0.122336	0.0585053	0.514858
1375	7	47.648	Block6936	0.139912	0.0712888	0.764433
1376	7	47.886	Block6937	0.139912	0.0712888	0.764433
1377	7	49.844	Block6938	0.137746	0.0645733	0.627196
1378	7	50.888	Block6939	0.187384	0.0924338	1.28516
1379	7	51.526	Block6940	0.206051	0.105601	1.67738
1380	7	52.65	Block6943	0.131221	0.0817525	1.00531
1381	7	53.05	Block6941	0.0819156	0.0879931	1.16465
1382	7	53.857	Block6949	0.0502901	0.0741758	0.827602
1383	7	54.664	Block6952	0.0172412	0.0648148	0.631896
1384	7	54.664	Block6948	0.0172412	0.0648148	0.631896
1385	7	60.683	Block7130	0.0115374	0.0793843	0.947908
1386	7	60.683	Block6953	0.0115374	0.0793843	0.947908
1387	7	61.083	Block6964	0.0031802	0.0837931	1.05612
1388	7	61.083	Block7136	0.0031802	0.0837931	1.05612
1389	7	61.083	Block6951	0.0031802	0.0837931	1.05612
1390	7	63.15	Block7135	0.0445202	0.0706313	0.750398
1391	7	63.957	Block7132	0.0769883	0.1	1.50417
1392	7	63.957	Block7137	0.0769883	0.1	1.50417
1393	7	63.957	Block7129	0.0769883	0.1	1.50417
1394	7	64.357	Block7142	0.0741439	0.104137	1.63121
1395	7	64.757	Block7143	0.00325232	0.0894663	1.20397
1396	7	65.563	Block7150	0.0675441	0.098063	1.44646
1397	7	65.563	Block7138	0.0675441	0.098063	1.44646
1398	7	65.963	Block7117	0.138931	0.1125	1.90372
1399	7	66.363	Block7147	0.175036	0.098063	1.44646
1400	7	67.17	Block7113	0.0956515	0.0793843	0.947908
1401	7	67.17	Block7102	0.0956515	0.0793843	0.947908
1402	7	67.17	Block7155	0.0956515	0.0793843	0.947908
1403	7	71.023	Block7071	0.105489	0.09375	1.32202
1404	7	71.423	Block7065	0.0684041	0.0793843	0.947908
1405	7	71.823	Block7062	0.0671683	0.0651724	0.638888
1406	7	72.63	Block7064	0.0958419	0.102414	1.57766
1407	7	73.436	Block7058	0.0908173	0.111264	1.86211
1408	7	73.436	Block7053	0.0908173	0.111264	1.86211
1409	7	74.243	Block7050	0.0364417	0.0972556	1.42274
1410	7	75.883	Block7051	0.0120511	0.0556319	0.465526
1411	7	77.103	Block7049	0.0433926	0.0231561	0.0806543
1412	7	77.582	Block7043	0.0433926	0.0231561	0.0806543
1413	7	77.582	Block7048	0.0433926	0.0231561	0.0806543
1414	7	79.222	Block7039	0.0601273	0.0325077	0.158954
1415	7	79.222	Block7041	0.0601273	0.0325077	0.158954
1416	7	79.222	Block7045	0.0601273	0.0325077	0.158954
1417	7	79.222	Block7047	0.0601273	0.0325077	0.158954
1418	7	80.029	Block7032	0.0523581	0.0607056	0.554313
1419	7	80.429	Block7034	0.0277865	0.075	0.846096
1420	7	80.429	Block7024	0.0277865	0.075	0.846096
1421	7	80.429	Block7037	0.0277865	0.075	0.846096
1422	7	81.235	Block7018	0.0127055	0.09375	1.32202
1423	7	81.635	Block7007	0.0044904	0.0793843	0.947908
1424	7	82.934	Block7002	0.012781	0.0793843	0.947908
1425	7	83.741	Block7005	0.00389882	0.0607056	0.554313
1426	7	83.741	Block7014	0.00389882	0.0607056	0.554313
1427	7	83.741	Block7011	0.00389882	0.0607056	0.554313
1428	7	84.141	Block7001	0.000135162	0.05625	0.475929
1429	7	84.141	Block6995	0.000135162	0.05625	0.475929
1430	7	85.36	Block6989	0.000684222	0.0651724	0.638888
1431	7	85.761	Block6985	0.00776783	0.0510836	0.392518
1432	7	88.263	Block6994	0.0142447	0.0602058	0.545223
1433	7	88.263	Block6978	0.0142447	0.0602058	0.545223
1434	7	89.903	Block6974	0.0511399	0.0307163	0.141917
1435	7	91.122	Block6982	0.109261	0.0381929	0.219413
1436	7	91.122	Block7291	0.109261	0.0381929	0.219413
1437	7	91.522	Block7290	0.0740411	0.0523066	0.411539
1438	7	91.522	Block6976	0.0740411	0.0523066	0.411539
1439	7	91.922	Block6972	0.109261	0.0381929	0.219413
1440	7	91.922	Block6970	0.109261	0.0381929	0.219413
1441	7	91.922	Block7283	0.109261	0.0381929	0.219413
1442	7	93.142	Block7296	0.0517619	0.0335425	0.169234
1443	7	93.142	Block7279	0.0517619	0.0335425	0.169234
1444	7	93.142	Block7292	0.0517619	0.0335425	0.169234
1445	7	93.142	Block7293	0.0517619	0.0335425	0.169234
1446	7	93.949	Block7278	0.0310462	0.0431098	0.279543
1447	7	95.168	Block7277	0.0464414	0.0459476	0.317558
1448	7	96.388	Block7276	0.0283635	0.0487938	0.358118
1449	7	97.195	Block7271	0.0273155	0.0487938	0.358118
1450	7	97.595	Block7268	0.0272621	0.0345691	0.179752
1451	7	97.995	Block7264	0.0398312	0.0109558	0.0180544
1452	7	98.395	Block7274	0.0306106	0.00623177	0.00584143
1453	7	98.395	Block7269	0.0306106	0.00623177	0.00584143
1454	7	98.395	Block7255	0.0306106	0.00623177	0.00584143
1455	7	98.795	Block7253	0.0307407	0.0280026	0.117949
1456	7	99.274	Block7259	0.0309743	0.0327038	0.160877
1457	7	99.274	Block7262	0.0309743	0.0327038	0.160877
1458	7	99.274	Block7244	0.0309743	0.0327038	0.160877
1459	7	100.081	Block7242	0.0297158	0.0504313	0.382557
1460	7	100.481	Block7247	0.132862	0.0362267	0.197404
1461	7	100.481	Block7234	0.132862	0.0362267	0.197404
1462	7	101.287	Block7232	0.122011	0.0640008	0.616123
1463	7	102.094	Block7230	0.0382305	0.0878422	1.16066
1464	7	103.813	Block7222	0.0417309	0.0615543	0.56992
1465	7	104.213	Block7209	0.0344901	0.0756278	0.86032
1466	7	104.613	Block7228	0.0344901	0.0756278	0.86032
1467	7	104.613	Block7206	0.0344901	0.0756278	0.86032
1468	7	104.613	Block7196	0.0344901	0.0756278	0.86032
1469	7	104.613	Block7201	0.0344901	0.0756278	0.86032
1470	7	104.613	Block7197	0.0344901	0.0756278	0.86032
1471	7	105.013	Block7198	0.0389973	0.0978492	1.44016
1472	7	105.013	Block7221	0.0389973	0.0978492	1.44016
1473	7	105.013	Block7224	0.0389973	0.0978492	1.44016
1474	7	105.013	Block7203	0.0389973	0.0978492	1.44016
1475	8	0	Block7307	0.0132425	-0.027931	0.117347
1476	8	0	Block7312	0.0132425	-0.027931	0.117347
1477	8	0	Block7311	0.0132425	-0.027931	0.117347
1478	8	0.807	Block7346	0.00349204	-0.0375	0.211524
1479	8	0.807	Block7345	0.00349204	-0.0375	0.211524
1480	8	0.807	Block7347	0.00349204	-0.0375	0.211524
1481	8	1.207	Block7300	0.0120816	-0.0326877	0.160718
1482	8	1.207	Block7297	0.0120816	-0.0326877	0.160718
1483	8	3.709	Block7309	0.14393	-0.0789474	0.937502
1484	8	4.515	Block7334	0.0768394	-0.0603715	0.548228
1485	8	4.515	Block7332	0.0768394	-0.0603715	0.548228
1486	8	4.515	Block7320	0.0768394	-0.0603715	0.548228
1487	8	4.515	Block7321	0.0768394	-0.0603715	0.548228
1488	8	4.515	Block7333	0.0768394	-0.0603715	0.548228
1489	8	4.515	Block7314	0.0768394	-0.0603715	0.548228
1490	8	4.515	Block7330	0.0768394	-0.0603715	0.548228
1491	8	4.515	Block7543	0.0768394	-0.0603715	0.548228
1492	8	4.515	Block7317	0.0768394	-0.0603715	0.548228
1493	8	4.995	Block7325	0.0768394	-0.0603715	0.548228
1494	8	4.995	Block7539	0.0768394	-0.0603715	0.548228
1495	8	5.801	Block7553	0.0768394	-0.0603715	0.548228
1496	8	6.201	Block7555	0.0520053	-0.0370879	0.206901
1497	8	6.919	Block7557	0.049556	-0.0417957	0.26276
1498	8	11.96	Block7559	0.0646038	-0.00470875	0.0033351
1499	8	12.357	Block7541	0.0646038	-0.00470875	0.0033351
1500	8	12.754	Block7542	0.0646038	-0.00470875	0.0033351
1501	8	13.151	Block7548	0.0646038	-0.00470875	0.0033351
1502	8	13.948	Block7491	0.0561527	-0.00550553	0.00455927
1503	8	15.062	Block7490	0.051254	0.0102496	0.015802
1504	8	16.097	Block7489	0.0512991	-0.00550553	0.00455927
1505	8	16.732	Block7562	0.0466614	-0.00272126	0.00111387
1506	8	17.367	Block7561	0.0428207	-0.00272895	0.00112018
1507	8	18.402	Block7560	0.0368915	0.0142893	0.0307127
1508	8	19.037	Block7492	0.0368915	0.0142893	0.0307127
1509	8	19.672	Block7493	0.0368915	0.0142893	0.0307127
1510	8	20.307	Block7494	0.0396038	0.014672	0.03238
1511	8	20.942	Block7495	0.0422232	0.0142346	0.0304782
1512	8	21.577	Block7498	0.0487546	0.0142346	0.0304782
1513	8	22.612	Block7501	0.0262292	0.0278617	0.116765
1514	8	23.247	Block7484	0.027779	0.028237	0.119932
1515	8	23.644	Block7485	0.027779	0.028237	0.119932
1516	8	24.041	Block7486	0.0260643	0.0299969	0.135347
1517	8	24.437	Block7502	0.0242939	0.0289979	0.126482
1518	8	25.234	Block7508	0.0310416	0.0452299	0.307714
1519	8	26.031	Block7509	0.0435943	0.0306343	0.14116
1520	8	26.428	Block7505	0.0478026	0.0326363	0.160213
1521	8	26.825	Block7506	0.0478026	0.0326363	0.160213
1522	8	27.222	Block7507	0.0478026	0.0326363	0.160213
1523	8	27.619	Block7482	0.0478026	0.0326363	0.160213
1524	8	28.015	Block7476	0.0478026	0.0326363	0.160213
1525	8	28.412	Block7474	0.0442138	0.0330777	0.164576
1526	8	28.809	Block7473	0.0494328	0.0327074	0.160913
1527	8	29.206	Block7466	0.0494328	0.0327074	0.160913
1528	8	29.603	Block7465	0.0515213	0.0330653	0.164453
1529	8	30	Block7469	0.0515213	0.0330653	0.164453
1530	8	30.396	Block7468	0.0494328	0.0327074	0.160913
1531	8	30.793	Block7470	0.0522658	0.0327074	0.160913
1532	8	31.59	Block7463	0.0568548	0.0117043	0.0206057
1533	8	31.987	Block7566	0.0502974	0.0117238	0.0206744
1534	8	32.384	Block7565	0.0502974	0.0117238	0.0206744
1535	8	32.781	Block7573	0.0501648	0.0121119	0.0220659
1536	8	33.178	Block7572	0.0528426	0.0121119	0.0220659
1537	8	33.574	Block7570	0.0528426	0.0121119	0.0220659
1538	8	35.691	Block7571	0.0903804	-0.0257641	0.0998454
1539	8	36.167	Block7567	0.0903804	-0.0257641	0.0998454
1540	8	36.405	Block7580	0.0903804	-0.0257641	0.0998454
1541	8	36.644	Block7578	0.0903804	-0.0257641	0.0998454
1542	8	36.882	Block7513	0.101472	-0.0261919	0.103188
1543	8	37.12	Block7512	0.101472	-0.0261919	0.103188
1544	8	37.358	Block7514	0.101472	-0.0261919	0.103188
1545	8	39.316	Block7581	0.063238	-0.0216853	0.0707336
1546	8	39.554	Block7579	0.063238	-0.0216853	0.0707336
1547	8	39.792	Block7577	0.063238	-0.0216853	0.0707336
1548	8	40.03	Block7576	0.063238	-0.0216853	0.0707336
1549	8	40.268	Block7517	0.063238	-0.0216853	0.0707336
1550	8	40.506	Block7521	0.063238	-0.0216853	0.0707336
1551	8	40.744	Block7454	0.063238	-0.0216853	0.0707336
1552	8	40.982	Block7453	0.0703573	-0.0220814	0.0733418
1553	8	41.22	Block7451	0.0747395	-0.0228694	0.0786694
1554	8	42.345	Block7446	0.179648	-0.0607689	0.555469
1555	8	43.151	Block7456	0.229328	-0.0600225	0.541908
1556	8	43.151	Block7458	0.229328	-0.0600225	0.541908
1557	8	43.151	Block7520	0.229328	-0.0600225	0.541908
1558	8	43.151	Block7433	0.229328	-0.0600225	0.541908
1559	8	43.151	Block7457	0.229328	-0.0600225	0.541908
1560	8	43.551	Block7589	0.225238	-0.0651092	0.637648
1561	8	43.951	Block7452	0.180462	-0.0410547	0.253527
1562	8	43.951	Block7432	0.180462	-0.0410547	0.253527
1563	8	44.351	Block7448	0.222387	-0.0269689	0.109402
1564	8	44.351	Block7450	0.222387	-0.0269689	0.109402
1565	8	44.351	Block7436	0.222387	-0.0269689	0.109402
1566	8	44.351	Block7449	0.222387	-0.0269689	0.109402
1567	8	44.751	Block7598	0.222933	-0.0410547	0.253527
1568	8	46.898	Block7435	0.17626	0.00633981	0.00604574
1569	8	47.136	Block7597	0.17626	0.00235873	0.000836862
1570	8	47.374	Block7596	0.190019	0.000287745	1.24541e-05
1571	8	47.612	Block7593	0.180798	0.000382064	2.19568e-05
1572	8	47.85	Block7594	0.180798	0.000382064	2.19568e-05
1573	8	48.488	Block7592	0.114734	0.0276229	0.114772
1574	8	48.726	Block7590	0.114734	0.0276229	0.114772
1575	8	48.965	Block7599	0.114734	0.0276229	0.114772
1576	8	49.203	Block7603	0.124262	0.025343	0.0966082
1577	8	49.441	Block7601	0.132758	0.0201115	0.0608392
1578	8	49.679	Block7360	0.132758	0.0201115	0.0608392
1579	8	49.917	Block7600	0.137959	0.0201115	0.0608392
1580	8	50.155	Block7357	0.14115	0.0182005	0.0498267
1581	8	50.793	Block7358	0.14078	0.0325915	0.159774
1582	8	51.031	Block7602	0.14078	0.0325915	0.159774
1583	8	51.269	Block7364	0.144026	0.0330005	0.163809
1584	8	51.507	Block7363	0.144026	0.0330005	0.163809
1585	8	51.746	Block7362	0.144026	0.0330005	0.163809
1586	8	51.984	Block7361	0.144026	0.0330005	0.163809
1587	8	52.222	Block7367	0.144026	0.0330005	0.163809
1588	8	52.86	Block7370	0.154344	0.033804	0.171884
1589	8	53.098	Block7372	0.154344	0.033804	0.171884
1590	8	53.336	Block7374	0.154344	0.033804	0.171884
1591	8	53.574	Block7376	0.154344	0.033804	0.171884
1592	8	55.032	Block7375	0.204339	0.0420349	0.265777
1593	8	56.077	Block7378	0.261609	0.0375	0.211524
1594	8	56.315	Block7385	0.261609	0.0375	0.211524
1595	8	57.122	Block7390	0.326198	0.00931034	0.0130385
1596	8	57.122	Block7387	0.326198	0.00931034	0.0130385
1597	8	57.122	Block7386	0.326198	0.00931034	0.0130385
1598	8	57.522	Block7393	0.332227	0.0139319	0.0291956
1599	8	57.922	Block7389	0.398366	0.018544	0.0517251
1600	8	58.16	Block7406	0.398366	0.018544	0.0517251
1601	8	58.798	Block7408	0.397669	0.0325077	0.158954
1602	8	59.436	Block7409	0.471387	0.0370879	0.206901
1603	8	59.674	Block7398	0.471387	0.0370879	0.206901
1604	8	59.912	Block7411	0.471387	0.0370879	0.206901
1605	8	60.719	Block7412	0.654756	0.0335425	0.169234
1606	8	62.438	Block7415	0.57559	0.0523066	0.411539
1607	8	62.676	Block7416	0.57559	0.0523066	0.411539
1608	8	63.8	Block7417	0.936364	0.0203886	0.0625275
1609	8	64.518	Block7419	0.728594	0.0345691	0.179752
1610	8	64.994	Block7613	0.844968	0.0308014	0.142705
1611	8	65.391	Block7612	0.844968	0.0308014	0.142705
1612	8	65.788	Block7614	0.844968	0.0308014	0.142705
1613	8	66.184	Block7615	0.893154	0.0288609	0.12529
1614	8	66.581	Block7618	0.893154	0.0288609	0.12529
1615	8	67.864	Block7620	1.04472	0.0268811	0.108691
1616	8	68.261	Block7622	1.04472	0.0268811	0.108691
1617	8	68.658	Block7623	1.04472	0.0268811	0.108691
1618	8	69.455	Block7626	1.05843	0.0248608	0.0929667
1619	8	70.738	Block7627	0.98507	0.000426071	2.73062e-05
1620	8	71.134	Block7640	0.98507	0.000426071	2.73062e-05
1621	8	72.91	Block7652	0.688882	-0.00464396	0.00324395
1622	8	73.548	Block7658	0.688882	-0.00464396	0.00324395
1623	8	73.787	Block7659	0.688882	-0.00464396	0.00324395
1624	8	74.187	Block7657	0.879122	-0.018161	0.0496107
1625	8	76.651	Block7663	0.990843	-0.00425762	0.00272665
1626	8	77.29	Block7666	0.973464	0.0100865	0.0153031
1627	8	78.748	Block7674	0.784558	-0.00387115	0.00225412
1628	8	78.986	Block7668	0.763411	-0.00348457	0.0018264
1629	8	79.224	Block7677	0.740282	-0.00309787	0.00144352
1630	8	80.682	Block7678	0.966225	0.00154563	0.00035934
1631	8	80.92	Block7676	0.966225	0.00154563	0.00035934
1632	8	81.158	Block7673	0.966225	0.00154563	0.00035934
1633	8	82.203	Block7681	0.857599	-0.0173926	0.0455013
1634	8	82.441	Block7680	0.857599	-0.0173926	0.0455013
1635	8	82.679	Block7682	0.831787	-0.0170071	0.0435069
1636	8	82.917	Block7688	0.831787	-0.0170071	0.0435069
1637	8	83.155	Block7692	0.831787	-0.0170071	0.0435069
1638	8	83.393	Block7693	0.831787	-0.0170071	0.0435069
1639	8	84.031	Block7700	0.81311	-0.0212904	0.068181
1640	8	84.749	Block7709	0.914157	-0.0166209	0.0415531
1641	8	85.555	Block7716	0.904096	-0.0446109	0.29935
1642	8	86.855	Block7745	0.699275	-0.0355278	0.18986
1643	8	87.572	Block7748	0.661249	-0.0347259	0.181386
1644	8	89.03	Block7747	0.667617	-0.0438185	0.288809
1645	8	90.075	Block7746	0.554704	-0.0706969	0.751791
1646	8	90.551	Block7750	0.554704	-0.0706969	0.751791
1647	8	93.849	Block7752	0.699349	-0.0900606	1.22002
1648	8	94.484	Block7753	0.616439	-0.0905581	1.23353
1649	8	95.119	Block7754	0.616439	-0.0905581	1.23353
1650	8	95.754	Block7757	0.616439	-0.0905581	1.23353
1651	8	96.789	Block7762	0.534543	-0.10514	1.66278
1652	8	97.424	Block7764	0.534543	-0.10514	1.66278
1653	8	98.539	Block7772	0.514846	-0.116919	2.05619
1654	8	99.015	Block7765	0.514348	-0.115614	2.01057
1655	8	99.653	Block7771	0.443971	-0.0924299	1.28506
1656	8	99.891	Block7779	0.443971	-0.0924299	1.28506
1657	8	100.291	Block7778	0.444398	-0.0937165	1.32108
1658	8	100.291	Block7787	0.444398	-0.0937165	1.32108
1659	8	101.098	Block7775	0.452126	-0.0660038	0.655293
1660	8	101.098	Block7794	0.452126	-0.0660038	0.655293
1661	8	101.498	Block7800	0.373737	-0.0528959	0.420863
1662	8	102.304	Block7801	0.29549	-0.0444537	0.297244
1663	8	102.304	Block7786	0.29549	-0.0444537	0.297244
1664	8	104.451	Block7813	0.287685	-0.0932614	1.30828
1665	8	104.451	Block7793	0.287685	-0.0932614	1.30828
1666	8	106.25	Block7814	0.294494	-0.0897359	1.21124
1667	8	106.65	Block7817	0.302269	-0.0862498	1.11896
1668	8	108.29	Block7811	0.385879	-0.134527	2.72217
1669	8	108.29	Block7802	0.385879	-0.134527	2.72217
1670	8	108.29	Block7818	0.385879	-0.134527	2.72217
1671	8	108.29	Block7804	0.385879	-0.134527	2.72217
1672	8	109.51	Block7820	0.170043	-0.1125	1.90372
1673	8	110.729	Block7823	0.27099	-0.158276	3.76813
1674	8	111.129	Block7828	0.336347	-0.154099	3.57187
1675	8	111.936	Block7842	0.489853	-0.172778	4.49026
1676	8	112.336	Block7847	0.661608	-0.195517	5.74999
1677	8	113.142	Block7844	0.399807	-0.18544	5.17251
1678	8	114.362	Block7855	0.519081	-0.210135	6.64192
1679	8	114.762	Block7863	0.431665	-0.1875	5.2881
1680	8	116.402	Block7868	0.467152	-0.1875	5.2881
1681	8	116.402	Block7853	0.467152	-0.1875	5.2881
1682	8	118.904	Block7862	0.384003	-0.181115	4.93405
1683	8	119.304	Block7867	0.384003	-0.181115	4.93405
1684	8	121.372	Block7886	0.0754699	-0.143568	3.10035
1685	8	123.011	Block7882	0.0631008	-0.162539	3.97384
1686	8	123.011	Block7883	0.0631008	-0.162539	3.97384
1687	8	123.411	Block7887	0.109924	-0.176897	4.70691
1688	8	123.411	Block7865	0.109924	-0.176897	4.70691
1689	8	123.411	Block7871	0.109924	-0.176897	4.70691
1690	8	124.218	Block7900	0.108851	-0.18544	5.17251
1691	8	124.218	Block7872	0.108851	-0.18544	5.17251
1692	8	125.858	Block7901	0.0319983	-0.166896	4.18974
1693	8	125.858	Block7894	0.0319983	-0.166896	4.18974
1694	8	126.258	Block7897	0.0356856	-0.181115	4.93405
1695	8	126.258	Block7907	0.0356856	-0.181115	4.93405
1696	8	128.325	Block7905	0.0800155	-0.16875	4.28336
1697	8	128.325	Block7910	0.0800155	-0.16875	4.28336
1698	8	129.132	Block7916	0.0382962	-0.1875	5.2881
1699	8	129.849	Block7937	0.0382962	-0.1875	5.2881
1700	8	130.087	Block7938	0.0382962	-0.1875	5.2881
1701	8	131.132	Block7950	6.88303	-0.20625	6.3986
1702	8	132.59	Block7952	0.0324616	-0.16875	4.28336
1703	8	134.548	Block7951	0.0911281	-0.156006	3.66085
1704	8	137.891	Block7974	0.282381	-0.149087	3.34333
1705	8	138.129	Block7982	0.282381	-0.149087	3.34333
1706	8	139.666	Block7973	0.439043	-0.141675	3.01913
1707	8	139.666	Block7977	0.439043	-0.141675	3.01913
1708	8	139.666	Block7976	0.439043	-0.141675	3.01913
1709	8	140.384	Block7988	0.459711	-0.126034	2.3893
1710	8	141.921	Block8015	0.416535	-0.138709	2.89406
1711	8	142.728	Block8000	0.31311	-0.136717	2.81154
1712	8	143.534	Block8033	0.303224	-0.122707	2.26482
1713	8	143.934	Block8009	0.221416	-0.136976	2.8222
1714	8	144.334	Block8034	0.228021	-0.137232	2.83274
1715	8	145.141	Block8040	0.158257	-0.151267	3.44178
1716	8	145.541	Block8042	0.227859	-0.15425	3.57887
1717	8	145.541	Block8002	0.227859	-0.15425	3.57887
1718	8	145.541	Block8007	0.227859	-0.15425	3.57887
1719	8	145.941	Block8043	0.146138	-0.178399	4.78721
1720	8	149.495	Block8052	0.889247	-0.160119	3.85639
1721	8	149.895	Block8065	1.00612	-0.165825	4.13616
1722	8	150.296	Block8068	1.00612	-0.165825	4.13616
1723	8	150.296	Block8035	1.00612	-0.165825	4.13616
1724	8	150.696	Block8045	0.838296	-0.179468	4.84476
1725	8	150.696	Block8067	0.838296	-0.179468	4.84476
1726	8	150.696	Block8057	0.838296	-0.179468	4.84476
1727	8	151.096	Block8077	0.963674	-0.185714	5.18785
1728	8	151.096	Block8070	0.963674	-0.185714	5.18785
1729	8	152.735	Block8086	0.745575	-0.16094	3.89604
1730	8	153.135	Block8085	0.852751	-0.166667	4.17825
1731	8	153.135	Block8088	0.852751	-0.166667	4.17825
1732	8	153.535	Block8091	0.852751	-0.166667	4.17825
1733	8	153.535	Block8098	0.852751	-0.166667	4.17825
1734	8	153.935	Block8106	0.870658	-0.179874	4.86668
1735	8	153.935	Block8107	0.870658	-0.179874	4.86668
1736	8	153.935	Block8093	0.870658	-0.179874	4.86668
1737	8	154.742	Block8110	0.918709	-0.142006	3.03325
1738	8	154.742	Block8114	0.918709	-0.142006	3.03325
1739	8	154.742	Block8112	0.918709	-0.142006	3.03325
1740	8	154.742	Block8120	0.918709	-0.142006	3.03325
1741	9	0	Block8123	0.521788	0.112213	1.89401
1742	9	0.238	Block8121	0.521788	0.112213	1.89401
1743	9	0.476	Block8122	0.521788	0.112213	1.89401
1744	9	0.714	Block8127	0.521788	0.112213	1.89401
1745	9	0.953	Block8133	0.521788	0.112213	1.89401
1746	9	1.191	Block8132	0.521788	0.112213	1.89401
1747	9	1.429	Block8136	0.521788	0.112213	1.89401
1748	9	1.667	Block8135	0.521788	0.112213	1.89401
1749	9	1.905	Block8142	0.521788	0.112213	1.89401
1750	9	2.143	Block8149	0.521788	0.112213	1.89401
1751	9	2.381	Block8198	0.521788	0.112213	1.89401
1752	9	2.619	Block8156	0.522152	0.111782	1.8795
1753	9	2.857	Block8193	0.522152	0.111344	1.8648
1754	9	3.095	Block8171	0.522152	0.111344	1.8648
1755	9	3.334	Block8183	0.521788	0.111425	1.8675
1756	9	3.572	Block8160	0.521788	0.111425	1.8675
1757	9	3.81	Block8194	0.521788	0.111425	1.8675
1758	9	4.048	Block8153	0.539823	0.111782	1.8795
1759	9	4.286	Block8200	0.539823	0.111782	1.8795
1760	9	4.524	Block8179	0.539823	0.111782	1.8795
1761	9	4.762	Block8195	0.539823	0.111782	1.8795
1762	9	5	Block8203	0.539823	0.111782	1.8795
1763	9	5.238	Block8224	0.539823	0.111782	1.8795
1764	9	5.876	Block8208	0.634243	0.135687	2.76934
1765	9	6.115	Block8242	0.634243	0.135687	2.76934
1766	9	7.159	Block8241	0.536034	0.107948	1.75279
1767	9	8.283	Block8250	0.434935	0.0933594	1.31103
1768	9	8.683	Block8226	0.358039	0.0796522	0.954317
1769	9	8.683	Block8228	0.358039	0.0796522	0.954317
1770	9	8.683	Block8240	0.358039	0.0796522	0.954317
1771	9	8.683	Block8243	0.358039	0.0796522	0.954317
1772	9	9.083	Block8248	0.417269	0.0658678	0.652595
1773	9	9.083	Block8257	0.417269	0.0658678	0.652595
1774	9	11.665	Block8260	0.757461	0.12032	2.17758
1775	9	11.665	Block8262	0.757461	0.12032	2.17758
1776	9	13.732	Block8266	0.520998	0.105351	1.66946
1777	9	16.234	Block8268	0.443124	0.138751	2.89582
1778	9	17.041	Block8271	0.511354	0.131955	2.61907
1779	9	17.441	Block8253	0.587355	0.118196	2.10136
1780	9	17.441	Block8258	0.587355	0.118196	2.10136
1781	9	17.441	Block8281	0.587355	0.118196	2.10136
1782	9	17.441	Block8278	0.587355	0.118196	2.10136
1783	9	18.247	Block8273	0.587355	0.118196	2.10136
1784	9	19.054	Block8283	0.666705	0.111654	1.8752
1785	9	19.454	Block8289	0.504899	0.0852843	1.09404
1786	9	19.854	Block8293	0.67361	0.0992647	1.48213
1787	9	20.254	Block8285	0.672742	0.113032	1.92178
1788	9	23.358	Block8298	0.51533	0.120751	2.19321
1789	9	24.164	Block8300	0.445214	0.120751	2.19321
1790	9	24.971	Block8282	0.322747	0.0904762	1.2313
1791	9	24.971	Block8305	0.322747	0.0904762	1.2313
1792	9	25.371	Block8309	0.323905	0.104137	1.63121
1793	9	26.67	Block8326	0.0986674	0.0423788	0.270143
1794	9	27.07	Block8327	0.0696252	0.0473352	0.337028
1795	9	27.47	Block8284	0.0718122	0.0423788	0.270143
1796	9	27.47	Block8337	0.0718122	0.0423788	0.270143
1797	9	27.47	Block8299	0.0718122	0.0423788	0.270143
1798	9	28.277	Block8324	0.00970281	0.0142857	0.0306973
1799	9	28.677	Block8363	0.025768	0.0284011	0.12133
1800	9	29.483	Block8346	0.0126172	0.00470875	0.0033351
1801	9	29.883	Block8372	0.00416722	-0.01875	0.052881
1802	9	30.69	Block8367	0.000363726	-0.01875	0.052881
1803	9	32.409	Block8375	1.3986e-05	-0.0238095	0.0852704
1804	9	33.216	Block8390	0.000122214	-0.0144902	0.0315823
1805	9	34.102	Block8386	0.00460516	-0.00491445	0.00363285
1806	9	34.102	Block8347	0.00460516	-0.00491445	0.00363285
1807	9	34.908	Block8387	0.00460516	-0.00491445	0.00363285
1808	9	36.128	Block8392	3.5409e-05	-0.0198529	0.0592853
1809	9	36.128	Block8366	3.5409e-05	-0.0198529	0.0592853
1810	9	36.934	Block8426	0.0118836	-0.0245723	0.0908212
1811	9	37.741	Block8434	0.0242762	-0.0397059	0.237141
1812	9	38.961	Block8444	0.075172	-0.00491445	0.00363285
1813	9	39.361	Block8443	0.0443846	-0.0198529	0.0592853
1814	9	40.167	Block8447	0.103637	-0.0198529	0.0592853
1815	9	40.167	Block8391	0.103637	-0.0198529	0.0592853
1816	9	49.223	Block8454	0.00598472	-0.0706313	0.750398
1817	9	49.223	Block8393	0.00598472	-0.0706313	0.750398
1818	9	50.522	Block8570	0.0163924	-0.0894663	1.20397
1819	9	50.922	Block8574	0.0320547	-0.09375	1.32202
1820	9	50.922	Block8437	0.0320547	-0.09375	1.32202
1821	9	50.922	Block8431	0.0320547	-0.09375	1.32202
1822	9	55.403	Block8453	0.0183231	-0.142006	3.03325
1823	9	57.55	Block8579	0.248494	-0.172383	4.4698
1824	9	57.55	Block8442	0.248494	-0.172383	4.4698
1825	9	57.95	Block8449	0.303596	-0.195422	5.74442
1826	9	57.95	Block8448	0.303596	-0.195422	5.74442
1827	9	57.95	Block8576	0.303596	-0.195422	5.74442
1828	9	58.35	Block8580	0.355657	-0.183828	5.08298
1829	9	58.35	Block8445	0.355657	-0.183828	5.08298
1830	9	58.35	Block8581	0.355657	-0.183828	5.08298
1831	9	58.75	Block8595	0.577978	-0.207178	6.4563
1832	9	59.15	Block8584	0.577978	-0.207178	6.4563
1833	9	60.37	Block8589	0.494385	-0.19724	5.85178
1834	9	60.37	Block8575	0.494385	-0.19724	5.85178
1835	9	76.8	Block8583	0.172605	-0.137301	2.83559
1836	9	77.279	Block8582	0.172605	-0.137301	2.83559
1837	9	77.279	Block8586	0.172605	-0.137301	2.83559
1838	9	77.279	Block8573	0.172605	-0.137301	2.83559
1839	9	77.834	Block8603	0.172605	-0.137301	2.83559
1840	9	78.231	Block8601	0.172605	-0.137301	2.83559
1841	9	79.028	Block8567	0.246261	-0.134133	2.70626
1842	9	79.425	Block8606	0.246261	-0.134133	2.70626
1843	9	79.822	Block8607	0.246261	-0.134133	2.70626
1844	9	80.219	Block8609	0.246261	-0.134133	2.70626
1845	9	80.616	Block8565	0.246261	-0.134998	2.74129
1846	9	81.012	Block8563	0.246261	-0.134998	2.74129
1847	9	81.409	Block8545	0.246261	-0.134998	2.74129
1848	9	81.806	Block8542	0.246261	-0.134998	2.74129
1849	9	82.603	Block8536	0.223708	-0.142117	3.03803
1850	9	83	Block8544	0.223708	-0.142117	3.03803
1851	9	83.797	Block8651	0.183443	-0.155888	3.65528
1852	9	84.911	Block8539	0.12064	-0.143495	3.09719
1853	9	85.946	Block8650	0.0371099	-0.12121	2.20991
1854	9	87.706	Block8653	0.0553606	-0.138057	2.8669
1855	9	88.499	Block8654	0.0681515	-0.136869	2.81776
1856	9	89.773	Block8633	0.0681515	-0.136869	2.81776
1857	9	91.532	Block8637	0.0681515	-0.136869	2.81776
1858	9	92.167	Block8537	0.0763288	-0.134409	2.71741
1859	9	93.04	Block8631	0.0637979	-0.135747	2.77179
1860	9	94.314	Block8627	0.0792413	-0.109579	1.80615
1861	9	95.107	Block8615	0.0792413	-0.109579	1.80615
1862	9	95.901	Block8613	0.064572	-0.109902	1.81682
1863	9	97.174	Block8617	0.124811	-0.0892583	1.19838
1864	9	97.968	Block8622	0.0946213	-0.0906467	1.23595
1865	9	98.762	Block8620	0.0801058	-0.0906467	1.23595
1866	9	99.556	Block8625	0.0778305	-0.0907122	1.23774
1867	9	100.829	Block8621	0.0355498	-0.106253	1.69816
1868	9	101.623	Block8634	0.0367095	-0.107139	1.72661
1869	9	102.416	Block8632	0.0367095	-0.107139	1.72661
1870	9	103.289	Block8629	0.036092	-0.107522	1.73896
1871	9	103.924	Block8638	0.036092	-0.107522	1.73896
1872	9	104.559	Block8644	0.036092	-0.107522	1.73896
1873	9	105.194	Block8640	0.0334795	-0.10778	1.74732
1874	9	105.829	Block8647	0.0334795	-0.10778	1.74732
1875	9	106.464	Block8645	0.0334795	-0.108283	1.76367
1876	9	107.099	Block8646	0.033027	-0.108585	1.77353
1877	9	107.734	Block8648	0.033027	-0.108585	1.77353
1878	9	108.369	Block8541	0.033027	-0.108585	1.77353
1879	9	109.004	Block8552	0.0200187	-0.108833	1.78163
1880	9	109.639	Block8671	0.0377989	-0.105829	1.68465
1881	9	110.674	Block8682	0.0358878	-0.132201	2.62887
1882	9	111.309	Block8683	0.0357485	-0.132874	2.65569
1883	9	111.706	Block8685	0.0357485	-0.132874	2.65569
1884	9	112.103	Block8686	0.0370494	-0.13537	2.7564
1885	9	112.499	Block8690	0.0370494	-0.13537	2.7564
1886	9	113.782	Block8695	0.0319574	-0.147269	3.26228
1887	9	114.259	Block8696	0.0303835	-0.146598	3.23261
1888	9	114.976	Block8699	0.0277431	-0.146795	3.24128
1889	9	115.376	Block8704	0.0219733	-0.141807	3.02477
1890	9	130.678	Block8701	0.828865	-0.0535355	0.431102
1891	9	142.251	Block8693	0.460669	0.027931	0.117347
1892	9	142.251	Block8713	0.460669	0.027931	0.117347
1893	9	142.651	Block8728	0.460306	0.014009	0.0295196
1894	9	143.051	Block8732	0.544883	0.027931	0.117347
1895	9	143.857	Block8715	0.715814	0.0417957	0.26276
1896	9	143.857	Block8734	0.715814	0.0417957	0.26276
1897	9	144.257	Block8745	0.630627	0.0465517	0.325963
1898	9	144.657	Block8744	0.711096	0.070045	0.737991
1899	9	144.657	Block8718	0.711096	0.070045	0.737991
1900	9	144.657	Block8716	0.711096	0.070045	0.737991
1901	9	144.657	Block8722	0.711096	0.070045	0.737991
1902	9	144.657	Block8702	0.711096	0.070045	0.737991
1903	9	144.657	Block8710	0.711096	0.070045	0.737991
1904	9	144.657	Block8714	0.711096	0.070045	0.737991
1905	9	145.057	Block8751	0.818442	0.0837931	1.05612
1906	9	145.457	Block8747	0.635039	0.070045	0.737991
1907	9	146.264	Block8757	0.240675	0.0326877	0.160718
1908	9	146.664	Block8754	0.245335	0.027931	0.117347
1909	9	148.383	Block8760	0.41944	0.05625	0.475929
1910	9	150.182	Block8755	0.417048	0.0473352	0.337028
1911	9	151.822	Block8759	0.259024	0.0326877	0.160718
1912	9	151.822	Block8733	0.259024	0.0326877	0.160718
1913	9	151.822	Block8740	0.259024	0.0326877	0.160718
1914	9	151.822	Block8741	0.259024	0.0326877	0.160718
1915	9	151.822	Block8750	0.259024	0.0326877	0.160718
1916	9	151.822	Block8738	0.259024	0.0326877	0.160718
1917	9	151.822	Block8753	0.259024	0.0326877	0.160718
1918	9	151.822	Block8756	0.259024	0.0326877	0.160718
1919	9	151.822	Block8752	0.259024	0.0326877	0.160718
1920	10	0	Block2018	0.864277	0.0627907	0.593045
1921	10	0	Block2081	0.864277	0.0627907	0.593045
1922	10	2.945	Block2022	0.229037	-0.00931034	0.0130385
1923	10	2.945	Block2037	0.229037	-0.00931034	0.0130385
1924	10	2.945	Block2019	0.229037	-0.00931034	0.0130385
1925	10	2.945	Block2023	0.229037	-0.00931034	0.0130385
1926	10	3.345	Block2089	0.22526	-0.00466966	0.00327996
1927	10	3.345	Block2090	0.22526	-0.00466966	0.00327996
1928	10	3.345	Block2013	0.22526	-0.00466966	0.00327996
1929	10	3.345	Block2086	0.22526	-0.00466966	0.00327996
1930	10	3.345	Block2088	0.22526	-0.00466966	0.00327996
1931	10	5.412	Block2087	0.222433	0.0235438	0.0833775
1932	10	7.052	Block2094	0.0646738	0.00483005	0.00350914
1933	10	9.554	Block2099	0.106798	0.01875	0.052881
1934	10	10.774	Block2101	0.0127214	0.00946704	0.0134811
1935	10	11.174	Block2121	0.0431502	0.0333333	0.16713
1936	10	11.174	Block2122	0.0431502	0.0333333	0.16713
1937	10	20.722	Block2124	0.0163297	0.0662693	0.660574
1938	10	23.667	Block2131	0.00705972	0.0375	0.211524
1939	10	23.667	Block2129	0.00705972	0.0375	0.211524
1940	10	23.667	Block2125	0.00705972	0.0375	0.211524
1941	10	23.667	Block2127	0.00705972	0.0375	0.211524
1942	10	23.667	Block2126	0.00705972	0.0375	0.211524
1943	10	24.473	Block2130	0.00786406	0.0326877	0.160718
1944	10	27.418	Block2134	0.0174598	0.0612138	0.563632
1945	10	30.813	Block2135	0.29575	0.128571	2.48649
1946	10	32.033	Block2136	0.175371	0.0876623	1.15591
1947	10	34.1	Block2145	0.0735332	0.052381	0.412709
1948	10	34.5	Block2147	0.0843637	0.0573878	0.495378
1949	10	39.297	Block2148	0.00112314	0.1125	1.90372
1950	10	40.104	Block2150	0.00112314	0.1125	1.90372
1951	10	40.583	Block2156	0.00087245	0.126081	2.39109
1952	10	40.583	Block2155	0.00087245	0.126081	2.39109
1953	10	41.39	Block2161	0.000805309	0.107402	1.7351
1954	10	43.189	Block2165	0.0737286	0.0988839	1.47078
1955	10	43.995	Block2160	0.0506235	0.0852034	1.09197
1956	10	43.995	Block2168	0.0506235	0.0852034	1.09197
1957	10	44.802	Block2170	0.0807028	0.0958807	1.3828
1958	10	46.442	Block2175	0.00453299	0.126623	2.41171
1959	10	47.248	Block2179	0.00261275	0.118189	2.10111
1960	10	48.055	Block2176	0.00223053	0.0992647	1.48213
1961	10	48.455	Block2181	0.00278328	0.105351	1.66946
1962	10	50.095	Block2185	0.00932782	0.0737168	0.817391
1963	10	50.901	Block2186	0.00829379	0.0681818	0.699253
1964	10	50.901	Block2182	0.00829379	0.0681818	0.699253
1965	10	52.541	Block2193	0.0218654	0.0191761	0.055312
1966	10	53.02	Block2198	0.0385406	-0.0047619	0.00341082
1967	10	53.02	Block2187	0.0385406	-0.0047619	0.00341082
1968	10	53.02	Block2190	0.0385406	-0.0047619	0.00341082
1969	10	54.32	Block2199	0.04013	0.0241503	0.0877285
1970	10	54.558	Block2204	0.04013	0.0241503	0.0877285
1971	10	55.275	Block2208	0.04013	0.0241503	0.0877285
1972	10	55.275	Block2216	0.04013	0.0241503	0.0877285
1973	10	55.755	Block2205	0.0403512	0.0126595	0.0241061
1974	10	57.395	Block2219	0.169232	-0.0198529	0.0592853
1975	10	59.034	Block2218	0.0467213	-0.00974026	0.0142705
1976	10	59.841	Block2237	1.71172e-06	-0.0198529	0.0592853
1977	10	59.841	Block2222	1.71172e-06	-0.0198529	0.0592853
1978	10	59.841	Block2239	1.71172e-06	-0.0198529	0.0592853
1979	10	71.365	Block2240	0.031996	-0.0793843	0.947908
1980	10	71.365	Block2244	0.031996	-0.0793843	0.947908
1981	10	71.765	Block2246	0.0320547	-0.09375	1.32202
1982	10	72.165	Block2248	0.0320547	-0.09375	1.32202
1983	10	72.403	Block2257	0.0320547	-0.09375	1.32202
1984	10	72.641	Block2260	0.0320547	-0.09375	1.32202
1985	10	74.599	Block2262	0.039225	-0.129808	2.53453
1986	10	75.237	Block2264	0.00781781	-0.143963	3.11744
1987	10	75.875	Block2266	0.00786866	-0.131408	2.59739
1988	10	77.333	Block2267	0.16529	-0.101462	1.54848
1989	10	77.971	Block2274	0.164658	-0.0886691	1.18261
1990	10	78.209	Block2282	0.164705	-0.0898804	1.21514
1991	10	79.254	Block2276	0.164752	-0.0910481	1.24692
1992	10	80.378	Block2287	0.0880797	-0.10514	1.66278
1993	10	81.184	Block2290	0.125315	-0.0897359	1.21124
1994	10	82.904	Block2294	0.000508558	-0.110568	1.83888
1995	10	83.79	Block2292	0.0335845	-0.10146	1.54841
1996	10	84.269	Block2299	0.0515119	-0.0872575	1.14526
1997	10	84.669	Block2295	0.0508799	-0.0879435	1.16333
1998	10	85.148	Block2305	0.0515119	-0.0872575	1.14526
[truncated: 134 more rows]
