# Supplementary material for: Construction of A High-Density Genetic Map and Mapping of Fruit Traits in Watermelon (Citrullus Lanatus L.) Based on Whole-Genome Resequencing
Source: Int J Mol Sci. 2018 Oct 21;19(10):3268. doi: 10.3390/ijms19103268 (PMC6214002; doi:10.3390/ijms19103268)
Supplement: Supplementary file 1 [file ijms-19-03268-s001.zip › ijms-365276 suppl/Supplementary Table 5.xlsx]

## Sheet: Sheet1
The candidate genes in the confidence intervals of the loci
QTL ID	Physical_Info	Gene_num	COG_Anno	GO_Anno	KEGG_Anno	Swissprot_Anno	Nr_Anno	All_Anno
qbt-c1-1	Chr1 4404 6165622	586	240	499	120	408	575	576
qpe-c8-1	Chr8 24068878 26141755	259	80	226	61	191	258	258
qte-c3-1	Chr3 5693603 6059440	30	6	25	5	19	29	29
