# Supplementary material for: Construction of A High-Density Genetic Map and Mapping of Fruit Traits in Watermelon (Citrullus Lanatus L.) Based on Whole-Genome Resequencing
Source: Int J Mol Sci. 2018 Oct 21;19(10):3268. doi: 10.3390/ijms19103268 (PMC6214002; doi:10.3390/ijms19103268)
Supplement: Supplementary file 1 [file ijms-19-03268-s001.zip › ijms-365276 suppl/Supplementary Table 7.xlsx]

## Sheet: Sheet1
The GO, KEGG, COG, Swissprot, Nr annotation results of the candidate genes in the confidence intervals of the locus of rind color
#GeneID	COG_class	COG_class_annotation	GO_annotation	KEGG_annotation	Swissprot_annotation	nr_annotation
Cla022679	--	--	Molecular Function: protein binding (GO:0005515);; Cellular Component: nucleoplasm (GO:0005654);; Biological Process: regulation of transcription, DNA-templated (GO:0006355);; Biological Process: microsporogenesis (GO:0009556);; Biological Process: regulation of asymmetric cell division (GO:0009786);; Biological Process: specification of symmetry (GO:0009799);; Biological Process: tissue developm…	--	LOB domain-containing protein 22 GN=MCP4.8 OS=Arabidopsis thaliana (Mouse-ear cress) PE=2 SV=1	LOB domain-containing 22-like protein [Theobroma cacao]
Cla022576	--	--	Molecular Function: transporter activity (GO:0005215);; Molecular Function: ion channel activity (GO:0005216);; Biological Process: ion transport (GO:0006811);; Biological Process: response to stress (GO:0006950);; Biological Process: response to external stimulus (GO:0009605);; Biological Process: response to abiotic stimulus (GO:0009628);; Biological Process: cellular cation homeostasis (GO:003…	--	Glutamate receptor 2.7 (Precursor) GN=GLR2.7 OS=Arabidopsis thaliana (Mouse-ear cress) PE=2 SV=3	PREDICTED: glutamate receptor 2.1-like [Cucumis sativus]
Cla022593	--	--	Biological Process: cell morphogenesis involved in differentiation (GO:0000904);; Molecular Function: protein binding (GO:0005515);; Biological Process: polysaccharide metabolic process (GO:0005976);; Biological Process: defense response (GO:0006952);; Cellular Component: plant-type cell wall (GO:0009505);; Cellular Component: plasmodesma (GO:0009506);; Biological Process: response to bacterium (…	--	Uncharacterized protein At4g06744 (Precursor) GN=At4g06744 OS=Arabidopsis thaliana (Mouse-ear cress) PE=2 SV=1	LRR-family protein [Cucumis melo subsp. melo]
Cla022595	[D]	Cell cycle control, cell division, chromosome partitioning	Biological Process: mitotic cell cycle (GO:0000278);; Molecular Function: protein binding (GO:0005515);; Cellular Component: nucleus (GO:0005634);; Biological Process: DNA replication (GO:0006260);; Biological Process: organelle organization (GO:0006996);; Biological Process: response to hormone (GO:0009725);; Biological Process: post-embryonic development (GO:0009791);; Biological Process: tissu…	--	Cyclin-D3-3 GN=CYCD3-3 OS=Arabidopsis thaliana (Mouse-ear cress) PE=2 SV=1	cyclin D3.1 protein [Lagenaria siceraria]
Cla022699	--	--	Cellular Component: nucleus (GO:0005634);; Biological Process: sister chromatid cohesion (GO:0007062);; Biological Process: reciprocal meiotic recombination (GO:0007131);; Biological Process: organ morphogenesis (GO:0009887);; Biological Process: tissue development (GO:0009888);; Biological Process: vegetative to reproductive phase transition of meristem (GO:0010228);; Biological Process: positiv…	--	--	PREDICTED: uncharacterized protein LOC101221462 [Cucumis sativus]
Cla022512	--	--	Molecular Function: DNA binding (GO:0003677);; Molecular Function: sequence-specific DNA binding transcription factor activity (GO:0003700);; Molecular Function: protein binding (GO:0005515);; Cellular Component: nucleus (GO:0005634);; Cellular Component: vacuole (GO:0005773);; Cellular Component: cytosol (GO:0005829);; Biological Process: brassinosteroid mediated signaling pathway (GO:0009742);;…	K14503|1e-132|rcu:RCOM_1593760|BRASSINAZOLE-RESISTANT 1 protein, putative	Protein BRASSINAZOLE-RESISTANT 1 GN=F9E10_7 OS=Arabidopsis thaliana (Mouse-ear cress) PE=1 SV=1	PREDICTED: protein BRASSINAZOLE-RESISTANT 1-like [Cucumis sativus]
Cla022608	[S]	Function unknown	Molecular Function: protein kinase activity (GO:0004672);; Molecular Function: protein binding (GO:0005515);; Biological Process: polysaccharide metabolic process (GO:0005976);; Biological Process: cellular protein modification process (GO:0006464);; Biological Process: metabolic process (GO:0008152);; Biological Process: epidermis development (GO:0008544);; Biological Process: response to extern…	--	Putative receptor-like protein kinase At3g47110 (Precursor) GN=At3g47110 OS=Arabidopsis thaliana (Mouse-ear cress) PE=3 SV=1	PREDICTED: probable LRR receptor-like serine/threonine-protein kinase At3g47570-like [Cucumis sativus]
Cla022732	--	--	--	--	Probable nucleoredoxin 3 GN=OSJNBa0060N03.13 OS=Oryza sativa subsp. japonica (Rice) PE=2 SV=2	PREDICTED: uncharacterized protein LOC101208559 [Cucumis sativus]
Cla022535	[O]	Posttranslational modification, protein turnover, chaperones	Molecular Function: endopeptidase inhibitor activity (GO:0004866);; Molecular Function: serine-type endopeptidase inhibitor activity (GO:0004867);; Molecular Function: cysteine-type endopeptidase inhibitor activity (GO:0004869);; Cellular Component: nucleus (GO:0005634);; Cellular Component: mitochondrion (GO:0005739);; Biological Process: DNA repair (GO:0006281);; Biological Process: negative re…	K13963|1e-29|rcu:RCOM_1591990|Protein Z, putative (EC:2.7.11.1)	Serpin-ZX GN=At1g47710 OS=Arabidopsis thaliana (Mouse-ear cress) PE=1 SV=1	PREDICTED: serpin-ZX-like [Cucumis sativus]
Cla022624	--	--	Biological Process: MAPK cascade (GO:0000165);; Biological Process: cell morphogenesis (GO:0000902);; Molecular Function: ubiquitin-protein ligase activity (GO:0004842);; Cellular Component: nucleus (GO:0005634);; Cellular Component: cytoplasm (GO:0005737);; Cellular Component: cytosol (GO:0005829);; Cellular Component: plasma membrane (GO:0005886);; Biological Process: protein N-linked glycosyla…	--	U-box domain-containing protein 4 GN=PUB4 OS=Arabidopsis thaliana (Mouse-ear cress) PE=1 SV=3	PREDICTED: U-box domain-containing protein 4-like [Cucumis sativus]
Cla022681	--	--	Molecular Function: ATP transmembrane transporter activity (GO:0005347);; Molecular Function: ATP:ADP antiporter activity (GO:0005471);; Cellular Component: mitochondrial inner membrane (GO:0005743);; Biological Process: generation of precursor metabolites and energy (GO:0006091);; Biological Process: mitochondrial transport (GO:0006839);; Biological Process: response to stress (GO:0006950);; Cel…	K05863|1e-146|rcu:RCOM_0797250|ADP,ATP carrier protein, putative	Probable ADP,ATP carrier protein At5g56450 GN=At5g56450 OS=Arabidopsis thaliana (Mouse-ear cress) PE=2 SV=1	PREDICTED: probable ADP,ATP carrier protein At5g56450-like [Cucumis sativus]
Cla022583	--	--	Molecular Function: DNA binding (GO:0003677);; Molecular Function: sequence-specific DNA binding transcription factor activity (GO:0003700);; Cellular Component: nucleus (GO:0005634);; Biological Process: response to stress (GO:0006950);; Biological Process: signal transduction (GO:0007165);; Biological Process: asymmetric cell division (GO:0008356);; Biological Process: response to heat (GO:0009…	--	Heat stress transcription factor B-4 GN=F2G19.8 OS=Arabidopsis thaliana (Mouse-ear cress) PE=2 SV=1	PREDICTED: heat stress transcription factor B-4-like [Cucumis sativus]
Cla022661	--	--	Molecular Function: protease binding (GO:0002020);; Cellular Component: Golgi apparatus (GO:0005794);; Cellular Component: actin filament (GO:0005884);; Biological Process: protein targeting to vacuole (GO:0006623);; Cellular Component: thylakoid (GO:0009579);; Molecular Function: clathrin binding (GO:0030276);;	--	Clathrin interactor EPSIN 1 GN=T22P22.100 OS=Arabidopsis thaliana (Mouse-ear cress) PE=1 SV=1	PREDICTED: clathrin interactor EPSIN 1-like [Cucumis sativus]
Cla022578	--	--	Molecular Function: ion channel activity (GO:0005216);; Biological Process: ion transport (GO:0006811);; Biological Process: response to stress (GO:0006950);; Biological Process: response to external stimulus (GO:0009605);; Biological Process: response to abiotic stimulus (GO:0009628);; Biological Process: cellular cation homeostasis (GO:0030003);; Biological Process: cellular response to stimulu…	--	Glutamate receptor 2.5 (Precursor) GN=GLR2.5 OS=Arabidopsis thaliana (Mouse-ear cress) PE=2 SV=2	PREDICTED: glutamate receptor 2.6-like [Cucumis sativus]
Cla022740	[T]	Signal transduction mechanisms	Molecular Function: phosphoprotein phosphatase activity (GO:0004721);; Molecular Function: protein serine/threonine phosphatase activity (GO:0004722);; Cellular Component: nucleus (GO:0005634);; Cellular Component: mitochondrion (GO:0005739);; Cellular Component: plasma membrane (GO:0005886);; Biological Process: protein dephosphorylation (GO:0006470);; Biological Process: metabolic process (GO:0…	--	Probable protein phosphatase 2C 14 GN=At1g67820 OS=Arabidopsis thaliana (Mouse-ear cress) PE=2 SV=2	PREDICTED: probable protein phosphatase 2C 14-like [Cucumis sativus]
Cla022644	--	--	Molecular Function: DNA binding (GO:0003677);; Molecular Function: sequence-specific DNA binding transcription factor activity (GO:0003700);; Cellular Component: nucleus (GO:0005634);; Biological Process: regulation of cellular amino acid metabolic process (GO:0006521);; Biological Process: cellular response to starvation (GO:0009267);; Biological Process: response to xenobiotic stimulus (GO:0009…	--	Ocs element-binding factor 1 GN=OBF1 OS=Zea mays (Maize) PE=2 SV=2	PREDICTED: ocs element-binding factor 1-like [Cucumis sativus]
Cla022731	--	--	Cellular Component: mitochondrial respiratory chain complex I (GO:0005747);; Cellular Component: cytoplasmic membrane-bounded vesicle (GO:0016023);;	--	--	Uncharacterized protein TCM_010653 [Theobroma cacao]
Cla022719	--	--	Molecular Function: zinc ion binding (GO:0008270);; Molecular Function: ligase activity (GO:0016874);;	--	--	PREDICTED: uncharacterized protein LOC101204614 [Cucumis sativus]
Cla022572	--	--	Cellular Component: chloroplast stroma (GO:0009570);; Biological Process: myo-inositol hexakisphosphate biosynthetic process (GO:0010264);;	--	Thioredoxin-like 4, chloroplastic (Precursor) GN=At1g07700 OS=Arabidopsis thaliana (Mouse-ear cress) PE=2 SV=1	PREDICTED: thioredoxin-like 4, chloroplastic-like [Cucumis sativus]
Cla022665	--	--	--	--	--	PREDICTED: UPF0587 protein C1orf123 homolog isoform 2 [Cucumis sativus]
Cla022582	--	--	Biological Process: mitotic cell cycle (GO:0000278);; Molecular Function: DNA binding (GO:0003677);; Molecular Function: sequence-specific DNA binding transcription factor activity (GO:0003700);; Cellular Component: nucleus (GO:0005634);; Cellular Component: mitochondrion (GO:0005739);; Biological Process: RNA processing (GO:0006396);; Biological Process: sulfur compound metabolic process (GO:000…	--	Transcription factor HEC2 GN=F11C1.170 OS=Arabidopsis thaliana (Mouse-ear cress) PE=1 SV=1	PREDICTED: transcription factor HEC2-like [Cucumis sativus]
Cla022550	[I]	Lipid transport and metabolism	Biological Process: developmental process involved in reproduction (GO:0003006);; Molecular Function: carboxylic ester hydrolase activity (GO:0004091);; Cellular Component: cytosol (GO:0005829);; Biological Process: defense response (GO:0006952);; Biological Process: post-embryonic development (GO:0009791);; Biological Process: gibberellin mediated signaling pathway (GO:0010476);; Biological Proc…	--	Probable carboxylesterase 2 GN=CXE2 OS=Arabidopsis thaliana (Mouse-ear cress) PE=2 SV=1	PREDICTED: probable carboxylesterase 2-like [Cucumis sativus]
Cla022745	--	--	Biological Process: intracellular protein transport (GO:0006886);; Cellular Component: plasmodesma (GO:0009506);; Biological Process: vesicle-mediated transport (GO:0016192);; Cellular Component: membrane coat (GO:0030117);; Cellular Component: intracellular organelle (GO:0043229);; Biological Process: primary metabolic process (GO:0044238);; Biological Process: cellular macromolecule metabolic p…	--	ARM REPEAT PROTEIN INTERACTING WITH ABF2 GN=ARIA OS=Arabidopsis thaliana (Mouse-ear cress) PE=1 SV=2	PREDICTED: uncharacterized protein LOC101207247 [Cucumis sativus]
Cla022556	--	--	Molecular Function: DNA binding (GO:0003677);; Cellular Component: nucleus (GO:0005634);; Biological Process: regulation of transcription, DNA-templated (GO:0006355);; Molecular Function: oxidoreductase activity (GO:0016491);; Molecular Function: metal ion binding (GO:0046872);;	--	B3 domain-containing protein At3g19184 GN=At3g19184 OS=Arabidopsis thaliana (Mouse-ear cress) PE=2 SV=1	PREDICTED: B3 domain-containing protein At5g42700-like [Cucumis sativus]
Cla022746	[R]	General function prediction only	Biological Process: membrane fusion (GO:0006944);; Biological Process: response to chitin (GO:0010200);; Biological Process: Golgi vesicle transport (GO:0048193);;	--	F-box protein At1g70590 GN=At1g70590 OS=Arabidopsis thaliana (Mouse-ear cress) PE=2 SV=1	PREDICTED: F-box protein At1g70590-like isoform 1 [Cucumis sativus]
Cla022542	[KAD]	--	Biological Process: cytokinesis by cell plate formation (GO:0000911);; Molecular Function: DNA binding (GO:0003677);; Molecular Function: sequence-specific DNA binding transcription factor activity (GO:0003700);; Molecular Function: transcription coactivator activity (GO:0003713);; Molecular Function: binding (GO:0005488);; Cellular Component: nucleus (GO:0005634);; Biological Process: response t…	--	Transcription factor MYB44 GN=K8K14.2 OS=Arabidopsis thaliana (Mouse-ear cress) PE=2 SV=1	PREDICTED: transcriptional activator Myb-like [Cucumis sativus]
Cla022682	--	--	Molecular Function: protein binding (GO:0005515);; Cellular Component: cytoplasm (GO:0005737);; Molecular Function: electron carrier activity (GO:0009055);; Biological Process: response to bacterium (GO:0009617);; Biological Process: response to abiotic stimulus (GO:0009628);; Biological Process: defense response, incompatible interaction (GO:0009814);; Biological Process: salicylic acid mediated…	--	Glutaredoxin-C6 GN=F26P21.160 OS=Arabidopsis thaliana (Mouse-ear cress) PE=2 SV=2	PREDICTED: glutaredoxin-C6-like [Cucumis sativus]
Cla022651	[HC]	--	Biological Process: polysaccharide biosynthetic process (GO:0000271);; Molecular Function: squalene monooxygenase activity (GO:0004506);; Cellular Component: extracellular region (GO:0005576);; Biological Process: response to water deprivation (GO:0009414);; Biological Process: response to wounding (GO:0009611);; Biological Process: response to sucrose (GO:0009744);; Biological Process: response …	K00511|0.0|vvi:100254037|hypothetical protein LOC100254037	Squalene monooxygenase OS=Panax ginseng (Korean ginseng) PE=2 SV=1	PREDICTED: squalene monooxygenase-like [Cucumis sativus]
Cla022677	[E]	Amino acid transport and metabolism	Molecular Function: glycine dehydrogenase (decarboxylating) activity (GO:0004375);; Molecular Function: ATP binding (GO:0005524);; Cellular Component: mitochondrion (GO:0005739);; Cellular Component: glycine cleavage complex (GO:0005960);; Biological Process: glycine catabolic process (GO:0006546);; Cellular Component: chloroplast envelope (GO:0009941);; Biological Process: glycine decarboxylatio…	K00281|0.0|pop:POPTR_832093|gdcP1	Glycine dehydrogenase [decarboxylating], mitochondrial (Precursor) GN=GDCSP OS=Solanum tuberosum (Potato) PE=2 SV=1	PREDICTED: glycine dehydrogenase [decarboxylating], mitochondrial-like [Cucumis sativus]
Cla022687	--	--	Cellular Component: chromosome, centromeric region (GO:0000775);; Cellular Component: cytoplasm (GO:0005737);; Cellular Component: mitochondrial inner membrane (GO:0005743);; Biological Process: protein dephosphorylation (GO:0006470);; Biological Process: transport (GO:0006810);; Biological Process: autophagy (GO:0006914);; Molecular Function: CTD phosphatase activity (GO:0008420);; Biological Pr…	--	Mitochondrial import inner membrane translocase subunit TIM50 (Precursor) GN=TIM50 OS=Phytophthora infestans (Potato late blight fungus) PE=2 SV=1	PREDICTED: CTD small phosphatase-like protein 2-like [Cucumis sativus]
Cla022675	--	--	Biological Process: polysaccharide biosynthetic process (GO:0000271);; Molecular Function: catalytic activity (GO:0003824);; Molecular Function: calcium ion binding (GO:0005509);; Biological Process: detection of calcium ion (GO:0005513);; Molecular Function: protein binding (GO:0005515);; Cellular Component: plasma membrane (GO:0005886);; Biological Process: response to cold (GO:0009409);; Biolo…	--	Calcineurin B-like protein 10 GN=CBL10 OS=Arabidopsis thaliana (Mouse-ear cress) PE=1 SV=1	PREDICTED: calcineurin B-like protein 10-like [Cucumis sativus]
Cla022735	--	--	Molecular Function: hydrolase activity (GO:0016787);;	--	--	PREDICTED: uncharacterized protein LOC101227042 [Cucumis sativus]
Cla022507	--	--	Cellular Component: nucleus (GO:0005634);; Biological Process: iron ion transport (GO:0006826);; Biological Process: regulation of meristem growth (GO:0010075);; Biological Process: cellular response to iron ion starvation (GO:0010106);; Biological Process: response to nitrate (GO:0010167);; Biological Process: organ senescence (GO:0010260);; Biological Process: nitrate transport (GO:0015706);; M…	--	Zinc finger protein MAGPIE GN=MGP OS=Arabidopsis thaliana (Mouse-ear cress) PE=1 SV=1	PREDICTED: zinc finger protein NUTCRACKER-like [Cucumis sativus]
Cla022597	--	--	--	--	Probable carbohydrate esterase At4g34215 GN=At4g34215 OS=Arabidopsis thaliana (Mouse-ear cress) PE=1 SV=2	hypothetical protein [Cucumis melo subsp. melo]
Cla022654	--	--	Cellular Component: extracellular region (GO:0005576);; Cellular Component: chloroplast (GO:0009507);; Cellular Component: membrane (GO:0016020);; Molecular Function: hydrolase activity, acting on ester bonds (GO:0016788);;	--	--	PREDICTED: uncharacterized membrane protein C2G11.09-like [Cucumis sativus]
Cla022581	--	--	Cellular Component: cytoplasm (GO:0005737);; Cellular Component: plasma membrane (GO:0005886);; Molecular Function: galacturonate binding (GO:0048032);;	--	Remorin GN=DBP OS=Arabidopsis thaliana (Mouse-ear cress) PE=1 SV=1	PREDICTED: uncharacterized protein LOC101202771 [Cucumis sativus]
Cla022739	--	--	Molecular Function: phosphoprotein phosphatase activity (GO:0004721);;	--	--	PREDICTED: uncharacterized protein LOC101232142 [Cucumis sativus]
Cla022730	--	--	Cellular Component: plant-type vacuole (GO:0000325);; Molecular Function: protein binding (GO:0005515);; Cellular Component: cell wall (GO:0005618);; Cellular Component: nucleus (GO:0005634);; Cellular Component: endoplasmic reticulum (GO:0005783);; Cellular Component: cytosol (GO:0005829);; Biological Process: glycolysis (GO:0006096);; Biological Process: proteolysis (GO:0006508);; Biological Pr…	--	Vignain (Precursor) GN=CYSEP OS=Ricinus communis (Castor bean) PE=1 SV=1	PREDICTED: vignain-like [Cucumis sativus]
Cla022631	--	--	Cellular Component: nucleus (GO:0005634);;	--	--	PREDICTED: A-kinase anchor protein 17A-like [Cucumis sativus]
Cla022560	--	--	--	--	Probable calcium-binding protein CML17 GN=CML17 OS=Arabidopsis thaliana (Mouse-ear cress) PE=2 SV=1	PREDICTED: probable calcium-binding protein CML11-like [Cucumis sativus]
Cla022728	--	--	Molecular Function: protein binding (GO:0005515);; Cellular Component: nucleus (GO:0005634);; Biological Process: RNA processing (GO:0006396);; Biological Process: fatty acid beta-oxidation (GO:0006635);; Biological Process: multicellular organismal development (GO:0007275);; Biological Process: protein import into peroxisome matrix (GO:0016558);; Biological Process: positive regulation of meiosi…	--	Protein terminal ear1 homolog GN=PLA2 OS=Oryza sativa subsp. indica (Rice) PE=2 SV=1	PREDICTED: protein terminal ear1-like [Cucumis sativus]
Cla022598	--	--	--	--	Probable carbohydrate esterase At4g34215 GN=At4g34215 OS=Arabidopsis thaliana (Mouse-ear cress) PE=1 SV=2	PREDICTED: probable carbohydrate esterase At4g34215-like [Cucumis sativus]
Cla022498	--	--	Cellular Component: nucleus (GO:0005634);; Cellular Component: mitochondrion (GO:0005739);;	--	Uncharacterized protein At1g01500 GN=At1g01500 OS=Arabidopsis thaliana (Mouse-ear cress) PE=2 SV=1	PREDICTED: uncharacterized protein At1g01500-like [Cucumis sativus]
Cla022511	--	--	Cellular Component: nucleus (GO:0005634);; Cellular Component: integral component of peroxisomal membrane (GO:0005779);; Biological Process: peroxisome fission (GO:0016559);; Molecular Function: identical protein binding (GO:0042802);;	--	Peroxisomal membrane protein 11A GN=T2E6.18 OS=Arabidopsis thaliana (Mouse-ear cress) PE=1 SV=1	PREDICTED: peroxisomal membrane protein 11A-like [Cucumis sativus]
Cla022684	--	--	Molecular Function: zinc ion transmembrane transporter activity (GO:0005385);; Biological Process: polar nucleus fusion (GO:0010197);; Biological Process: response to chitin (GO:0010200);; Biological Process: zinc ion transmembrane transport (GO:0071577);;	--	--	PREDICTED: uncharacterized protein LOC101218931 [Cucumis sativus]
Cla022562	--	--	Molecular Function: binding (GO:0005488);; Cellular Component: vacuole (GO:0005773);; Biological Process: defense response (GO:0006952);; Biological Process: response to abiotic stimulus (GO:0009628);; Biological Process: response to organic substance (GO:0010033);; Biological Process: response to inorganic substance (GO:0010035);; Biological Process: single-organism transport (GO:0044765);; Biol…	--	Probable calcium-binding protein CML11 OS=Oryza sativa subsp. japonica (Rice) PE=2 SV=1	PREDICTED: probable calcium-binding protein CML27-like [Cucumis sativus]
Cla022530	--	--	Molecular Function: chromatin binding (GO:0003682);; Molecular Function: sequence-specific DNA binding transcription factor activity (GO:0003700);; Molecular Function: protein binding (GO:0005515);; Cellular Component: cell wall (GO:0005618);; Cellular Component: nucleus (GO:0005634);; Biological Process: regulation of transcription, DNA-templated (GO:0006355);; Biological Process: rRNA processin…	--	Probable transcription factor KAN4 GN=MFO20.5 OS=Arabidopsis thaliana (Mouse-ear cress) PE=1 SV=1	PREDICTED: probable transcription factor KAN4-like [Cucumis sativus]
Cla022747	[E]	Amino acid transport and metabolism	Biological Process: response to hypoxia (GO:0001666);; Molecular Function: gamma-glutamyltransferase activity (GO:0003840);; Molecular Function: L-alanine:2-oxoglutarate aminotransferase activity (GO:0004021);; Molecular Function: copper ion binding (GO:0005507);; Molecular Function: protein binding (GO:0005515);; Molecular Function: ATP binding (GO:0005524);; Cellular Component: mitochondrion (G…	K00814|0.0|pop:POPTR_565169|alanine transaminase (EC:2.6.1.2)	Glutamate--glyoxylate aminotransferase 2 OS=Arabidopsis thaliana (Mouse-ear cress) PE=1 SV=1	PREDICTED: glutamate--glyoxylate aminotransferase 2-like [Cucumis sativus]
Cla022571	--	--	Molecular Function: protein binding (GO:0005515);; Cellular Component: nucleus (GO:0005634);; Cellular Component: cytosol (GO:0005829);; Cellular Component: plasma membrane (GO:0005886);; Biological Process: plant-type cell wall modification (GO:0009827);; Biological Process: pollen tube growth (GO:0009860);; Biological Process: chloroplast avoidance movement (GO:0009903);; Biological Process: ch…	--	Protein WEAK CHLOROPLAST MOVEMENT UNDER BLUE LIGHT 1 GN=WEB1 OS=Arabidopsis thaliana (Mouse-ear cress) PE=1 SV=1	PREDICTED: protein WEAK CHLOROPLAST MOVEMENT UNDER BLUE LIGHT 1-like [Cucumis sativus]
Cla022565	[TZDR]	--	Molecular Function: protein kinase activity (GO:0004672);; Cellular Component: cell part (GO:0044464);;	--	Calcium-dependent protein kinase 18 GN=CPK18 OS=Arabidopsis thaliana (Mouse-ear cress) PE=2 SV=1	PREDICTED: calcium-dependent protein kinase 16-like [Cucumis sativus]
Cla022510	--	--	Molecular Function: protein binding (GO:0005515);; Cellular Component: peroxisomal membrane (GO:0005778);; Biological Process: peroxisome organization (GO:0007031);; Cellular Component: integral component of membrane (GO:0016021);;	--	Peroxisomal membrane protein 11A GN=T2E6.18 OS=Arabidopsis thaliana (Mouse-ear cress) PE=1 SV=1	PREDICTED: peroxisomal membrane protein 11A-like [Cucumis sativus]
Cla022660	[KAD]	--	Molecular Function: DNA binding (GO:0003677);; Molecular Function: chromatin binding (GO:0003682);; Molecular Function: sequence-specific DNA binding transcription factor activity (GO:0003700);; Molecular Function: protein binding (GO:0005515);; Cellular Component: nucleus (GO:0005634);; Biological Process: polyamine catabolic process (GO:0006598);; Biological Process: oligopeptide transport (GO:…	K09422|1e-55|pop:POPTR_561710|MYB133	Transcription factor RAX3 GN=T16K5.40 OS=Arabidopsis thaliana (Mouse-ear cress) PE=2 SV=1	PREDICTED: transcription factor RAX2-like [Cucumis sativus]
Cla022499	[G]	Carbohydrate transport and metabolism	Biological Process: maltose metabolic process (GO:0000023);; Biological Process: polysaccharide catabolic process (GO:0000272);; Molecular Function: glucose-6-phosphate isomerase activity (GO:0004347);; Cellular Component: cytosol (GO:0005829);; Biological Process: gluconeogenesis (GO:0006094);; Biological Process: glycolysis (GO:0006096);; Cellular Component: chloroplast stroma (GO:0009570);; Bi…	K01810|0.0|vvi:100252335|similar to glucose-6-phosphate isomerase	Glucose-6-phosphate isomerase, cytosolic GN=PGIC OS=Oenothera mexicana (Mexican evening primrose) PE=3 SV=1	PREDICTED: glucose-6-phosphate isomerase, cytosolic 2-like [Cucumis sativus]
Cla022706	[R]	General function prediction only	Biological Process: transport (GO:0006810);; Cellular Component: membrane (GO:0016020);; Cellular Component: intracellular membrane-bounded organelle (GO:0043231);; Biological Process: single-organism cellular process (GO:0044763);;	--	Ankyrin repeat-containing protein At5g02620 GN=At5g02620 OS=Arabidopsis thaliana (Mouse-ear cress) PE=1 SV=1	PREDICTED: uncharacterized protein LOC101222406 [Cucumis sativus]
Cla022545	--	--	Molecular Function: protein serine/threonine phosphatase activity (GO:0004722);; Cellular Component: mitochondrion (GO:0005739);; Cellular Component: endoplasmic reticulum (GO:0005783);; Biological Process: cellular response to phosphate starvation (GO:0016036);; Biological Process: galactolipid biosynthetic process (GO:0019375);; Biological Process: negative regulation of transcription, DNA-temp…	--	--	PREDICTED: uncharacterized protein LOC101204257 [Cucumis sativus]
Cla022653	[E]	Amino acid transport and metabolism	Cellular Component: cytoplasm (GO:0005737);; Biological Process: regulation of translation (GO:0006417);; Biological Process: amino acid transport (GO:0006865);; Molecular Function: transaminase activity (GO:0008483);; Biological Process: ethylene biosynthetic process (GO:0009693);; Biological Process: response to auxin (GO:0009733);; Biological Process: response to cytokinin (GO:0009735);; Biolo…	K01762|0.0|vvi:100258512|hypothetical protein LOC100258512	1-aminocyclopropane-1-carboxylate synthase CMA101 GN=ACS2 OS=Cucurbita maxima (Pumpkin) PE=2 SV=1	PREDICTED: 1-aminocyclopropane-1-carboxylate synthase CMA101-like [Cucumis sativus]
Cla022523	--	--	Cellular Component: nucleus (GO:0005634);; Molecular Function: zinc ion binding (GO:0008270);; Biological Process: phloem development (GO:0010088);; Molecular Function: hydrolase activity (GO:0016787);; Molecular Function: ubiquitin binding (GO:0043130);; Biological Process: negative regulation of organ growth (GO:0046621);; Biological Process: seed morphogenesis (GO:0048317);; Biological Process…	--	Protein DA1 GN=T29M8.14 OS=Arabidopsis thaliana (Mouse-ear cress) PE=1 SV=1	PREDICTED: protein DA1-like [Cucumis sativus]
Cla022669	--	--	Cellular Component: nucleus (GO:0005634);;	--	--	PREDICTED: PITH domain-containing protein 1-like [Cucumis sativus]
Cla022662	--	--	Molecular Function: RNA binding (GO:0003723);; Cellular Component: cytoplasm (GO:0005737);; Biological Process: nucleobase-containing compound metabolic process (GO:0006139);; Biological Process: protein targeting to vacuole (GO:0006623);; Molecular Function: 3'-5' exonuclease activity (GO:0008408);; Biological Process: vesicle-mediated transport (GO:0016192);;	--	--	PREDICTED: uncharacterized protein LOC101214970 [Cucumis sativus]
Cla022544	--	--	--	--	--	PREDICTED: uncharacterized RNA-binding protein C23E6.01c-like isoform 2 [Vitis vinifera]
Cla022524	--	--	Biological Process: regulation of vernalization response (GO:0010219);; Cellular Component: mediator complex (GO:0016592);; Biological Process: negative regulation of transcription, DNA-templated (GO:0045892);; Biological Process: carpel development (GO:0048440);; Biological Process: petal development (GO:0048441);; Biological Process: sepal development (GO:0048442);; Biological Process: stamen d…	--	Mediator of RNA polymerase II transcription subunit 18 GN=F14M13.23 OS=Arabidopsis thaliana (Mouse-ear cress) PE=1 SV=1	PREDICTED: mediator of RNA polymerase II transcription subunit 18-like [Cucumis sativus]
Cla022528	--	--	--	--	--	hypothetical protein VITISV_003190 [Vitis vinifera]
Cla022513	--	--	Cellular Component: nucleus (GO:0005634);; Biological Process: metabolic process (GO:0008152);; Molecular Function: S-adenosylmethionine-dependent methyltransferase activity (GO:0008757);;	--	Methyltransferase-like protein 2 GN=At1g19340 OS=Arabidopsis thaliana (Mouse-ear cress) PE=2 SV=2	PREDICTED: LOW QUALITY PROTEIN: methyltransferase-like protein 2-like [Cucumis sativus]
Cla022559	--	--	Biological Process: lipid metabolic process (GO:0006629);; Molecular Function: phosphatidate phosphatase activity (GO:0008195);; Cellular Component: membrane (GO:0016020);; Biological Process: cellular response to phosphate starvation (GO:0016036);; Cellular Component: apoplast (GO:0048046);;	--	--	PREDICTED: uncharacterized protein LOC101221733 [Cucumis sativus]
Cla022531	--	--	Molecular Function: binding (GO:0005488);; Cellular Component: nucleus (GO:0005634);; Biological Process: protein localization (GO:0008104);; Biological Process: cellular process (GO:0009987);; Cellular Component: intracellular membrane-bounded organelle (GO:0043231);; Cellular Component: cytoplasmic part (GO:0044444);; Biological Process: single-organism process (GO:0044699);; Biological Process…	--	B3 domain-containing protein REM16 GN=F17M5.40 OS=Arabidopsis thaliana (Mouse-ear cress) PE=2 SV=1	PREDICTED: B3 domain-containing protein REM16-like [Cucumis sativus]
Cla022649	--	--	Molecular Function: DNA binding (GO:0003677);; Molecular Function: sequence-specific DNA binding transcription factor activity (GO:0003700);; Molecular Function: binding (GO:0005488);; Cellular Component: nucleus (GO:0005634);; Biological Process: regulation of transcription, DNA-templated (GO:0006355);; Biological Process: fatty acid catabolic process (GO:0009062);; Biological Process: jasmonic …	--	Transcription factor bHLH74 GN=T27I1.15 OS=Arabidopsis thaliana (Mouse-ear cress) PE=2 SV=1	PREDICTED: transcription factor bHLH49-like [Cucumis sativus]
Cla022663	--	--	Biological Process: response to light stimulus (GO:0009416);; Biological Process: response to hormone (GO:0009725);; Biological Process: post-embryonic development (GO:0009791);; Biological Process: cellular process (GO:0009987);; Biological Process: single-organism process (GO:0044699);; Biological Process: single-organism cellular process (GO:0044763);; Biological Process: single-organism devel…	--	Protein EARLY FLOWERING 3 OS=Arabidopsis thaliana (Mouse-ear cress) PE=1 SV=1	PREDICTED: protein EARLY FLOWERING 3-like [Cucumis sativus]
Cla022548	[R]	General function prediction only	Biological Process: MAPK cascade (GO:0000165);; Biological Process: response to molecule of bacterial origin (GO:0002237);; Biological Process: respiratory burst involved in defense response (GO:0002679);; Cellular Component: cytoplasm (GO:0005737);; Biological Process: protein targeting to membrane (GO:0006612);; Biological Process: membrane fusion (GO:0006944);; Biological Process: metabolic pr…	--	Patatin-2-Kuras 3 (Precursor) GN=pat2-k3 OS=Solanum tuberosum (Potato) PE=1 SV=1	PREDICTED: patatin group A-3-like [Cucumis sativus]
Cla022592	[H]	Coenzyme transport and metabolism	Molecular Function: serine C-palmitoyltransferase activity (GO:0004758);; Molecular Function: protein binding (GO:0005515);; Cellular Component: endoplasmic reticulum (GO:0005783);; Cellular Component: endoplasmic reticulum membrane (GO:0005789);; Cellular Component: chloroplast (GO:0009507);; Cellular Component: integral component of membrane (GO:0016021);; Cellular Component: cytoplasmic membra…	K00654|0.0|rcu:RCOM_1176940|serine palmitoyltransferase I, putative (EC:2.3.1.50)	Long chain base biosynthesis protein 1 OS=Arabidopsis thaliana (Mouse-ear cress) PE=1 SV=1	PREDICTED: long chain base biosynthesis protein 1-like [Cucumis sativus]
Cla022727	--	--	--	--	Anther-specific protein BCP1 (Precursor) GN=BCP1 OS=Brassica campestris (Field mustard) PE=2 SV=1	predicted protein [Populus trichocarpa]
Cla022616	[O]	Posttranslational modification, protein turnover, chaperones	Molecular Function: serine-type endopeptidase activity (GO:0004252);; Biological Process: proteolysis (GO:0006508);; Cellular Component: plant-type cell wall (GO:0009505);; Cellular Component: external side of plasma membrane (GO:0009897);; Biological Process: stomatal complex morphogenesis (GO:0010103);; Biological Process: regulation of cell proliferation (GO:0042127);; Molecular Function: iden…	--	Subtilisin-like protease (Precursor) GN=K8K14.8 OS=Arabidopsis thaliana (Mouse-ear cress) PE=1 SV=1	PREDICTED: subtilisin-like protease-like isoform 1 [Cucumis sativus]
Cla022493	--	--	--	--	B3 domain-containing protein At1g05920 GN=At1g05920 OS=Arabidopsis thaliana (Mouse-ear cress) PE=2 SV=1	PREDICTED: B3 domain-containing protein At2g32645-like [Cucumis sativus]
Cla022693	--	--	Biological Process: sulfur amino acid metabolic process (GO:0000096);; Biological Process: defense response to insect (GO:0002213);; Molecular Function: stearoyl-CoA 9-desaturase activity (GO:0004768);; Biological Process: glycine catabolic process (GO:0006546);; Biological Process: fatty acid biosynthetic process (GO:0006633);; Biological Process: unsaturated fatty acid biosynthetic process (GO:…	K03921|0.0|rcu:RCOM_1238330|Stearoy-ACP desaturase (EC:1.14.19.2)	Acyl-[acyl-carrier-protein] desaturase, chloroplastic (Precursor) OS=Cucumis sativus (Cucumber) PE=2 SV=1	stearoyl-acyl carrier protein desaturase
Cla022558	--	--	Cellular Component: cytosol (GO:0005829);; Cellular Component: plasma membrane (GO:0005886);; Biological Process: response to brassinosteroid (GO:0009741);; Biological Process: negative regulation of brassinosteroid biosynthetic process (GO:0010423);; Molecular Function: kinase inhibitor activity (GO:0019210);; Molecular Function: protein heterodimerization activity (GO:0046982);;	K14499|3e-93|vvi:100243702|hypothetical protein LOC100243702	BRI1 kinase inhibitor 1 GN=BKI1 OS=Arabidopsis thaliana (Mouse-ear cress) PE=1 SV=1	PREDICTED: BRI1 kinase inhibitor 1-like [Cucumis sativus]
Cla022606	[S]	Function unknown	Molecular Function: nucleotide binding (GO:0000166);; Biological Process: immune response-regulating signaling pathway (GO:0002764);; Molecular Function: protein kinase activity (GO:0004672);; Molecular Function: protein binding (GO:0005515);; Cellular Component: plasma membrane (GO:0005886);; Biological Process: starch metabolic process (GO:0005982);; Biological Process: epidermis development (G…	--	Putative receptor-like protein kinase At3g47110 (Precursor) GN=At3g47110 OS=Arabidopsis thaliana (Mouse-ear cress) PE=3 SV=1	PREDICTED: probable LRR receptor-like serine/threonine-protein kinase At3g47570-like [Cucumis sativus]
Cla022503	--	--	Cellular Component: endoplasmic reticulum (GO:0005783);; Biological Process: chromatin assembly or disassembly (GO:0006333);;	--	Uncharacterized membrane protein At1g75140 GN=At1g75140 OS=Arabidopsis thaliana (Mouse-ear cress) PE=1 SV=3	PREDICTED: uncharacterized membrane protein At1g75140-like [Cucumis sativus]
Cla022714	--	--	Biological Process: nitrogen compound metabolic process (GO:0006807);; Molecular Function: O-acyltransferase activity (GO:0008374);; Molecular Function: N-acyltransferase activity (GO:0016410);; Molecular Function: transferase activity (GO:0016740);; Biological Process: primary metabolic process (GO:0044238);; Biological Process: cellular biosynthetic process (GO:0044249);; Biological Process: si…	--	Vinorine synthase GN=ACT OS=Rauvolfia serpentina (Serpentwood) PE=1 SV=2	PREDICTED: vinorine synthase-like [Cucumis sativus]
Cla022570	[M]	Cell wall/membrane/envelope biogenesis	Cellular Component: endosome (GO:0005768);; Cellular Component: Golgi apparatus (GO:0005794);; Cellular Component: trans-Golgi network (GO:0005802);; Biological Process: starch metabolic process (GO:0005982);; Biological Process: ion transport (GO:0006811);; Molecular Function: glycogenin glucosyltransferase activity (GO:0008466);; Biological Process: response to cold (GO:0009409);; Biological Pr…	K00750|0.0|rcu:RCOM_1590700|glycogenin, putative (EC:2.4.1.186)	UDP-glucuronate:xylan alpha-glucuronosyltransferase 2 GN=F17M5.90/F17M5.100 OS=Arabidopsis thaliana (Mouse-ear cress) PE=2 SV=1	PREDICTED: LOW QUALITY PROTEIN: UDP-glucuronate:xylan alpha-glucuronosyltransferase 2-like [Cucumis sativus]
Cla022733	--	--	Biological Process: covalent chromatin modification (GO:0016569);; Molecular Function: snRNA binding (GO:0017069);; Biological Process: nucleobase-containing compound biosynthetic process (GO:0034654);; Biological Process: cellular macromolecule metabolic process (GO:0044260);; Biological Process: regulation of biological process (GO:0050789);;	K13150|7e-86|rcu:RCOM_0794230|hypothetical protein	--	PREDICTED: uncharacterized protein LOC101208799 [Cucumis sativus]
Cla022517	--	--	Biological Process: MAPK cascade (GO:0000165);; Biological Process: respiratory burst involved in defense response (GO:0002679);; Cellular Component: cell wall (GO:0005618);; Cellular Component: vacuole (GO:0005773);; Biological Process: protein targeting to membrane (GO:0006612);; Biological Process: membrane fusion (GO:0006944);; Biological Process: detection of biotic stimulus (GO:0009595);; B…	--	Pathogenesis-related protein 5 (Precursor) GN=At1g75040 OS=Arabidopsis thaliana (Mouse-ear cress) PE=1 SV=1	PREDICTED: pathogenesis-related protein 5-like [Cucumis sativus]
Cla022721	[R]	General function prediction only	Molecular Function: nucleotide binding (GO:0000166);; Molecular Function: estradiol 17-beta-dehydrogenase activity (GO:0004303);; Cellular Component: mitochondrion (GO:0005739);; Cellular Component: endoplasmic reticulum (GO:0005783);; Cellular Component: chloroplast (GO:0009507);; Biological Process: embryo development (GO:0009790);; Cellular Component: membrane (GO:0016020);; Biological Process…	--	Very-long-chain 3-oxoacyl-CoA reductase 1 GN=F12A21.31 OS=Arabidopsis thaliana (Mouse-ear cress) PE=1 SV=1	PREDICTED: very-long-chain 3-oxoacyl-CoA reductase 1-like [Cucumis sativus]
Cla022585	--	--	Molecular Function: ATP:ADP antiporter activity (GO:0005471);; Molecular Function: copper ion binding (GO:0005507);; Cellular Component: cell wall (GO:0005618);; Cellular Component: nucleolus (GO:0005730);; Cellular Component: mitochondrial inner membrane (GO:0005743);; Cellular Component: vacuole (GO:0005773);; Cellular Component: vacuolar membrane (GO:0005774);; Cellular Component: plasma membr…	K05863|0.0|pop:POPTR_815411|hypothetical protein	ADP,ATP carrier protein 1, mitochondrial (Precursor) GN=ANT1 OS=Gossypium hirsutum (Upland cotton) PE=2 SV=1	PREDICTED: ADP,ATP carrier protein 1, mitochondrial-like [Cucumis sativus]
Cla022537	[O]	Posttranslational modification, protein turnover, chaperones	Molecular Function: serine-type endopeptidase inhibitor activity (GO:0004867);; Molecular Function: cysteine-type endopeptidase inhibitor activity (GO:0004869);; Cellular Component: nucleus (GO:0005634);; Biological Process: DNA repair (GO:0006281);; Biological Process: negative regulation of endopeptidase activity (GO:0010951);; Molecular Function: transferase activity (GO:0016740);; Biological …	K13963|1e-153|vvi:100266122|hypothetical protein LOC100266122	Serpin-ZX GN=At1g47710 OS=Arabidopsis thaliana (Mouse-ear cress) PE=1 SV=1	PREDICTED: serpin-ZX-like [Cucumis sativus]
Cla022637	--	--	--	--	--	PREDICTED: uncharacterized protein LOC101210927 isoform 2 [Cucumis sativus]
Cla022509	--	--	Cellular Component: nucleus (GO:0005634);; Cellular Component: endoplasmic reticulum (GO:0005783);; Biological Process: metabolic process (GO:0008152);;	K13510|1e-111|vvi:100267860|hypothetical protein LOC100267860	Lysophospholipid acyltransferase LPEAT1 GN=LPEAT1 OS=Arabidopsis thaliana (Mouse-ear cress) PE=1 SV=1	PREDICTED: lysophosphatidylcholine acyltransferase 1-like [Cucumis sativus]
Cla022520	[O]	Posttranslational modification, protein turnover, chaperones	Molecular Function: ubiquitin-protein ligase activity (GO:0004842);; Molecular Function: protein binding (GO:0005515);; Cellular Component: nucleus (GO:0005634);; Cellular Component: endoplasmic reticulum (GO:0005783);; Biological Process: intracellular protein transport (GO:0006886);; Biological Process: response to stress (GO:0006950);; Biological Process: peroxisome organization (GO:0007031);;…	K10666|1e-108|rcu:RCOM_1593560|rnf5, putative	E3 ubiquitin-protein ligase RMA1H1 GN=RMA1H1 OS=Capsicum annuum (Bell pepper) PE=1 SV=1	PREDICTED: RING finger protein 5-like [Cucumis sativus]
Cla022518	[I]	Lipid transport and metabolism	Cellular Component: mitochondrion (GO:0005739);; Biological Process: phosphatidylglycerol biosynthetic process (GO:0006655);; Biological Process: systemic acquired resistance, salicylic acid mediated signaling pathway (GO:0009862);; Molecular Function: transferase activity, transferring acyl groups (GO:0016746);;	K13513|1e-149|pop:POPTR_816499|acyltransferase	Probable 1-acyl-sn-glycerol-3-phosphate acyltransferase 4 GN=F25A4.2 OS=Arabidopsis thaliana (Mouse-ear cress) PE=2 SV=1	PREDICTED: probable 1-acyl-sn-glycerol-3-phosphate acyltransferase 4-like [Cucumis sativus]
Cla022697	[R]	General function prediction only	Molecular Function: nucleotide binding (GO:0000166);; Biological Process: RNA methylation (GO:0001510);; Molecular Function: GTP binding (GO:0005525);; Cellular Component: nucleus (GO:0005634);; Cellular Component: nucleolus (GO:0005730);; Cellular Component: membrane (GO:0016020);; Biological Process: ribosome biogenesis (GO:0042254);;	K06943|0.0|vvi:100254321|hypothetical protein LOC100254321	Nucleolar GTP-binding protein 1 GN=At1g50920 OS=Arabidopsis thaliana (Mouse-ear cress) PE=2 SV=1	PREDICTED: nucleolar GTP-binding protein 1-like [Cucumis sativus]
Cla022587	[RTKL]	--	Biological Process: activation of MAPKK activity (GO:0000186);; Molecular Function: protein serine/threonine kinase activity (GO:0004674);; Molecular Function: MAP kinase kinase kinase activity (GO:0004709);; Molecular Function: non-membrane spanning protein tyrosine kinase activity (GO:0004715);; Molecular Function: ATP binding (GO:0005524);; Cellular Component: nucleus (GO:0005634);; Cellular C…	--	Probable serine/threonine-protein kinase At1g01540 GN=At1g01540 OS=Arabidopsis thaliana (Mouse-ear cress) PE=1 SV=2	PREDICTED: probable serine/threonine-protein kinase At1g01540-like [Cucumis sativus]
Cla022604	--	--	Biological Process: cytokinesis (GO:0000910);; Molecular Function: protein binding (GO:0005515);; Cellular Component: nuclear outer membrane (GO:0005640);; Cellular Component: cytosol (GO:0005829);; Cellular Component: plasma membrane (GO:0005886);; Biological Process: chromatin silencing (GO:0006342);; Biological Process: nucleocytoplasmic transport (GO:0006913);; Biological Process: mitosis (GO…	--	MFP1 attachment factor 1 GN=MAF1 OS=Solanum lycopersicum (Tomato) PE=1 SV=1	PREDICTED: MFP1 attachment factor 1-like [Cucumis sativus]
Cla022729	--	--	Cellular Component: plant-type vacuole (GO:0000325);; Molecular Function: cysteine-type endopeptidase activity (GO:0004197);; Molecular Function: phospholipase A2 activity (GO:0004623);; Molecular Function: protein binding (GO:0005515);; Cellular Component: nucleus (GO:0005634);; Cellular Component: cytosol (GO:0005829);; Biological Process: glycolysis (GO:0006096);; Biological Process: proteolys…	K01365|1e-109|rcu:RCOM_1507820|cysteine protease, putative (EC:1.3.1.74)	Vignain (Precursor) GN=CYSEP OS=Ricinus communis (Castor bean) PE=1 SV=1	PREDICTED: vignain-like [Cucumis sativus]
Cla022640	--	--	Cellular Component: ubiquitin ligase complex (GO:0000151);; Biological Process: immune system process (GO:0002376);; Molecular Function: ubiquitin-protein ligase activity (GO:0004842);; Molecular Function: protein binding (GO:0005515);; Cellular Component: nucleus (GO:0005634);; Cellular Component: cytoplasm (GO:0005737);; Biological Process: defense response (GO:0006952);; Biological Process: si…	--	U-box domain-containing protein 30 GN=PUB30 OS=Arabidopsis thaliana (Mouse-ear cress) PE=2 SV=1	PREDICTED: U-box domain-containing protein 31-like [Cucumis sativus]
Cla022702	--	--	Cellular Component: nucleus (GO:0005634);;	--	Remorin GN=DBP OS=Arabidopsis thaliana (Mouse-ear cress) PE=1 SV=1	PREDICTED: uncharacterized protein LOC101222169 [Cucumis sativus]
Cla022567	--	--	Molecular Function: metal ion binding (GO:0046872);;	--	Probable calcium-binding protein CML10 GN=B1147A04.18 OS=Oryza sativa subsp. japonica (Rice) PE=2 SV=1	PREDICTED: probable calcium-binding protein CML10-like [Cucumis sativus]
Cla022615	--	--	Cellular Component: cytoplasm (GO:0005737);; Biological Process: nucleotide biosynthetic process (GO:0009165);; Molecular Function: protein-arginine N-methyltransferase activity (GO:0016274);; Molecular Function: guanidinoacetate N-methyltransferase activity (GO:0030731);; Biological Process: peptidyl-arginine N-methylation (GO:0035246);;	--	Potassium channel AKT3 GN=OJ1656_E11.135 OS=Oryza sativa subsp. japonica (Rice) PE=3 SV=1	PREDICTED: arginine N-methyltransferase 2-like [Cucumis sativus]
Cla022549	[R]	General function prediction only	Biological Process: mitotic G2 phase (GO:0000085);; Molecular Function: protein binding (GO:0005515);; Cellular Component: nucleus (GO:0005634);; Cellular Component: cytosol (GO:0005829);; Biological Process: glycolysis (GO:0006096);; Biological Process: N-terminal protein myristoylation (GO:0006499);; Biological Process: protein targeting to vacuole (GO:0006623);; Biological Process: fatty acid …	K03030|1e-178|pop:POPTR_836439|hypothetical protein	26S proteasome non-ATPase regulatory subunit 14 homolog GN=RPN11 OS=Arabidopsis thaliana (Mouse-ear cress) PE=1 SV=1	Mov34/MPN/PAD-1 family protein [Theobroma cacao]
Cla022712	--	--	Cellular Component: protein phosphatase type 2A complex (GO:0000159);; Cellular Component: nucleolus (GO:0005730);; Cellular Component: peroxisome (GO:0005777);; Cellular Component: cytosol (GO:0005829);; Biological Process: signal transduction (GO:0007165);; Molecular Function: protein phosphatase type 2A regulator activity (GO:0008601);; Biological Process: regulation of phosphorylation (GO:004…	K11584|0.0|vvi:100250839|hypothetical protein LOC100250839	Serine/threonine protein phosphatase 2A 59 kDa regulatory subunit B&apos; eta isoform GN=B&apos;ETA OS=Arabidopsis thaliana (Mouse-ear cress) PE=2 SV=1	PREDICTED: serine/threonine protein phosphatase 2A 59 kDa regulatory subunit B&apos; eta isoform-like [Cucumis sativus]
Cla022617	[RTKL]	--	Biological Process: mitotic cell cycle (GO:0000278);; Molecular Function: protein serine/threonine kinase activity (GO:0004674);; Molecular Function: protein tyrosine kinase activity (GO:0004713);; Molecular Function: protein binding (GO:0005515);; Molecular Function: ATP binding (GO:0005524);; Cellular Component: nucleus (GO:0005634);; Cellular Component: cytosol (GO:0005829);; Biological Proces…	K03097|1e-121|ath:AT5G67380|CKA1	Casein kinase II subunit alpha-1 (Precursor) GN=CKA1 OS=Arabidopsis thaliana (Mouse-ear cress) PE=1 SV=3	hypothetical protein OsJ_12682 [Oryza sativa Japonica Group]
Cla022504	--	--	--	--	--	unnamed protein product [Vitis vinifera]
Cla022488	--	--	Molecular Function: DNA binding (GO:0003677);; Molecular Function: chromatin binding (GO:0003682);; Molecular Function: sequence-specific DNA binding transcription factor activity (GO:0003700);; Cellular Component: nucleus (GO:0005634);; Biological Process: regulation of transcription, DNA-templated (GO:0006355);; Cellular Component: chloroplast (GO:0009507);; Biological Process: response to abio…	--	Protein RADIALIS-like 6 GN=F22H5.3 OS=Arabidopsis thaliana (Mouse-ear cress) PE=2 SV=1	PREDICTED: protein RADIALIS-like 6-like [Cucumis sativus]
Cla022683	[K]	Transcription	Molecular Function: DNA binding (GO:0003677);; Molecular Function: sequence-specific DNA binding transcription factor activity (GO:0003700);; Molecular Function: protein binding (GO:0005515);; Cellular Component: nucleus (GO:0005634);; Biological Process: protein folding (GO:0006457);; Biological Process: toxin catabolic process (GO:0009407);; Cellular Component: chloroplast (GO:0009507);; Biolog…	--	Heat shock factor protein HSF30 GN=HSF30 OS=Solanum peruvianum (Peruvian tomato) PE=2 SV=1	PREDICTED: heat shock factor protein HSF30-like [Cucumis sativus]
Cla022724	[U]	Intracellular trafficking, secretion, and vesicular transport	Cellular Component: mitochondrion (GO:0005739);; Cellular Component: plasma membrane (GO:0005886);; Biological Process: signal transduction (GO:0007165);; Cellular Component: chloroplast (GO:0009507);; Cellular Component: chloroplast thylakoid membrane (GO:0009535);; Cellular Component: thylakoid (GO:0009579);; Biological Process: chloroplast relocation (GO:0009902);; Biological Process: thylakoi…	K03217|1e-174|rcu:RCOM_1082900|hypothetical protein	ALBINO3-like protein 1, chloroplastic (Precursor) OS=Arabidopsis thaliana (Mouse-ear cress) PE=2 SV=3	PREDICTED: ALBINO3-like protein 1, chloroplastic-like [Cucumis sativus]
Cla022521	--	--	Cellular Component: endoplasmic reticulum (GO:0005783);; Cellular Component: Golgi apparatus (GO:0005794);; Biological Process: tryptophan catabolic process (GO:0006569);; Biological Process: protein targeting to membrane (GO:0006612);; Biological Process: response to oxidative stress (GO:0006979);; Biological Process: response to wounding (GO:0009611);; Biological Process: response to fungus (GO…	--	Probable galacturonosyltransferase-like 1 GN=F18O14.2 OS=Arabidopsis thaliana (Mouse-ear cress) PE=2 SV=1	PREDICTED: probable galacturonosyltransferase-like 1-like [Cucumis sativus]
Cla022646	--	--	Molecular Function: protein binding (GO:0005515);; Molecular Function: ATP binding (GO:0005524);; Cellular Component: cell wall (GO:0005618);; Cellular Component: nuclear envelope (GO:0005635);; Cellular Component: mitochondrion (GO:0005739);; Cellular Component: vacuole (GO:0005773);; Cellular Component: Golgi apparatus (GO:0005794);; Cellular Component: cytosol (GO:0005829);; Cellular Component…	--	Growth-regulating factor 6 OS=Oryza sativa subsp. japonica (Rice) PE=2 SV=2	PREDICTED: growth-regulating factor 6-like [Cucumis sativus]
Cla022611	--	--	Molecular Function: protein binding (GO:0005515);; Cellular Component: extracellular region (GO:0005576);; Cellular Component: cell wall (GO:0005618);; Cellular Component: plasma membrane (GO:0005886);; Biological Process: defense response (GO:0006952);; Cellular Component: plasmodesma (GO:0009506);; Biological Process: response to salt stress (GO:0009651);; Biological Process: response to abscis…	--	Snakin-1 (Precursor) GN=SN1 OS=Solanum tuberosum (Potato) PE=1 SV=1	PREDICTED: snakin-1-like [Cucumis sativus]
Cla022605	[D]	Cell cycle control, cell division, chromosome partitioning	Biological Process: double-strand break repair via homologous recombination (GO:0000724);; Biological Process: cytokinesis by cell plate formation (GO:0000911);; Molecular Function: cyclin-dependent protein serine/threonine kinase activity (GO:0004693);; Molecular Function: protein binding (GO:0005515);; Cellular Component: nucleus (GO:0005634);; Cellular Component: cytoplasm (GO:0005737);; Biolo…	K06627|1e-138|pop:POPTR_709971|hypothetical protein	Cyclin-A3-2 GN=CYCA3-2 OS=Arabidopsis thaliana (Mouse-ear cress) PE=2 SV=1	PREDICTED: cyclin-A3-2-like [Cucumis sativus]
Cla022717	--	--	Biological Process: microtubule bundle formation (GO:0001578);; Biological Process: establishment or maintenance of cell polarity (GO:0007163);; Biological Process: multidimensional cell growth (GO:0009825);; Biological Process: trichome branching (GO:0010091);; Cellular Component: cortical microtubule (GO:0055028);;	--	Protein WVD2-like 1 GN=WDL1 OS=Arabidopsis thaliana (Mouse-ear cress) PE=2 SV=1	PREDICTED: uncharacterized protein LOC101204130 [Cucumis sativus]
Cla022495	[Q]	Secondary metabolites biosynthesis, transport and catabolism	Biological Process: very long-chain fatty acid metabolic process (GO:0000038);; Biological Process: sulfur amino acid metabolic process (GO:0000096);; Biological Process: polysaccharide biosynthetic process (GO:0000271);; Cellular Component: extracellular region (GO:0005576);; Cellular Component: nucleus (GO:0005634);; Cellular Component: endoplasmic reticulum (GO:0005783);; Biological Process: a…	--	3-ketoacyl-CoA synthase 4 GN=KCS4 OS=Arabidopsis thaliana (Mouse-ear cress) PE=2 SV=1	PREDICTED: 3-ketoacyl-CoA synthase 4-like [Cucumis sativus]
Cla022627	[R]	General function prediction only	Molecular Function: histone acetyltransferase activity (GO:0004402);; Cellular Component: nucleus (GO:0005634);; Cellular Component: mitochondrion (GO:0005739);; Biological Process: DNA repair (GO:0006281);; Biological Process: response to UV-B (GO:0010224);; Biological Process: histone acetylation (GO:0016573);;	K10570|2e-84|ath:AT1G27840|ATCSA-1	Dynein assembly factor with WDR repeat domains 1 GN=DAW1 OS=Chlamydomonas reinhardtii (Chlamydomonas smithii) PE=1 SV=1	hypothetical protein OsI_06897 [Oryza sativa Indica Group]
Cla022533	[U]	Intracellular trafficking, secretion, and vesicular transport	Molecular Function: endopeptidase activity (GO:0004175);; Biological Process: signal peptide processing (GO:0006465);; Cellular Component: chloroplast thylakoid (GO:0009534);; Cellular Component: membrane (GO:0016020);;	K03100|1e-122|vvi:100243802|hypothetical protein LOC100243802	Thylakoidal processing peptidase 1, chloroplastic (Precursor) GN=TPP1 OS=Arabidopsis thaliana (Mouse-ear cress) PE=2 SV=2	PREDICTED: probable thylakoidal processing peptidase 2, chloroplastic-like [Cucumis sativus]
Cla022534	[E]	Amino acid transport and metabolism	Molecular Function: transporter activity (GO:0005215);; Molecular Function: protein binding (GO:0005515);; Cellular Component: Golgi apparatus (GO:0005794);; Cellular Component: plasma membrane (GO:0005886);; Biological Process: polysaccharide metabolic process (GO:0005976);; Biological Process: nitrogen compound metabolic process (GO:0006807);; Biological Process: transport (GO:0006810);; Biolog…	--	Nitrate transporter 1.2 GN=T17F3.12 OS=Arabidopsis thaliana (Mouse-ear cress) PE=1 SV=1	PREDICTED: probable peptide/nitrate transporter At1g27040-like [Cucumis sativus]
Cla022532	--	--	Molecular Function: sequence-specific DNA binding transcription factor activity (GO:0003700);; Cellular Component: nucleus (GO:0005634);; Biological Process: purine nucleobase transport (GO:0006863);; Biological Process: guard cell differentiation (GO:0010052);; Biological Process: xylem development (GO:0010089);; Biological Process: stomatal movement (GO:0010118);; Biological Process: response t…	--	Dof zinc finger protein DOF3.4 GN=F11C1_250 OS=Arabidopsis thaliana (Mouse-ear cress) PE=1 SV=2	PREDICTED: dof zinc finger protein DOF3.4-like [Cucumis sativus]
Cla022526	--	--	Biological Process: sulfur amino acid metabolic process (GO:0000096);; Biological Process: MAPK cascade (GO:0000165);; Molecular Function: monooxygenase activity (GO:0004497);; Molecular Function: iron ion binding (GO:0005506);; Cellular Component: mitochondrion (GO:0005739);; Biological Process: glycine catabolic process (GO:0006546);; Biological Process: tryptophan catabolic process (GO:0006569…	K01723|0.0|pop:POPTR_644172|CYP74A1	Allene oxide synthase, chloroplastic (Precursor) GN=CYP74A OS=Linum usitatissimum (Flax) PE=1 SV=1	PREDICTED: allene oxide synthase, chloroplastic-like isoform 1 [Cucumis sativus]
Cla022506	--	--	Cellular Component: endoplasmic reticulum (GO:0005783);; Biological Process: chromatin assembly or disassembly (GO:0006333);;	--	Uncharacterized membrane protein At1g75140 GN=At1g75140 OS=Arabidopsis thaliana (Mouse-ear cress) PE=1 SV=3	PREDICTED: uncharacterized membrane protein At1g75140-like [Cucumis sativus]
Cla022705	[IQR]	--	Molecular Function: alcohol dehydrogenase (NAD) activity (GO:0004022);; Molecular Function: 3-oxoacyl-[acyl-carrier-protein] reductase (NADPH) activity (GO:0004316);; Biological Process: fatty acid biosynthetic process (GO:0006633);; Biological Process: response to stress (GO:0006950);; Cellular Component: chloroplast (GO:0009507);; Biological Process: response to abiotic stimulus (GO:0009628);; …	K00059|1e-136|vvi:100257887|hypothetical protein LOC100257887	3-oxoacyl-[acyl-carrier-protein] reductase, chloroplastic (Precursor) GN=CLKR27 OS=Cuphea lanceolata (Cigar flower) PE=2 SV=1	PREDICTED: 3-oxoacyl-[acyl-carrier-protein] reductase, chloroplastic-like [Cucumis sativus]
Cla022590	--	--	Molecular Function: sequence-specific DNA binding transcription factor activity (GO:0003700);; Molecular Function: protein binding (GO:0005515);; Cellular Component: nucleus (GO:0005634);; Biological Process: regulation of transcription, DNA-templated (GO:0006355);; Biological Process: signal transduction (GO:0007165);; Biological Process: positive regulation of cell proliferation (GO:0008284);; …	--	WUSCHEL-related homeobox 4 GN=WOX4 OS=Arabidopsis thaliana (Mouse-ear cress) PE=2 SV=1	PREDICTED: WUSCHEL-related homeobox 4-like [Cucumis sativus]
Cla022625	[O]	Posttranslational modification, protein turnover, chaperones	Molecular Function: serine-type endopeptidase activity (GO:0004252);; Biological Process: metabolic process (GO:0008152);; Molecular Function: serine-type peptidase activity (GO:0008236);; Cellular Component: plant-type cell wall (GO:0009505);; Cellular Component: external side of plasma membrane (GO:0009897);; Biological Process: stomatal complex morphogenesis (GO:0010103);; Molecular Function: …	--	Subtilisin-like protease (Precursor) GN=K8K14.8 OS=Arabidopsis thaliana (Mouse-ear cress) PE=1 SV=1	PREDICTED: subtilisin-like protease-like [Cucumis sativus]
Cla022743	--	--	--	--	--	PREDICTED: uncharacterized protein LOC101207008 [Cucumis sativus]
Cla022738	--	--	Molecular Function: translation initiation factor activity (GO:0003743);;	--	--	PREDICTED: uncharacterized protein LOC101206526 [Cucumis sativus]
Cla022494	--	--	Molecular Function: 5'-nucleotidase activity (GO:0008253);; Cellular Component: chloroplast (GO:0009507);; Molecular Function: metal ion binding (GO:0046872);;	--	--	PREDICTED: cytosolic purine 5&apos;-nucleotidase-like [Cucumis sativus]
Cla022594	--	--	Cellular Component: membrane (GO:0016020);;	K09660|2e-36|rcu:RCOM_1589330|Mannose-P-dolichol utilization defect 1 protein, putative	Mannose-P-dolichol utilization defect 1 protein homolog 2 GN=At4g07390 OS=Arabidopsis thaliana (Mouse-ear cress) PE=2 SV=1	PREDICTED: mannose-P-dolichol utilization defect 1 protein homolog 2-like [Cucumis sativus]
Cla022700	--	--	Cellular Component: nucleus (GO:0005634);; Biological Process: sister chromatid cohesion (GO:0007062);; Biological Process: reciprocal meiotic recombination (GO:0007131);; Biological Process: organ morphogenesis (GO:0009887);; Biological Process: tissue development (GO:0009888);; Biological Process: vegetative to reproductive phase transition of meristem (GO:0010228);; Biological Process: positiv…	--	--	PREDICTED: uncharacterized protein LOC101221462 [Cucumis sativus]
Cla022610	[Q]	Secondary metabolites biosynthesis, transport and catabolism	Molecular Function: monooxygenase activity (GO:0004497);; Molecular Function: binding (GO:0005488);; Biological Process: terpenoid metabolic process (GO:0006721);; Biological Process: isoprenoid biosynthetic process (GO:0008299);; Biological Process: response to UV (GO:0009411);; Biological Process: response to auxin (GO:0009733);; Cellular Component: membrane (GO:0016020);; Molecular Function: o…	--	Cytochrome P450 81D1 GN=T30G6.3 OS=Arabidopsis thaliana (Mouse-ear cress) PE=2 SV=1	PREDICTED: cytochrome P450 81D1-like [Cucumis sativus]
Cla022673	--	--	Biological Process: sulfur amino acid metabolic process (GO:0000096);; Molecular Function: sequence-specific DNA binding transcription factor activity (GO:0003700);; Molecular Function: protein binding (GO:0005515);; Cellular Component: extracellular region (GO:0005576);; Cellular Component: nucleus (GO:0005634);; Cellular Component: cytosol (GO:0005829);; Biological Process: chromatin silencing …	--	Homeobox protein ATH1 GN=ATH1 OS=Arabidopsis thaliana (Mouse-ear cress) PE=1 SV=1	PREDICTED: homeobox protein ATH1-like [Cucumis sativus]
Cla022628	[R]	General function prediction only	Molecular Function: GTP binding (GO:0005525);; Cellular Component: cytoplasm (GO:0005737);;	--	--	PREDICTED: ribosome biogenesis GTPase A-like [Cucumis sativus]
Cla022555	[L]	Replication, recombination and repair	Cellular Component: origin recognition complex (GO:0000808);; Molecular Function: DNA replication origin binding (GO:0003688);; Molecular Function: protein binding (GO:0005515);; Cellular Component: nucleus (GO:0005634);; Cellular Component: nuclear pre-replicative complex (GO:0005656);; Cellular Component: nuclear origin of replication recognition complex (GO:0005664);; Biological Process: DNA r…	K02604|1e-167|vvi:100253929|hypothetical protein LOC100253929	Origin recognition complex subunit 2 GN=ORC2 OS=Arabidopsis thaliana (Mouse-ear cress) PE=1 SV=1	PREDICTED: origin recognition complex subunit 2-like [Cucumis sativus]
Cla022568	--	--	--	--	Calmodulin-like protein 9 GN=F4F15.30 OS=Arabidopsis thaliana (Mouse-ear cress) PE=1 SV=1	PREDICTED: calcium-binding protein 7-like [Cucumis sativus]
Cla022713	--	--	Biological Process: nitrogen compound metabolic process (GO:0006807);; Biological Process: multicellular organismal development (GO:0007275);; Molecular Function: O-acyltransferase activity (GO:0008374);; Biological Process: phenylpropanoid metabolic process (GO:0009698);; Biological Process: flavonoid biosynthetic process (GO:0009813);; Molecular Function: N-acyltransferase activity (GO:0016410)…	--	BAHD acyltransferase At5g47980 GN=BAHD1 OS=Arabidopsis thaliana (Mouse-ear cress) PE=2 SV=1	PREDICTED: salutaridinol 7-O-acetyltransferase-like [Cucumis sativus]
Cla022689	--	--	Cellular Component: nucleus (GO:0005634);; Molecular Function: zinc ion binding (GO:0008270);;	--	F-box protein At1g67340 GN=At1g67340 OS=Arabidopsis thaliana (Mouse-ear cress) PE=1 SV=1	PREDICTED: F-box protein At1g67340-like [Cucumis sativus]
Cla022716	--	--	Biological Process: DNA metabolic process (GO:0006259);; Biological Process: rRNA processing (GO:0006364);; Biological Process: meiosis I (GO:0007127);; Molecular Function: metallopeptidase activity (GO:0008237);; Cellular Component: chloroplast thylakoid (GO:0009534);; Biological Process: chloroplast relocation (GO:0009902);; Biological Process: flower development (GO:0009908);; Cellular Compone…	--	--	PREDICTED: uncharacterized protein LOC101203734 isoform 2 [Cucumis sativus]
Cla022742	--	--	Biological Process: MAPK cascade (GO:0000165);; Biological Process: respiratory burst involved in defense response (GO:0002679);; Molecular Function: sequence-specific DNA binding transcription factor activity (GO:0003700);; Molecular Function: protein binding (GO:0005515);; Cellular Component: nucleolus (GO:0005730);; Biological Process: protein targeting to membrane (GO:0006612);; Biological Pr…	--	Ethylene-responsive transcription factor ESR2 GN=F21J9.25 OS=Arabidopsis thaliana (Mouse-ear cress) PE=1 SV=1	PREDICTED: ethylene-responsive transcription factor ESR1-like [Cucumis sativus]
Cla022500	[F]	Nucleotide transport and metabolism	Molecular Function: magnesium ion binding (GO:0000287);; Molecular Function: dUTP diphosphatase activity (GO:0004170);; Cellular Component: cytosol (GO:0005829);; Biological Process: dUMP biosynthetic process (GO:0006226);; Biological Process: DNA-dependent DNA replication (GO:0006261);; Biological Process: DNA repair (GO:0006281);; Molecular Function: identical protein binding (GO:0042802);; Bio…	K01520|8e-68|vvi:100242070|hypothetical protein LOC100242070	Deoxyuridine 5&apos;-triphosphate nucleotidohydrolase GN=T6H20.30 OS=Arabidopsis thaliana (Mouse-ear cress) PE=1 SV=1	PREDICTED: deoxyuridine 5&apos;-triphosphate nucleotidohydrolase-like [Cucumis sativus]
Cla022614	--	--	Biological Process: vesicle-mediated transport (GO:0016192);;	--	--	PREDICTED: uncharacterized protein LOC101221387 [Cucumis sativus]
Cla022667	--	--	--	--	--	PREDICTED: uncharacterized protein LOC101215839 [Cucumis sativus]
Cla022541	[OC]	--	Cellular Component: plastid (GO:0009536);; Biological Process: photosystem II assembly (GO:0010207);;	--	--	PREDICTED: uncharacterized protein LOC101203280 [Cucumis sativus]
Cla022619	--	--	--	--	--	PREDICTED: uncharacterized protein LOC101221628 [Cucumis sativus]
Cla022620	--	--	Biological Process: respiratory burst involved in defense response (GO:0002679);; Molecular Function: protein binding (GO:0005515);; Cellular Component: nucleus (GO:0005634);; Biological Process: response to stress (GO:0006950);; Biological Process: response to oxidative stress (GO:0006979);; Biological Process: response to heat (GO:0009408);; Biological Process: response to cold (GO:0009409);; B…	--	Zinc finger protein ZAT10 GN=T22C5.18 OS=Arabidopsis thaliana (Mouse-ear cress) PE=2 SV=1	PREDICTED: zinc finger protein ZAT10-like [Cucumis sativus]
Cla022652	[O]	Posttranslational modification, protein turnover, chaperones	Cellular Component: cytoplasm (GO:0005737);; Biological Process: protein folding (GO:0006457);; Biological Process: response to high light intensity (GO:0009644);; Biological Process: response to hydrogen peroxide (GO:0042542);;	--	--	PREDICTED: uncharacterized protein LOC101213280 [Cucumis sativus]
Cla022686	--	--	Biological Process: mitotic cell cycle (GO:0000278);; Molecular Function: protein binding (GO:0005515);; Cellular Component: mitochondrial outer membrane translocase complex (GO:0005742);; Cellular Component: mitochondrial inner membrane (GO:0005743);; Cellular Component: mitochondrial inner membrane presequence translocase complex (GO:0005744);; Cellular Component: vacuolar membrane (GO:0005774)…	--	Mitochondrial import receptor subunit TOM20 GN=TOM20 OS=Solanum tuberosum (Potato) PE=1 SV=1	PREDICTED: mitochondrial import receptor subunit TOM20-like [Cucumis sativus]
Cla022698	[L]	Replication, recombination and repair	Molecular Function: nucleotide binding (GO:0000166);; Molecular Function: ATP-dependent RNA helicase activity (GO:0004004);; Molecular Function: helicase activity (GO:0004386);; Cellular Component: nucleus (GO:0005634);; Biological Process: sister chromatid cohesion (GO:0007062);; Biological Process: reciprocal meiotic recombination (GO:0007131);; Cellular Component: chloroplast envelope (GO:0009…	--	Probable pre-mRNA-splicing factor ATP-dependent RNA helicase GN=At3g26560 OS=Arabidopsis thaliana (Mouse-ear cress) PE=1 SV=2	PREDICTED: ATP-dependent RNA helicase dhx8-like [Cucumis sativus]
Cla022676	--	--	Cellular Component: cytosol (GO:0005829);;	--	--	PREDICTED: uncharacterized LOC101217985 [Cucumis sativus]
Cla022514	--	--	--	--	Protein SOMBRERO GN=F20B17.1 OS=Arabidopsis thaliana (Mouse-ear cress) PE=1 SV=1	unknown [Populus trichocarpa]
Cla022623	[R]	General function prediction only	Molecular Function: carboxylic ester hydrolase activity (GO:0004091);; Cellular Component: cytoplasm (GO:0005737);; Cellular Component: plastid (GO:0009536);; Biological Process: response to wounding (GO:0009611);; Biological Process: de-etiolation (GO:0009704);; Biological Process: response to sucrose (GO:0009744);; Biological Process: coumarin biosynthetic process (GO:0009805);; Biological Proc…	--	Probable strigolactone esterase D14 homolog GN=D14 OS=Arabidopsis thaliana (Mouse-ear cress) PE=1 SV=1	PREDICTED: sigma factor SigB regulation protein RsbQ-like [Cucumis sativus]
Cla022672	--	--	Biological Process: cell differentiation (GO:0030154);;	--	Pollen-specific protein SF21 GN=SF21 OS=Helianthus annuus (Common sunflower) PE=2 SV=1	PREDICTED: pollen-specific protein SF21-like [Cucumis sativus]
Cla022633	--	--	Cellular Component: intracellular membrane-bounded organelle (GO:0043231);; Cellular Component: cytoplasmic part (GO:0044444);;	--	F-box protein At3g12350 GN=At3g12350 OS=Arabidopsis thaliana (Mouse-ear cress) PE=2 SV=1	PREDICTED: F-box protein At3g12350-like [Cucumis sativus]
Cla022722	--	--	--	--	--	PREDICTED: uncharacterized protein LOC101207835 [Cucumis sativus]
Cla022643	--	--	Cellular Component: nucleus (GO:0005634);;	--	--	PREDICTED: uncharacterized protein KIAA0930 homolog [Cucumis sativus]
Cla022490	--	--	Biological Process: organic substance metabolic process (GO:0071704);;	--	4-coumarate--CoA ligase 4 GN=4CL4 OS=Arabidopsis thaliana (Mouse-ear cress) PE=1 SV=1	hypothetical protein PRUPE_ppa022828mg [Prunus persica]
Cla022622	--	--	Biological Process: mitotic cell cycle (GO:0000278);; Molecular Function: DNA binding (GO:0003677);; Molecular Function: sequence-specific DNA binding transcription factor activity (GO:0003700);; Molecular Function: binding (GO:0005488);; Cellular Component: nucleus (GO:0005634);; Cellular Component: mitochondrion (GO:0005739);; Biological Process: RNA processing (GO:0006396);; Biological Process…	--	Transcription factor bHLH85 GN=F17I5.70 OS=Arabidopsis thaliana (Mouse-ear cress) PE=2 SV=1	PREDICTED: transcription factor bHLH49-like [Cucumis sativus]
Cla022656	[EH]	--	Molecular Function: branched-chain-amino-acid transaminase activity (GO:0004084);; Cellular Component: nucleus (GO:0005634);; Cellular Component: mitochondrion (GO:0005739);; Cellular Component: cytosol (GO:0005829);; Biological Process: acetyl-CoA metabolic process (GO:0006084);; Biological Process: branched-chain amino acid metabolic process (GO:0009081);; Biological Process: toxin catabolic pr…	K00826|1e-147|rcu:RCOM_1585550|branched-chain amino acid aminotransferase, putative (EC:2.6.1.42)	Branched-chain-amino-acid aminotransferase 2, chloroplastic (Precursor) GN=BCAT2 OS=Arabidopsis thaliana (Mouse-ear cress) PE=1 SV=1	branched chain amino acid transaminase [Cucumis melo]
Cla022573	--	--	Molecular Function: binding (GO:0005488);; Biological Process: rRNA processing (GO:0006364);; Cellular Component: PSII associated light-harvesting complex II (GO:0009517);; Cellular Component: chloroplast stromal thylakoid (GO:0009533);; Cellular Component: chloroplast thylakoid membrane (GO:0009535);; Biological Process: response to blue light (GO:0009637);; Biological Process: photosynthesis, l…	K08911|1e-107|vvi:100255844|hypothetical protein LOC100255844	Chlorophyll a-b binding protein P4, chloroplastic (Precursor) GN=lhcA-P4 OS=Pisum sativum (Garden pea) PE=1 SV=1	PREDICTED: chlorophyll a-b binding protein 4, chloroplastic-like [Cucumis sativus]
Cla022664	--	--	--	--	--	PREDICTED: uncharacterized protein LOC101203978 [Cucumis sativus]
Cla022516	--	--	Molecular Function: metalloendopeptidase activity (GO:0004222);; Cellular Component: plasma membrane (GO:0005886);; Biological Process: proteolysis (GO:0006508);; Biological Process: cell adhesion (GO:0007155);; Molecular Function: zinc ion binding (GO:0008270);;	K01404|0.0|vvi:100257368|hypothetical protein LOC100257368	--	PREDICTED: uncharacterized LOC101217702 [Cucumis sativus]
Cla022704	[S]	Function unknown	Cellular Component: mitochondrion (GO:0005739);; Biological Process: protein folding (GO:0006457);; Biological Process: response to heat (GO:0009408);; Biological Process: response to high light intensity (GO:0009644);; Biological Process: response to endoplasmic reticulum stress (GO:0034976);; Biological Process: response to hydrogen peroxide (GO:0042542);;	--	Protein Iojap-related, mitochondrial (Precursor) GN=At1g67620 OS=Arabidopsis thaliana (Mouse-ear cress) PE=2 SV=1	PREDICTED: protein Iojap-related, mitochondrial-like [Cucumis sativus]
Cla022744	[M]	Cell wall/membrane/envelope biogenesis	--	--	--	Nucleotide-diphospho-sugar transferase family protein, putative [Theobroma cacao]
Cla022575	[RTKL]	--	Biological Process: cell morphogenesis involved in differentiation (GO:0000904);; Molecular Function: protein serine/threonine kinase activity (GO:0004674);; Molecular Function: protein kinase C activity (GO:0004697);; Molecular Function: protein tyrosine kinase activity (GO:0004713);; Molecular Function: protein binding (GO:0005515);; Molecular Function: ATP binding (GO:0005524);; Molecular Func…	--	Serine/threonine-protein kinase AtPK1/AtPK6 GN=F17O14.20 OS=Arabidopsis thaliana (Mouse-ear cress) PE=1 SV=1	PREDICTED: serine/threonine-protein kinase tricorner-like [Cucumis sativus]
Cla022543	[H]	Coenzyme transport and metabolism	Molecular Function: uroporphyrinogen-III synthase activity (GO:0004852);; Biological Process: porphyrin-containing compound biosynthetic process (GO:0006779);; Biological Process: uroporphyrinogen III biosynthetic process (GO:0006780);; Cellular Component: chloroplast (GO:0009507);; Cellular Component: plastid (GO:0009536);; Biological Process: single-organism metabolic process (GO:0044710);;	K01719|1e-102|vvi:100250675|hypothetical protein LOC100250675	Uroporphyrinogen-III synthase, chloroplastic (Precursor) GN=T9J22.21 OS=Arabidopsis thaliana (Mouse-ear cress) PE=2 SV=2	PREDICTED: uroporphyrinogen-III synthase, chloroplastic-like [Cucumis sativus]
Cla022552	--	--	Biological Process: cell wall biogenesis (GO:0042546);; Biological Process: xylan metabolic process (GO:0045491);;	--	--	PREDICTED: uncharacterized protein LOC101221028 [Cucumis sativus]
Cla022577	--	--	Molecular Function: transporter activity (GO:0005215);; Molecular Function: ion channel activity (GO:0005216);; Biological Process: ion transport (GO:0006811);; Biological Process: response to stress (GO:0006950);; Biological Process: response to external stimulus (GO:0009605);; Biological Process: response to abiotic stimulus (GO:0009628);; Biological Process: cellular cation homeostasis (GO:003…	--	Glutamate receptor 2.7 (Precursor) GN=GLR2.7 OS=Arabidopsis thaliana (Mouse-ear cress) PE=2 SV=3	Glutamate-gated kainate-type ion channel receptor subunit GluR5, putative [Theobroma cacao]
Cla022696	--	--	--	--	--	PREDICTED: uncharacterized protein LOC101205443 [Cucumis sativus]
Cla022561	[TZDR]	--	Cellular Component: vacuole (GO:0005773);; Biological Process: single-organism cellular process (GO:0044763);; Biological Process: regulation of biological process (GO:0050789);; Biological Process: response to stimulus (GO:0050896);; Biological Process: localization (GO:0051179);;	--	Probable calcium-binding protein CML11 OS=Oryza sativa subsp. japonica (Rice) PE=2 SV=1	PREDICTED: probable calcium-binding protein CML11-like [Cucumis sativus]
Cla022492	--	--	Cellular Component: chloroplast thylakoid membrane (GO:0009535);;	--	--	PREDICTED: uncharacterized protein LOC101225525 [Cucumis sativus]
Cla022519	--	--	--	--	--	PREDICTED: elongation of fatty acids protein A-like [Cucumis sativus]
Cla022612	--	--	--	--	--	PREDICTED: uncharacterized LOC101206617 [Cucumis sativus]
Cla022497	--	--	--	--	--	conserved hypothetical protein [Ricinus communis]
Cla022491	[GEPR]	--	Molecular Function: sugar:hydrogen symporter activity (GO:0005351);; Cellular Component: nucleus (GO:0005634);; Cellular Component: Golgi apparatus (GO:0005794);; Cellular Component: plasma membrane (GO:0005886);; Biological Process: response to water deprivation (GO:0009414);; Biological Process: response to salt stress (GO:0009651);; Biological Process: jasmonic acid metabolic process (GO:00096…	K08145|0.0|vvi:100266019|hypothetical protein LOC100266019	Sugar transporter ERD6-like 6 GN=At1g75220 OS=Arabidopsis thaliana (Mouse-ear cress) PE=2 SV=1	PREDICTED: sugar transporter ERD6-like 6-like [Cucumis sativus]
Cla022602	--	--	Molecular Function: protein binding (GO:0005515);; Cellular Component: nucleus (GO:0005634);; Biological Process: response to ethylene (GO:0009723);; Biological Process: response to abscisic acid (GO:0009737);; Biological Process: seed germination (GO:0009845);; Biological Process: salicylic acid mediated signaling pathway (GO:0009863);; Biological Process: jasmonic acid mediated signaling pathwa…	--	F-box protein GID2 GN=T22A6.40 OS=Arabidopsis thaliana (Mouse-ear cress) PE=1 SV=1	PREDICTED: F-box protein GID2-like [Cucumis sativus]
Cla022536	--	--	Molecular Function: serine-type endopeptidase inhibitor activity (GO:0004867);; Molecular Function: cysteine-type endopeptidase inhibitor activity (GO:0004869);; Cellular Component: nucleus (GO:0005634);; Biological Process: DNA repair (GO:0006281);; Biological Process: negative regulation of endopeptidase activity (GO:0010951);; Biological Process: regulation of proteolysis (GO:0030162);; Cellul…	K13963|2e-54|vvi:100266122|hypothetical protein LOC100266122	Serpin-ZX GN=At1g47710 OS=Arabidopsis thaliana (Mouse-ear cress) PE=1 SV=1	PREDICTED: serpin-ZX-like [Cucumis sativus]
Cla022634	--	--	Cellular Component: exocyst (GO:0000145);; Biological Process: exocytosis (GO:0006887);;	--	--	PREDICTED: uncharacterized protein LOC101222567 [Cucumis sativus]
Cla022527	[RTKL]	--	Molecular Function: guanylate cyclase activity (GO:0004383);; Molecular Function: protein serine/threonine kinase activity (GO:0004674);; Molecular Function: ATP binding (GO:0005524);; Cellular Component: plasma membrane (GO:0005886);; Biological Process: cGMP biosynthetic process (GO:0006182);; Biological Process: protein phosphorylation (GO:0006468);; Biological Process: defense response (GO:00…	--	Wall-associated receptor kinase-like 14 (Precursor) GN=WAKL14 OS=Arabidopsis thaliana (Mouse-ear cress) PE=2 SV=2	PREDICTED: wall-associated receptor kinase-like 14-like [Cucumis sativus]
Cla022569	[TZDR]	--	Molecular Function: protein serine/threonine kinase activity (GO:0004674);; Molecular Function: binding (GO:0005488);; Molecular Function: calcium ion binding (GO:0005509);; Molecular Function: protein binding (GO:0005515);; Cellular Component: nucleus (GO:0005634);; Cellular Component: cytoplasm (GO:0005737);; Cellular Component: plasma membrane (GO:0005886);; Biological Process: protein phospho…	--	Calcium-dependent protein kinase 2 GN=CPK2 OS=Zea mays (Maize) PE=2 SV=1	conserved hypothetical protein [Ricinus communis]
Cla022692	--	--	Biological Process: sulfur amino acid metabolic process (GO:0000096);; Biological Process: defense response to insect (GO:0002213);; Molecular Function: stearoyl-CoA 9-desaturase activity (GO:0004768);; Biological Process: glycine catabolic process (GO:0006546);; Biological Process: fatty acid biosynthetic process (GO:0006633);; Biological Process: unsaturated fatty acid biosynthetic process (GO:…	K03921|1e-173|rcu:RCOM_1238330|Stearoy-ACP desaturase (EC:1.14.19.2)	Acyl-[acyl-carrier-protein] desaturase, chloroplastic (Precursor) OS=Cucumis sativus (Cucumber) PE=2 SV=1	acyl-[acyl-carrier-protein] desaturase, chloroplastic-like [Cucumis sativus]
Cla022596	--	--	--	--	--	conserved hypothetical protein [Ricinus communis]
Cla022574	[Q]	Secondary metabolites biosynthesis, transport and catabolism	Molecular Function: iron ion binding (GO:0005506);; Cellular Component: extracellular region (GO:0005576);; Cellular Component: endoplasmic reticulum (GO:0005783);; Biological Process: steroid biosynthetic process (GO:0006694);; Molecular Function: electron carrier activity (GO:0009055);; Biological Process: response to UV (GO:0009411);; Biological Process: response to water deprivation (GO:00094…	K09843|0.0|vvi:100245540|hypothetical protein LOC100245540	Abscisic acid 8&apos;-hydroxylase 3 OS=Oryza sativa subsp. japonica (Rice) PE=2 SV=1	unnamed protein product [Vitis vinifera]
Cla022726	[O]	Posttranslational modification, protein turnover, chaperones	Molecular Function: ATP binding (GO:0005524);; Cellular Component: nucleus (GO:0005634);; Cellular Component: cytosol (GO:0005829);; Cellular Component: plasma membrane (GO:0005886);; Biological Process: rRNA processing (GO:0006364);; Biological Process: protein folding (GO:0006457);; Biological Process: phosphate-containing compound metabolic process (GO:0006796);; Biological Process: organelle …	K09497|0.0|vvi:100264594|hypothetical protein LOC100264594	T-complex protein 1 subunit epsilon GN=At1g24510 OS=Arabidopsis thaliana (Mouse-ear cress) PE=2 SV=1	PREDICTED: T-complex protein 1 subunit epsilon-like [Cucumis sativus]
Cla022508	--	--	Cellular Component: cytoplasm (GO:0005737);; Cellular Component: chloroplast (GO:0009507);;	--	DeSI-like protein At4g17486 GN=At4g17486 OS=Arabidopsis thaliana (Mouse-ear cress) PE=2 SV=1	PREDICTED: deSI-like protein At4g17486-like isoform 1 [Cucumis sativus]
Cla022639	--	--	Cellular Component: plasma membrane (GO:0005886);;	--	--	Uncharacterized protein TCM_034673 [Theobroma cacao]
Cla022607	[S]	Function unknown	Molecular Function: nucleotide binding (GO:0000166);; Biological Process: polysaccharide biosynthetic process (GO:0000271);; Biological Process: immune response-regulating signaling pathway (GO:0002764);; Molecular Function: protein kinase activity (GO:0004672);; Molecular Function: protein binding (GO:0005515);; Cellular Component: plasma membrane (GO:0005886);; Biological Process: cellular gluc…	--	Probable LRR receptor-like serine/threonine-protein kinase At3g47570 (Precursor) GN=At3g47570 OS=Arabidopsis thaliana (Mouse-ear cress) PE=1 SV=1	PREDICTED: probable LRR receptor-like serine/threonine-protein kinase At3g47570-like [Cucumis sativus]
Cla022566	--	--	--	--	Probable calcium-binding protein CML10 GN=B1147A04.18 OS=Oryza sativa subsp. japonica (Rice) PE=2 SV=1	PREDICTED: probable calcium-binding protein CML10-like [Cucumis sativus]
Cla022718	[TK]	--	Molecular Function: phosphorelay response regulator activity (GO:0000156);; Molecular Function: sequence-specific DNA binding transcription factor activity (GO:0003700);; Molecular Function: protein binding (GO:0005515);; Cellular Component: nucleus (GO:0005634);; Biological Process: chromatin assembly or disassembly (GO:0006333);; Biological Process: regulation of transcription, DNA-templated (G…	K14491|1e-175|rcu:RCOM_1082510|two-component sensor histidine kinase bacteria, putative	Two-component response regulator ARR11 GN=F12A21.15 OS=Arabidopsis thaliana (Mouse-ear cress) PE=1 SV=1	PREDICTED: two-component response regulator ARR11-like [Cucumis sativus]
Cla022641	--	--	Cellular Component: plant-type vacuole (GO:0000325);; Cellular Component: Golgi apparatus (GO:0005794);; Cellular Component: cytosol (GO:0005829);; Cellular Component: plasma membrane (GO:0005886);; Biological Process: glucose catabolic process (GO:0006007);; Biological Process: ATP hydrolysis coupled proton transport (GO:0015991);; Biological Process: proton transport (GO:0015992);; Cellular Com…	K02152|1e-33|rcu:RCOM_1334230|vacuolar ATP synthase subunit G plant, putative	V-type proton ATPase subunit G GN=VATG OS=Citrus limon (Lemon) PE=3 SV=1	PREDICTED: V-type proton ATPase subunit G3-like [Cucumis sativus]
Cla022632	--	--	Molecular Function: sequence-specific DNA binding transcription factor activity (GO:0003700);; Cellular Component: plasma membrane (GO:0005886);; Biological Process: regulation of transcription, DNA-templated (GO:0006355);; Biological Process: membrane fusion (GO:0006944);; Molecular Function: zinc ion binding (GO:0008270);; Molecular Function: actin filament binding (GO:0051015);; Biological Pro…	--	Pollen-specific protein SF3 GN=SF3 OS=Helianthus annuus (Common sunflower) PE=2 SV=1	PREDICTED: pollen-specific protein SF3-like [Cucumis sativus]
Cla022645	--	--	Molecular Function: nucleotide binding (GO:0000166);; Biological Process: mitotic cell cycle (GO:0000278);; Biological Process: nuclear division (GO:0000280);; Biological Process: cytokinesis by cell plate formation (GO:0000911);; Biological Process: phragmoplast assembly (GO:0000914);; Biological Process: cell plate assembly (GO:0000919);; Molecular Function: microtubule motor activity (GO:00037…	--	Kinesin-like protein NACK2 GN=NACK2 OS=Nicotiana tabacum (Common tobacco) PE=1 SV=1	PREDICTED: uncharacterized protein LOC101212317 [Cucumis sativus]
Cla022725	--	--	Biological Process: polysaccharide biosynthetic process (GO:0000271);; Cellular Component: extracellular region (GO:0005576);; Biological Process: pattern specification process (GO:0007389);; Biological Process: regulation of cell size (GO:0008361);; Biological Process: defense response, incompatible interaction (GO:0009814);; Biological Process: plant-type cell wall modification (GO:0009827);; B…	--	Probable pectate lyase 5 (Precursor) GN=At1g67750 OS=Arabidopsis thaliana (Mouse-ear cress) PE=2 SV=2	PREDICTED: probable pectate lyase 5-like [Cucumis sativus]
Cla022613	--	--	Cellular Component: nucleus (GO:0005634);; Biological Process: response to stress (GO:0006950);;	--	--	PREDICTED: uncharacterized protein LOC101221149 [Cucumis sativus]
Cla022609	[S]	Function unknown	Molecular Function: nucleotide binding (GO:0000166);; Biological Process: cell fate specification (GO:0001708);; Biological Process: immune response-regulating signaling pathway (GO:0002764);; Molecular Function: protein kinase activity (GO:0004672);; Molecular Function: protein binding (GO:0005515);; Cellular Component: cytoplasm (GO:0005737);; Cellular Component: plasma membrane (GO:0005886);; …	--	Probable LRR receptor-like serine/threonine-protein kinase At3g47570 (Precursor) GN=At3g47570 OS=Arabidopsis thaliana (Mouse-ear cress) PE=1 SV=1	PREDICTED: probable LRR receptor-like serine/threonine-protein kinase At3g47570-like [Cucumis sativus]
Cla022736	[R]	General function prediction only	Molecular Function: enzyme activator activity (GO:0008047);; Cellular Component: chloroplast (GO:0009507);; Biological Process: iron-sulfur cluster assembly (GO:0016226);; Biological Process: positive regulation of catalytic activity (GO:0043085);; Biological Process: positive regulation of sulfur metabolic process (GO:0051176);;	--	SufE-like protein, chloroplastic (Precursor) GN=EMB1374 OS=Arabidopsis thaliana (Mouse-ear cress) PE=2 SV=2	PREDICTED: sufE-like protein, chloroplastic-like [Cucumis sativus]
Cla022658	--	--	Biological Process: cell fate specification (GO:0001708);; Molecular Function: sequence-specific DNA binding transcription factor activity (GO:0003700);; Molecular Function: protein binding (GO:0005515);; Cellular Component: nucleus (GO:0005634);; Biological Process: regulation of transcription, DNA-templated (GO:0006355);; Biological Process: pattern specification process (GO:0007389);; Biologic…	--	Homeobox protein knotted-1-like 2 OS=Malus domestica (Apple) PE=2 SV=1	PREDICTED: LOW QUALITY PROTEIN: homeobox protein knotted-1-like 2-like [Cucumis sativus]
Cla022496	[C]	Energy production and conversion	Molecular Function: NADPH-hemoprotein reductase activity (GO:0003958);; Molecular Function: iron ion binding (GO:0005506);; Cellular Component: mitochondrion (GO:0005739);; Cellular Component: endosome (GO:0005768);; Cellular Component: trans-Golgi network (GO:0005802);; Biological Process: cellular protein modification process (GO:0006464);; Biological Process: response to stress (GO:0006950);; …	--	tRNA wybutosine-synthesizing protein 1 homolog GN=TYW1 OS=Arabidopsis thaliana (Mouse-ear cress) PE=2 SV=1	PREDICTED: tRNA wybutosine-synthesizing protein 1 homolog [Cucumis sativus]
Cla022629	--	--	Molecular Function: calmodulin binding (GO:0005516);; Cellular Component: nucleus (GO:0005634);; Cellular Component: plasma membrane (GO:0005886);;	--	--	PREDICTED: tetratricopeptide repeat protein 7B-like [Cucumis sativus]
Cla022723	--	--	Biological Process: rRNA processing (GO:0006364);; Cellular Component: chloroplast stromal thylakoid (GO:0009533);; Biological Process: plastid organization (GO:0009657);; Biological Process: photosystem II assembly (GO:0010207);; Cellular Component: integral component of membrane (GO:0016021);; Biological Process: cysteine biosynthetic process (GO:0019344);; Cellular Component: chloroplast photo…	K02723|4e-84|vvi:100252545|hypothetical protein LOC100252545	Photosystem II protein psbY-2, chloroplastic (Precursor) GN=PSBY OS=Spinacia oleracea (Spinach) PE=1 SV=2	PREDICTED: photosystem II core complex proteins psbY, chloroplastic-like [Cucumis sativus]
Cla022655	[KAD]	--	Molecular Function: DNA binding (GO:0003677);; Molecular Function: chromatin binding (GO:0003682);; Molecular Function: sequence-specific DNA binding transcription factor activity (GO:0003700);; Molecular Function: protein binding (GO:0005515);; Cellular Component: nucleus (GO:0005634);; Biological Process: polyamine catabolic process (GO:0006598);; Biological Process: oligopeptide transport (GO:…	K09422|4e-49|vvi:100262671|hypothetical protein LOC100262671	Transcription factor RAX3 GN=T16K5.40 OS=Arabidopsis thaliana (Mouse-ear cress) PE=2 SV=1	PREDICTED: uncharacterized protein LOC101203486 [Cucumis sativus]
Cla022586	--	--	Molecular Function: ATP:ADP antiporter activity (GO:0005471);; Molecular Function: copper ion binding (GO:0005507);; Cellular Component: cell wall (GO:0005618);; Cellular Component: nucleolus (GO:0005730);; Cellular Component: mitochondrial inner membrane (GO:0005743);; Cellular Component: vacuole (GO:0005773);; Cellular Component: vacuolar membrane (GO:0005774);; Cellular Component: plasma membr…	K05863|0.0|pop:POPTR_815411|hypothetical protein	ADP,ATP carrier protein 1, mitochondrial (Precursor) GN=ANT1 OS=Gossypium hirsutum (Upland cotton) PE=2 SV=1	PREDICTED: ADP,ATP carrier protein 1, mitochondrial-like [Cucumis sativus]
Cla022522	[RTKL]	--	Biological Process: response to molecule of bacterial origin (GO:0002237);; Molecular Function: protein kinase activity (GO:0004672);; Molecular Function: calmodulin-dependent protein kinase activity (GO:0004683);; Molecular Function: calmodulin binding (GO:0005516);; Biological Process: nucleobase-containing compound metabolic process (GO:0006139);; Biological Process: signal transduction (GO:00…	--	Protein LYK5 (Precursor) GN=LYK5 OS=Arabidopsis thaliana (Mouse-ear cress) PE=1 SV=1	PREDICTED: probable LRR receptor-like serine/threonine-protein kinase At1g07650-like [Vitis vinifera]
Cla022670	[H]	Coenzyme transport and metabolism	Biological Process: maltose metabolic process (GO:0000023);; Molecular Function: ferrochelatase activity (GO:0004325);; Molecular Function: protein serine/threonine kinase activity (GO:0004674);; Molecular Function: protein binding (GO:0005515);; Cellular Component: nucleus (GO:0005634);; Cellular Component: mitochondrion (GO:0005739);; Biological Process: pentose-phosphate shunt (GO:0006098);; B…	K01772|0.0|rcu:RCOM_0798270|ferrochelatase, putative (EC:4.99.1.1)	Ferrochelatase-2, chloroplastic (Precursor) GN=HEMH OS=Cucumis sativus (Cucumber) PE=2 SV=1	RecName: Full=Ferrochelatase-2, chloroplastic; AltName: Full=Ferrochelatase II; AltName: Full=Heme synthase 2; AltName: Full=Protoheme ferro-lyase 2; Flags: Precursor
Cla022579	[ET]	--	Molecular Function: ion channel activity (GO:0005216);; Biological Process: transport (GO:0006810);; Biological Process: response to stress (GO:0006950);; Biological Process: cellular response to stimulus (GO:0051716);; Biological Process: biological regulation (GO:0065007);;	--	Glutamate receptor 2.5 (Precursor) GN=GLR2.5 OS=Arabidopsis thaliana (Mouse-ear cress) PE=2 SV=2	PREDICTED: glutamate receptor 2.5-like [Cucumis sativus]
Cla022720	[R]	General function prediction only	Biological Process: proteolysis (GO:0006508);; Cellular Component: chloroplast (GO:0009507);; Cellular Component: membrane (GO:0016020);;	K07052|1e-83|vvi:100252714|hypothetical protein LOC100252714	--	PREDICTED: uncharacterized protein LOC101207590 [Cucumis sativus]
Cla022734	--	--	Molecular Function: catalytic activity (GO:0003824);; Cellular Component: cell wall (GO:0005618);; Biological Process: carbohydrate metabolic process (GO:0005975);; Molecular Function: raffinose alpha-galactosidase activity (GO:0052692);;	--	Alpha-galactosidase (Precursor) OS=Cyamopsis tetragonoloba (Guar) PE=1 SV=1	PREDICTED: uncharacterized protein LOC101227042 [Cucumis sativus]
Cla022588	--	--	Molecular Function: DNA binding (GO:0003677);; Molecular Function: sequence-specific DNA binding transcription factor activity (GO:0003700);; Molecular Function: protein serine/threonine kinase activity (GO:0004674);; Molecular Function: ATP binding (GO:0005524);; Cellular Component: nucleus (GO:0005634);; Biological Process: protein phosphorylation (GO:0006468);; Biological Process: glycine cata…	--	Transcription factor SPATULA OS=Arabidopsis thaliana (Mouse-ear cress) PE=1 SV=1	PREDICTED: uncharacterized protein LOC101229339 [Cucumis sativus]
Cla022618	--	--	Cellular Component: mitochondrion (GO:0005739);; Cellular Component: peroxisomal membrane (GO:0005778);; Cellular Component: integral component of membrane (GO:0016021);;	K13348|2e-66|vvi:100247188|hypothetical protein LOC100247188	Peroxisomal membrane protein PMP22 GN=PMP22 OS=Arabidopsis thaliana (Mouse-ear cress) PE=1 SV=1	PREDICTED: PXMP2/4 family protein 4-like [Cucumis sativus]
Cla022501	--	--	Biological Process: response to abscisic acid (GO:0009737);;	--	--	PREDICTED: uncharacterized protein LOC101216765 [Cucumis sativus]
Cla022580	--	--	Molecular Function: DNA binding (GO:0003677);; Molecular Function: sequence-specific DNA binding transcription factor activity (GO:0003700);; Cellular Component: nucleus (GO:0005634);; Biological Process: response to water deprivation (GO:0009414);; Biological Process: photoperiodism (GO:0009648);; Biological Process: response to salt stress (GO:0009651);; Biological Process: abscisic acid-activa…	K14432|1e-144|vvi:100232889|GRIP55	ABSCISIC ACID-INSENSITIVE 5-like protein 5 GN=T2P3 OS=Arabidopsis thaliana (Mouse-ear cress) PE=1 SV=1	PREDICTED: ABSCISIC ACID-INSENSITIVE 5-like protein 5-like [Cucumis sativus]
Cla022635	--	--	Molecular Function: ferric-chelate reductase activity (GO:0000293);; Cellular Component: mitochondrial respiratory chain complex I (GO:0005747);; Cellular Component: plasma membrane (GO:0005886);; Biological Process: glycolysis (GO:0006096);; Biological Process: ubiquitin-dependent protein catabolic process (GO:0006511);; Biological Process: water transport (GO:0006833);; Biological Process: hype…	K03937|2e-54|vvi:100250742|hypothetical protein LOC100250742	NADH dehydrogenase [ubiquinone] iron-sulfur protein 4, mitochondrial (Precursor) GN=FRO1 OS=Arabidopsis thaliana (Mouse-ear cress) PE=2 SV=1	PREDICTED: NADH dehydrogenase [ubiquinone] iron-sulfur protein 4, mitochondrial-like [Cucumis sativus]
Cla022657	--	--	Biological Process: cell fate specification (GO:0001708);; Molecular Function: sequence-specific DNA binding transcription factor activity (GO:0003700);; Molecular Function: protein binding (GO:0005515);; Cellular Component: nucleus (GO:0005634);; Biological Process: regulation of transcription, DNA-templated (GO:0006355);; Biological Process: fatty acid catabolic process (GO:0009062);; Cellular …	--	Homeobox protein knotted-1-like 1 GN=F9M13.2 OS=Arabidopsis thaliana (Mouse-ear cress) PE=1 SV=1	PREDICTED: homeobox protein knotted-1-like 2-like [Cucumis sativus]
Cla022589	--	--	Molecular Function: zinc ion binding (GO:0008270);;	--	E3 ubiquitin ligase BIG BROTHER-related GN=BBR OS=Arabidopsis thaliana (Mouse-ear cress) PE=2 SV=1	PREDICTED: uncharacterized protein LOC101203243 [Cucumis sativus]
Cla022708	--	--	Molecular Function: chromatin binding (GO:0003682);; Molecular Function: sequence-specific DNA binding transcription factor activity (GO:0003700);; Cellular Component: nucleus (GO:0005634);; Biological Process: regulation of transcription, DNA-templated (GO:0006355);; Biological Process: membrane fusion (GO:0006944);; Molecular Function: identical protein binding (GO:0042802);; Molecular Function…	--	Trihelix transcription factor GT-1 GN=GT-1 OS=Arabidopsis thaliana (Mouse-ear cress) PE=1 SV=1	PREDICTED: trihelix transcription factor GT-1-like [Cucumis sativus]
Cla022701	[RTKL]	--	Biological Process: mitotic cell cycle (GO:0000278);; Biological Process: cytokinesis (GO:0000910);; Biological Process: nuclear-transcribed mRNA catabolic process (GO:0000956);; Molecular Function: protein serine/threonine kinase activity (GO:0004674);; Molecular Function: protein binding (GO:0005515);; Molecular Function: ATP binding (GO:0005524);; Cellular Component: nucleus (GO:0005634);; Cel…	K08818|0.0|rcu:RCOM_1081710|cdk10/11, putative (EC:2.7.11.23)	Cyclin-dependent kinase G-2 GN=OJ991113_30.14 OS=Oryza sativa subsp. japonica (Rice) PE=2 SV=2	PREDICTED: cyclin-dependent kinase G-2-like [Cucumis sativus]
Cla022707	--	--	Cellular Component: peroxisome (GO:0005777);;	--	--	PREDICTED: uncharacterized protein LOC101222643 [Cucumis sativus]
Cla022694	--	--	Biological Process: maltose metabolic process (GO:0000023);; Cellular Component: nucleus (GO:0005634);; Cellular Component: mitochondrion (GO:0005739);; Biological Process: pentose-phosphate shunt (GO:0006098);; Biological Process: cellular aromatic compound metabolic process (GO:0006725);; Biological Process: lipid biosynthetic process (GO:0008610);; Cellular Component: chloroplast thylakoid (GO…	--	Calcium sensing receptor, chloroplastic (Precursor) GN=MYJ24.5 OS=Arabidopsis thaliana (Mouse-ear cress) PE=1 SV=1	PREDICTED: uncharacterized protein LOC101220363 [Cucumis sativus]
Cla022680	[G]	Carbohydrate transport and metabolism	Biological Process: response to hypoxia (GO:0001666);; Biological Process: respiratory burst involved in defense response (GO:0002679);; Molecular Function: hydrolase activity, hydrolyzing O-glycosyl compounds (GO:0004553);; Molecular Function: beta-fructofuranosidase activity (GO:0004564);; Cellular Component: extracellular region (GO:0005576);; Cellular Component: cell wall (GO:0005618);; Cellu…	--	Beta-fructofuranosidase, insoluble isoenzyme CWINV3 (Precursor) GN=T7N22.6 OS=Arabidopsis thaliana (Mouse-ear cress) PE=1 SV=2	PREDICTED: beta-fructofuranosidase, insoluble isoenzyme CWINV3-like [Cucumis sativus]
Cla022674	[P]	Inorganic ion transport and metabolism	Biological Process: potassium ion transport (GO:0006813);; Biological Process: sodium ion transport (GO:0006814);; Biological Process: lithium ion transport (GO:0010351);; Molecular Function: potassium:hydrogen antiporter activity (GO:0015386);; Cellular Component: membrane (GO:0016020);; Cellular Component: integral component of membrane (GO:0016021);; Cellular Component: intracellular membrane-…	--	K(+) efflux antiporter 6 GN=KEA6 OS=Arabidopsis thaliana (Mouse-ear cress) PE=2 SV=1	PREDICTED: K(+) efflux antiporter 6-like [Cucumis sativus]
Cla022540	--	--	Molecular Function: binding (GO:0005488);;	--	--	PREDICTED: uncharacterized protein LOC101220089 [Cucumis sativus]
Cla022546	[R]	General function prediction only	Biological Process: MAPK cascade (GO:0000165);; Biological Process: response to molecule of bacterial origin (GO:0002237);; Biological Process: respiratory burst involved in defense response (GO:0002679);; Cellular Component: cytoplasm (GO:0005737);; Biological Process: protein targeting to membrane (GO:0006612);; Biological Process: membrane fusion (GO:0006944);; Biological Process: metabolic pr…	--	Patatin-3-Kuras 1 (Precursor) GN=pat3-k1 OS=Solanum tuberosum (Potato) PE=1 SV=1	PREDICTED: patatin group A-3-like [Cucumis sativus]
Cla022599	--	--	--	--	Probable carbohydrate esterase At4g34215 GN=At4g34215 OS=Arabidopsis thaliana (Mouse-ear cress) PE=1 SV=2	PREDICTED: probable carbohydrate esterase At4g34215-like [Cucumis sativus]
Cla022563	--	--	--	--	Probable calcium-binding protein CML10 GN=B1147A04.18 OS=Oryza sativa subsp. japonica (Rice) PE=2 SV=1	PREDICTED: probable calcium-binding protein CML10-like [Cucumis sativus]
Cla022668	--	--	Cellular Component: lytic vacuole (GO:0000323);; Molecular Function: cysteine-type endopeptidase activity (GO:0004197);; Biological Process: proteolysis (GO:0006508);; Biological Process: vacuolar protein processing (GO:0006624);; Biological Process: membrane fusion (GO:0006944);; Biological Process: Golgi vesicle transport (GO:0048193);;	K01369|0.0|pop:POPTR_736805|hypothetical protein	Vacuolar-processing enzyme (Precursor) OS=Citrus sinensis (Sweet orange) PE=2 SV=1	PREDICTED: vacuolar-processing enzyme-like [Cucumis sativus]
Cla022688	--	--	Biological Process: telomere maintenance (GO:0000723);; Cellular Component: chromatin (GO:0000785);; Cellular Component: condensed nuclear chromosome (GO:0000794);; Cellular Component: nucleoplasm (GO:0005654);; Biological Process: cellular response to DNA damage stimulus (GO:0006974);; Biological Process: chromosome segregation (GO:0007059);; Biological Process: response to ionizing radiation (G…	--	--	PREDICTED: uncharacterized protein LOC101204959 [Cucumis sativus]
Cla022539	[RTKL]	--	Biological Process: cell plate assembly (GO:0000919);; Molecular Function: protein serine/threonine kinase activity (GO:0004674);; Molecular Function: protein binding (GO:0005515);; Cellular Component: nucleus (GO:0005634);; Cellular Component: cytoskeleton (GO:0005856);; Biological Process: DNA-dependent DNA replication (GO:0006261);; Biological Process: regulation of transcription, DNA-template…	--	Mitogen-activated protein kinase kinase kinase YODA GN=YDA OS=Arabidopsis thaliana (Mouse-ear cress) PE=1 SV=1	PREDICTED: uncharacterized protein LOC101219854 [Cucumis sativus]
Cla022695	--	--	Cellular Component: ubiquitin ligase complex (GO:0000151);; Molecular Function: ubiquitin-protein ligase activity (GO:0004842);; Cellular Component: nucleus (GO:0005634);; Biological Process: signal transduction (GO:0007165);; Biological Process: multicellular organismal development (GO:0007275);; Cellular Component: chloroplast (GO:0009507);; Biological Process: response to abiotic stimulus (GO:…	--	U-box domain-containing protein 45 GN=PUB45 OS=Arabidopsis thaliana (Mouse-ear cress) PE=1 SV=1	PREDICTED: U-box domain-containing protein 45-like [Cucumis sativus]
Cla022636	--	--	Biological Process: single-organism cellular process (GO:0044763);;	--	--	Uncharacterized protein isoform 1 [Theobroma cacao]
Cla022703	--	--	Cellular Component: plasma membrane (GO:0005886);;	--	Leucine-rich repeat extensin-like protein 5 (Precursor) GN=LRX5 OS=Arabidopsis thaliana (Mouse-ear cress) PE=2 SV=2	PREDICTED: uncharacterized protein LOC101229973 [Cucumis sativus]
Cla022538	--	--	Biological Process: mitochondrial genome maintenance (GO:0000002);; Molecular Function: single-stranded DNA binding (GO:0003697);; Cellular Component: mitochondrion (GO:0005739);; Biological Process: regulation of transcription, DNA-templated (GO:0006355);; Biological Process: negative regulation of DNA recombination (GO:0045910);; Cellular Component: apoplast (GO:0048046);;	--	Protein OSB1, mitochondrial (Precursor) GN=OSB1 OS=Arabidopsis thaliana (Mouse-ear cress) PE=1 SV=1	PREDICTED: protein OSB1, mitochondrial-like [Cucumis sativus]
Cla022525	[S]	Function unknown	Cellular Component: membrane (GO:0016020);;	--	--	hypothetical protein PRUPE_ppa022051mg [Prunus persica]
Cla022678	--	--	Molecular Function: copper ion transmembrane transporter activity (GO:0005375);; Molecular Function: iron ion transmembrane transporter activity (GO:0005381);; Molecular Function: zinc ion transmembrane transporter activity (GO:0005385);; Cellular Component: vacuolar membrane (GO:0005774);; Cellular Component: plasma membrane (GO:0005886);; Biological Process: iron ion transport (GO:0006826);; Bi…	K14709|1e-166|pop:POPTR_835760|ZIP transporter	Fe(2+) transport protein 3, chloroplastic (Precursor) GN=IRT3 OS=Arabidopsis thaliana (Mouse-ear cress) PE=2 SV=3	PREDICTED: fe(2+) transport protein 3, chloroplastic-like [Cucumis sativus]
Cla022505	--	--	Biological Process: primary metabolic process (GO:0044238);; Biological Process: cellular macromolecule metabolic process (GO:0044260);; Biological Process: single-organism cellular process (GO:0044763);; Biological Process: regulation of cellular process (GO:0050794);; Biological Process: regulation of macromolecule metabolic process (GO:0060255);;	--	--	PREDICTED: uncharacterized protein LOC101217240 [Cucumis sativus]
Cla022601	[KAD]	--	Biological Process: cytokinesis by cell plate formation (GO:0000911);; Molecular Function: DNA binding (GO:0003677);; Molecular Function: chromatin binding (GO:0003682);; Molecular Function: sequence-specific DNA binding transcription factor activity (GO:0003700);; Molecular Function: transcription coactivator activity (GO:0003713);; Cellular Component: nucleus (GO:0005634);; Biological Process: …	--	Transcription factor MYB44 GN=K8K14.2 OS=Arabidopsis thaliana (Mouse-ear cress) PE=2 SV=1	MYB transcription factor [Cucumis melo]
Cla022642	--	--	Biological Process: developmental process (GO:0032502);; Biological Process: single-organism process (GO:0044699);;	--	Phytosulfokine-beta (Precursor) GN=PSK OS=Asparagus officinalis (Garden asparagus) PE=1 SV=1	hypothetical protein PRUPE_ppa022582mg [Prunus persica]
Cla022600	--	--	--	--	Probable carbohydrate esterase At4g34215 GN=At4g34215 OS=Arabidopsis thaliana (Mouse-ear cress) PE=1 SV=2	PREDICTED: probable carbohydrate esterase At4g34215-like [Cucumis sativus]
Cla022647	--	--	Cellular Component: chloroplast (GO:0009507);; Biological Process: thylakoid membrane organization (GO:0010027);; Biological Process: isopentenyl diphosphate biosynthetic process, methylerythritol 4-phosphate pathway (GO:0019288);;	--	--	PREDICTED: uncharacterized protein LOC101212562 [Cucumis sativus]
Cla022666	--	--	Cellular Component: plasma membrane (GO:0005886);; Cellular Component: anchored component of membrane (GO:0031225);;	--	Arabinogalactan peptide 15 (Precursor) GN=AGP15 OS=Arabidopsis thaliana (Mouse-ear cress) PE=1 SV=1	CRG16 [Cucumis sativus]
Cla022690	--	--	Cellular Component: chloroplast (GO:0009507);; Molecular Function: heat shock protein binding (GO:0031072);; Molecular Function: unfolded protein binding (GO:0051082);;	--	--	PREDICTED: uncharacterized protein LOC101220122 [Cucumis sativus]
Cla022709	--	--	Molecular Function: DNA binding (GO:0003677);; Molecular Function: nuclease activity (GO:0004518);; Cellular Component: nucleus (GO:0005634);; Cellular Component: chloroplast (GO:0009507);; Biological Process: nucleic acid phosphodiester bond hydrolysis (GO:0090305);;	--	--	PREDICTED: uncharacterized protein LOC101224925 isoform 1 [Cucumis sativus]
Cla022564	--	--	--	--	--	PREDICTED: glycine-rich cell wall structural protein-like [Cicer arietinum]
Cla022741	--	--	--	--	--	PREDICTED: uncharacterized protein LOC101206771 [Cucumis sativus]
Cla022489	--	--	Molecular Function: DNA binding (GO:0003677);; Molecular Function: sequence-specific DNA binding transcription factor activity (GO:0003700);; Molecular Function: protein binding (GO:0005515);; Cellular Component: nucleus (GO:0005634);; Biological Process: response to water deprivation (GO:0009414);; Biological Process: response to hormone (GO:0009725);; Biological Process: response to abscisic ac…	--	ZF-HD homeobox protein At4g24660 GN=At4g24660 OS=Arabidopsis thaliana (Mouse-ear cress) PE=1 SV=1	PREDICTED: ZF-HD homeobox protein At4g24660-like [Cucumis sativus]
Cla022626	--	--	Molecular Function: ubiquitin-protein ligase activity (GO:0004842);; Cellular Component: nucleus (GO:0005634);; Biological Process: cellular protein modification process (GO:0006464);; Biological Process: ubiquitin-dependent protein catabolic process (GO:0006511);; Biological Process: lipid transport (GO:0006869);; Biological Process: proline transport (GO:0015824);; Biological Process: photosynt…	--	F-box/kelch-repeat protein At5g43190 GN=At5g43190 OS=Arabidopsis thaliana (Mouse-ear cress) PE=2 SV=1	PREDICTED: F-box/kelch-repeat protein At5g43190-like [Cucumis sativus]
Cla022737	--	--	Molecular Function: translation initiation factor activity (GO:0003743);; Cellular Component: cytoplasm (GO:0005737);; Biological Process: gravitropism (GO:0009630);;	--	--	PREDICTED: uncharacterized protein LOC101206526 [Cucumis sativus]
Cla022710	--	--	Biological Process: response to ethylene (GO:0009723);; Cellular Component: intracellular part (GO:0044424);; Biological Process: single-organism process (GO:0044699);;	--	F-box protein SKIP14 GN=SKIP14 OS=Arabidopsis thaliana (Mouse-ear cress) PE=1 SV=1	PREDICTED: F-box protein SKIP14-like [Cucumis sativus]
Cla022648	--	--	Molecular Function: sequence-specific DNA binding RNA polymerase II transcription factor activity (GO:0000981);; Molecular Function: DNA binding (GO:0003677);; Molecular Function: protein binding (GO:0005515);; Cellular Component: nucleolus (GO:0005730);; Biological Process: regulation of glycolysis (GO:0006110);; Biological Process: transcription, DNA-templated (GO:0006351);; Biological Process:…	K09285|0.0|vvi:100252316|hypothetical protein LOC100252316	AP2-like ethylene-responsive transcription factor ANT GN=T28I19.30 OS=Arabidopsis thaliana (Mouse-ear cress) PE=1 SV=2	PREDICTED: AP2-like ethylene-responsive transcription factor ANT-like [Cucumis sativus]
Cla022711	[E]	Amino acid transport and metabolism	Molecular Function: metalloendopeptidase activity (GO:0004222);; Cellular Component: mitochondrion (GO:0005739);; Biological Process: proteolysis (GO:0006508);; Biological Process: chromosome segregation (GO:0007059);; Biological Process: synapsis (GO:0007129);; Biological Process: reciprocal meiotic recombination (GO:0007131);; Biological Process: regulation of flower development (GO:0009909);; …	K01392|1e-164|rcu:RCOM_1081460|oligopeptidase, putative (EC:3.4.24.16)	--	PREDICTED: neurolysin, mitochondrial-like [Cucumis sativus]
Cla022715	--	--	--	--	--	PREDICTED: shikimate O-hydroxycinnamoyltransferase-like [Cucumis sativus]
Cla022685	--	--	Molecular Function: transporter activity (GO:0005215);; Molecular Function: ATP transmembrane transporter activity (GO:0005347);; Cellular Component: mitochondrion (GO:0005739);; Cellular Component: mitochondrial inner membrane (GO:0005743);; Cellular Component: vacuolar membrane (GO:0005774);; Biological Process: glucose catabolic process (GO:0006007);; Biological Process: mitochondrial transpor…	--	Mitochondrial adenine nucleotide transporter ADNT1 OS=Arabidopsis thaliana (Mouse-ear cress) PE=2 SV=1	PREDICTED: graves disease carrier protein-like [Cucumis sativus]
Cla022557	--	--	Molecular Function: DNA binding (GO:0003677);; Cellular Component: nucleus (GO:0005634);; Biological Process: regulation of transcription, DNA-templated (GO:0006355);; Molecular Function: oxidoreductase activity (GO:0016491);; Molecular Function: metal ion binding (GO:0046872);;	--	B3 domain-containing protein At3g19184 GN=At3g19184 OS=Arabidopsis thaliana (Mouse-ear cress) PE=2 SV=1	PREDICTED: B3 domain-containing protein At5g42700-like [Cucumis sativus]
Cla022659	--	--	Biological Process: immune system process (GO:0002376);; Molecular Function: DNA binding (GO:0003677);; Molecular Function: sequence-specific DNA binding transcription factor activity (GO:0003700);; Molecular Function: RNA binding (GO:0003723);; Cellular Component: nucleus (GO:0005634);; Cellular Component: cytoplasm (GO:0005737);; Cellular Component: plasma membrane (GO:0005886);; Biological Pro…	--	Zinc finger CCCH domain-containing protein 20 GN=At2g19810 OS=Arabidopsis thaliana (Mouse-ear cress) PE=2 SV=1	PREDICTED: zinc finger CCCH domain-containing protein 49-like [Cucumis sativus]
Cla022630	--	--	Biological Process: phosphatidylinositol biosynthetic process (GO:0006661);;	--	--	conserved hypothetical protein [Ricinus communis]
Cla022551	--	--	Cellular Component: nucleus (GO:0005634);; Cellular Component: mitochondrial respiratory chain complex II (GO:0005749);; Biological Process: ubiquitin-dependent protein catabolic process (GO:0006511);; Biological Process: photorespiration (GO:0009853);; Biological Process: response to misfolded protein (GO:0051788);; Biological Process: proteasome core complex assembly (GO:0080129);;	--	Uncharacterized protein At1g47420, mitochondrial (Precursor) GN=At1g47420 OS=Arabidopsis thaliana (Mouse-ear cress) PE=1 SV=1	PREDICTED: uncharacterized protein At1g47420, mitochondrial-like [Cucumis sativus]
Cla022671	--	--	Molecular Function: nucleic acid binding (GO:0003676);; Molecular Function: binding (GO:0005488);; Cellular Component: cytosol (GO:0005829);; Biological Process: protein import into nucleus (GO:0006606);; Cellular Component: cell part (GO:0044464);; Biological Process: single-organism cellular process (GO:0044763);; Biological Process: single-organism developmental process (GO:0044767);; Biologic…	K13210|0.0|vvi:100259454|hypothetical protein LOC100259454	Glutenin, high molecular weight subunit DX5 (Precursor) GN=GLU-1D-1D OS=Triticum aestivum (Wheat) PE=3 SV=5	PREDICTED: uncharacterized protein LOC101216803 [Cucumis sativus]
Cla022515	--	--	--	--	--	PREDICTED: uncharacterized protein LOC101220556 [Cucumis sativus]
Cla022591	--	--	Biological Process: respiratory burst involved in defense response (GO:0002679);; Molecular Function: DNA binding (GO:0003677);; Molecular Function: sequence-specific DNA binding transcription factor activity (GO:0003700);; Cellular Component: nucleus (GO:0005634);; Biological Process: regulation of transcription, DNA-templated (GO:0006355);; Biological Process: response to water deprivation (GO:…	K09286|3e-49|rcu:RCOM_1589590|Dehydration-responsive element-binding protein 1B, putative	Ethylene-responsive transcription factor RAP2-1 GN=F2G19.32 OS=Arabidopsis thaliana (Mouse-ear cress) PE=2 SV=1	PREDICTED: ethylene-responsive transcription factor RAP2-1-like [Cucumis sativus]
Cla022553	[O]	Posttranslational modification, protein turnover, chaperones	Cellular Component: cytoplasm (GO:0005737);; Biological Process: protein folding (GO:0006457);;	--	Chaperone protein dnaJ 20, chloroplastic (Precursor) GN=F18A5.220 OS=Arabidopsis thaliana (Mouse-ear cress) PE=2 SV=2	PREDICTED: diphthamide biosynthesis protein 4-like [Cucumis sativus]
Cla022554	--	--	Cellular Component: Golgi apparatus (GO:0005794);;	--	--	PREDICTED: uncharacterized protein LOC101221262 [Cucumis sativus]
Cla022502	--	--	Molecular Function: transporter activity (GO:0005215);; Cellular Component: membrane (GO:0016020);; Molecular Function: oxidoreductase activity (GO:0016491);; Biological Process: single-organism transport (GO:0044765);; Biological Process: response to stimulus (GO:0050896);;	--	--	PREDICTED: uncharacterized protein LOC101224396 [Cucumis sativus]
Cla022650	[M]	Cell wall/membrane/envelope biogenesis	Cellular Component: Golgi membrane (GO:0000139);; Molecular Function: protein binding (GO:0005515);; Cellular Component: nucleus (GO:0005634);; Cellular Component: mitochondrion (GO:0005739);; Cellular Component: endosome (GO:0005768);; Cellular Component: Golgi apparatus (GO:0005794);; Cellular Component: trans-Golgi network (GO:0005802);; Cellular Component: plasma membrane (GO:0005886);; Cellu…	--	Probable xyloglucan glycosyltransferase 12 GN=CSLC12 OS=Arabidopsis thaliana (Mouse-ear cress) PE=1 SV=1	PREDICTED: probable xyloglucan glycosyltransferase 12-like [Cucumis sativus]
Cla022638	[P]	Inorganic ion transport and metabolism	Molecular Function: nucleotide binding (GO:0000166);; Molecular Function: calcium-transporting ATPase activity (GO:0005388);; Molecular Function: protein binding (GO:0005515);; Molecular Function: calmodulin binding (GO:0005516);; Molecular Function: ATP binding (GO:0005524);; Cellular Component: nucleus (GO:0005634);; Cellular Component: endosome (GO:0005768);; Cellular Component: vacuole (GO:00…	K05853|0.0|vvi:100266003|hypothetical protein LOC100266003	Calcium-transporting ATPase 3, endoplasmic reticulum-type OS=Arabidopsis thaliana (Mouse-ear cress) PE=2 SV=3	PREDICTED: LOW QUALITY PROTEIN: calcium-transporting ATPase 3, endoplasmic reticulum-type-like [Cucumis sativus]
Cla022529	[R]	General function prediction only	Molecular Function: nucleotide binding (GO:0000166);; Cellular Component: cytoplasm (GO:0005737);; Cellular Component: heterotrimeric G-protein complex (GO:0005834);; Biological Process: membrane fusion (GO:0006944);; Biological Process: defense response (GO:0006952);; Biological Process: signal transduction (GO:0007165);; Biological Process: regulation of gene expression (GO:0010468);; Biologica…	--	Notchless protein homolog GN=NLE1 OS=Arabidopsis thaliana (Mouse-ear cress) PE=2 SV=1	PREDICTED: vegetative incompatibility protein HET-E-1-like [Cucumis sativus]
Cla022547	[R]	General function prediction only	Biological Process: MAPK cascade (GO:0000165);; Biological Process: response to molecule of bacterial origin (GO:0002237);; Biological Process: respiratory burst involved in defense response (GO:0002679);; Cellular Component: cytoplasm (GO:0005737);; Biological Process: protein targeting to membrane (GO:0006612);; Biological Process: membrane fusion (GO:0006944);; Biological Process: metabolic pr…	--	Patatin-2-Kuras 1 (Precursor) GN=pat2-k1 OS=Solanum tuberosum (Potato) PE=1 SV=1	PREDICTED: patatin group A-3-like, partial [Cucumis sativus]
Cla022584	--	--	Cellular Component: plasma membrane (GO:0005886);; Cellular Component: chloroplast (GO:0009507);; Biological Process: root hair elongation (GO:0048767);;	--	--	PREDICTED: uncharacterized protein LOC101203977 [Cucumis sativus]
Cla022621	[F]	Nucleotide transport and metabolism	Molecular Function: adenine phosphoribosyltransferase activity (GO:0003999);; Molecular Function: ATP binding (GO:0005524);; Cellular Component: mitochondrion (GO:0005739);; Cellular Component: Golgi apparatus (GO:0005794);; Cellular Component: cytosol (GO:0005829);; Cellular Component: plasma membrane (GO:0005886);; Biological Process: gluconeogenesis (GO:0006094);; Biological Process: glycolysi…	K00759|1e-85|pop:POPTR_823878|adenine phosphoribosyltransferase (EC:2.4.2.7)	Adenine phosphoribosyltransferase 1, chloroplastic (Precursor) GN=F17L21.24 OS=Arabidopsis thaliana (Mouse-ear cress) PE=1 SV=2	PREDICTED: adenine phosphoribosyltransferase 1, chloroplastic-like [Cucumis sativus]
