# Supplementary material for: Construction of A High-Density Genetic Map and Mapping of Fruit Traits in Watermelon (Citrullus Lanatus L.) Based on Whole-Genome Resequencing
Source: Int J Mol Sci. 2018 Oct 21;19(10):3268. doi: 10.3390/ijms19103268 (PMC6214002; doi:10.3390/ijms19103268)
Supplement: Supplementary file 1 [file ijms-19-03268-s001.zip › ijms-365276 suppl/Supplementary Table 8.xlsx]

## Sheet: Sheet1
The GO, KEGG, COG, Swissprot, Nr annotation results of the candidate genes in the confidence intervals of the locus of seed coat color.
#GeneID	COG_class	COG_class_annotation	GO_annotation	KEGG_annotation	Swissprot_annotation	nr_annotation
Cla019491	--	--	--	--	--	conserved hypothetical protein [Ricinus communis]
Cla019497	[F]	Nucleotide transport and metabolism	Biological Process: allantoin catabolic process (GO:0000256);; Molecular Function: allantoinase activity (GO:0004038);; Cellular Component: endoplasmic reticulum (GO:0005783);; Biological Process: cellular response to nitrogen starvation (GO:0006995);; Molecular Function: zinc ion binding (GO:0008270);; Biological Process: ureide catabolic process (GO:0010136);; Molecular Function: cobalt ion bin…	K01466|0.0|pop:POPTR_831124|allantoinase (EC:3.5.2.5)	--	PREDICTED: allantoinase-like [Cucumis sativus]
Cla019498	[L]	Replication, recombination and repair	Molecular Function: DNA secondary structure binding (GO:0000217);; Biological Process: mitotic cell cycle (GO:0000278);; Cellular Component: condensed nuclear chromosome (GO:0000794);; Molecular Function: damaged DNA binding (GO:0003684);; Molecular Function: ATP binding (GO:0005524);; Cellular Component: nucleus (GO:0005634);; Cellular Component: mitochondrion (GO:0005739);; Biological Process: …	K07456|0.0|pop:POPTR_1075519|hypothetical protein	DNA mismatch repair protein MSH3 GN=MSH3 OS=Arabidopsis thaliana (Mouse-ear cress) PE=1 SV=2	PREDICTED: mutS2 protein-like [Cucumis sativus]
Cla019493	--	--	Cellular Component: nucleus (GO:0005634);; Biological Process: regulation of transcription, DNA-templated (GO:0006355);; Biological Process: response to osmotic stress (GO:0006970);; Biological Process: cell adhesion (GO:0007155);; Cellular Component: plastid (GO:0009536);; Biological Process: cold acclimation (GO:0009631);; Biological Process: trichome morphogenesis (GO:0010090);; Biological Pro…	--	Mediator of RNA polymerase II transcription subunit 16 GN=T1J1.2 OS=Arabidopsis thaliana (Mouse-ear cress) PE=1 SV=1	PREDICTED: mediator of RNA polymerase II transcription subunit 16-like [Cucumis sativus]
Cla019495	--	--	--	--	CBS domain-containing protein CBSX5 GN=CBSX5 OS=Arabidopsis thaliana (Mouse-ear cress) PE=2 SV=2	PREDICTED: CBS domain-containing protein CBSX5-like [Cucumis sativus]
Cla019482	--	--	Molecular Function: copper ion binding (GO:0005507);; Cellular Component: vacuolar lumen (GO:0005775);; Biological Process: metabolic process (GO:0008152);; Cellular Component: plastid (GO:0009536);; Molecular Function: oxidoreductase activity (GO:0016491);; Molecular Function: aureusidin synthase activity (GO:0033793);; Biological Process: pigment biosynthetic process (GO:0046148);; Biological P…	--	Polyphenol oxidase, chloroplastic (Precursor) OS=Malus domestica (Apple) PE=2 SV=1	PREDICTED: polyphenol oxidase, chloroplastic-like [Cucumis sativus]
Cla019488	--	--	Cellular Component: Golgi stack (GO:0005795);; Molecular Function: galactosyltransferase activity (GO:0008378);;	K01988|1e-125|vvi:100267067|hypothetical protein LOC100267067	Uncharacterized protein At4g19900 GN=At4g19900 OS=Arabidopsis thaliana (Mouse-ear cress) PE=2 SV=1	PREDICTED: uncharacterized protein At4g19900-like [Cucumis sativus]
Cla019490	--	--	Molecular Function: transferase activity (GO:0016740);;	--	--	epoxide hydrolase, putative [Ricinus communis]
Cla019506	--	--	Cellular Component: endosome (GO:0005768);; Cellular Component: Golgi apparatus (GO:0005794);; Cellular Component: trans-Golgi network (GO:0005802);; Cellular Component: chloroplast (GO:0009507);;	--	--	Uncharacterized protein TCM_029873 [Theobroma cacao]
Cla019485	--	--	Molecular Function: copper ion binding (GO:0005507);; Cellular Component: vacuolar lumen (GO:0005775);; Cellular Component: chloroplast (GO:0009507);; Cellular Component: thylakoid (GO:0009579);; Molecular Function: oxidoreductase activity (GO:0016491);; Molecular Function: aureusidin synthase activity (GO:0033793);; Biological Process: single-organism metabolic process (GO:0044710);; Biological …	--	Polyphenol oxidase, chloroplastic (Precursor) OS=Malus domestica (Apple) PE=2 SV=1	PREDICTED: polyphenol oxidase, chloroplastic-like [Cucumis sativus]
Cla019489	--	--	Biological Process: amino acid transmembrane transport (GO:0003333);; Molecular Function: amine transmembrane transporter activity (GO:0005275);; Cellular Component: plasma membrane (GO:0005886);; Biological Process: N-terminal protein myristoylation (GO:0006499);; Biological Process: protein targeting to membrane (GO:0006612);; Biological Process: nucleotide transport (GO:0006862);; Biological P…	--	Lysine histidine transporter 1 GN=LHT1 OS=Arabidopsis thaliana (Mouse-ear cress) PE=1 SV=1	PREDICTED: lysine histidine transporter 1-like [Cucumis sativus]
Cla019503	--	--	Biological Process: response to hypoxia (GO:0001666);; Biological Process: response to molecule of oomycetes origin (GO:0002240);; Molecular Function: DNA binding (GO:0003677);; Molecular Function: sequence-specific DNA binding transcription factor activity (GO:0003700);; Molecular Function: protein binding (GO:0005515);; Cellular Component: extracellular region (GO:0005576);; Cellular Component:…	--	Protein LOL2 GN=LOL2 OS=Arabidopsis thaliana (Mouse-ear cress) PE=2 SV=1	PREDICTED: protein LOL2-like [Cucumis sativus]
Cla019487	--	--	Cellular Component: extracellular region (GO:0005576);;	--	--	PREDICTED: uncharacterized protein LOC101231884 isoform 2 [Cucumis sativus]
Cla019499	--	--	Cellular Component: mitochondrion (GO:0005739);; Biological Process: protein targeting (GO:0006605);; Biological Process: multicellular organismal development (GO:0007275);; Cellular Component: plastid (GO:0009536);; Biological Process: plastid organization (GO:0009657);; Biological Process: RNA metabolic process (GO:0016070);; Biological Process: cytoplasmic transport (GO:0016482);; Biological P…	--	Pentatricopeptide repeat-containing protein At4g21705, mitochondrial (Precursor) GN=At4g21705 OS=Arabidopsis thaliana (Mouse-ear cress) PE=2 SV=1	hypothetical protein PRUPE_ppa022486mg [Prunus persica]
Cla019486	--	--	Molecular Function: copper ion binding (GO:0005507);; Cellular Component: vacuolar lumen (GO:0005775);; Molecular Function: aureusidin synthase activity (GO:0033793);; Cellular Component: intracellular part (GO:0044424);; Biological Process: pigment biosynthetic process (GO:0046148);; Biological Process: (+)-3'-hydroxylarreatricin biosynthetic process (GO:1901708);; Biological Process: (+)-larrea…	--	Polyphenol oxidase, chloroplastic (Precursor) OS=Malus domestica (Apple) PE=2 SV=1	PREDICTED: polyphenol oxidase, chloroplastic-like [Cucumis sativus]
Cla019496	--	--	Biological Process: fatty acid biosynthetic process (GO:0006633);; Biological Process: plant-type cell wall modification (GO:0009827);; Biological Process: pollen tube growth (GO:0009860);; Cellular Component: integral component of membrane (GO:0016021);; Biological Process: sphingolipid biosynthetic process (GO:0030148);; Molecular Function: sphingolipid delta-4 desaturase activity (GO:0042284);…	K04712|1e-171|rcu:RCOM_0935980|sphingolipid delta 4 desaturase/C-4 hydroxylase protein des2, putative	--	PREDICTED: sphingolipid delta(4)-desaturase DES1-like [Cucumis sativus]
Cla019507	--	--	Biological Process: ceramide metabolic process (GO:0006672);; Cellular Component: integral component of membrane (GO:0016021);; Molecular Function: transferase activity, transferring glycosyl groups (GO:0016757);;	--	--	PREDICTED: LOW QUALITY PROTEIN: uncharacterized protein LOC101209711 [Cucumis sativus]
Cla019494	--	--	Biological Process: fatty acid beta-oxidation (GO:0006635);; Cellular Component: chloroplast (GO:0009507);; Biological Process: protein import into peroxisome matrix (GO:0016558);;	--	--	PREDICTED: UPF0533 protein C5orf44-like [Cucumis sativus]
Cla019510	--	--	Molecular Function: binding (GO:0005488);; Biological Process: cellular process (GO:0009987);; Biological Process: biological regulation (GO:0065007);;	--	Transcription factor ORG2 GN=F24I3.50 OS=Arabidopsis thaliana (Mouse-ear cress) PE=1 SV=1	PREDICTED: transcription factor bHLH118-like [Cucumis sativus]
Cla019505	--	--	Cellular Component: 1,3-beta-D-glucan synthase complex (GO:0000148);; Molecular Function: 1,3-beta-D-glucan synthase activity (GO:0003843);; Cellular Component: Golgi apparatus (GO:0005794);; Biological Process: (1->3)-beta-D-glucan biosynthetic process (GO:0006075);; Biological Process: protein targeting to membrane (GO:0006612);; Biological Process: nucleotide transport (GO:0006862);; Biologica…	K11000|0.0|rcu:RCOM_1174510|transferase, transferring glycosyl groups, putative (EC:2.4.1.34)	Callose synthase 11 GN=T32N4.8 OS=Arabidopsis thaliana (Mouse-ear cress) PE=2 SV=1	PREDICTED: callose synthase 11-like [Cucumis sativus]
Cla019492	[RTKL]	--	Molecular Function: protein serine/threonine kinase activity (GO:0004674);; Molecular Function: receptor signaling protein serine/threonine kinase activity (GO:0004702);; Molecular Function: non-membrane spanning protein tyrosine kinase activity (GO:0004715);; Molecular Function: calmodulin binding (GO:0005516);; Molecular Function: ATP binding (GO:0005524);; Cellular Component: mitochondrion (GO…	--	Probable LRR receptor-like serine/threonine-protein kinase At1g56140 (Precursor) GN=At1g56140 OS=Arabidopsis thaliana (Mouse-ear cress) PE=1 SV=2	PREDICTED: probable leucine-rich repeat receptor-like serine/threonine-protein kinase At3g14840-like [Cucumis sativus]
Cla019509	--	--	--	--	--	PREDICTED: uncharacterized protein LOC101209953 [Cucumis sativus]
Cla019501	[O]	Posttranslational modification, protein turnover, chaperones	Molecular Function: ubiquitin-protein ligase activity (GO:0004842);; Molecular Function: protein binding (GO:0005515);; Cellular Component: peroxisome (GO:0005777);; Cellular Component: endoplasmic reticulum membrane (GO:0005789);; Cellular Component: cytosol (GO:0005829);; Biological Process: protein monoubiquitination (GO:0006513);; Biological Process: fatty acid beta-oxidation (GO:0006635);; B…	--	E3 ubiquitin-protein ligase RMA1H1 GN=RMA1H1 OS=Capsicum annuum (Bell pepper) PE=1 SV=1	PREDICTED: E3 ubiquitin-protein ligase RMA1H1-like [Cucumis sativus]
Cla019500	--	--	Cellular Component: mitochondrion (GO:0005739);; Cellular Component: chloroplast (GO:0009507);; Biological Process: embryo sac egg cell differentiation (GO:0009560);;	--	Pentatricopeptide repeat-containing protein At2g20710, mitochondrial (Precursor) GN=At2g20710 OS=Arabidopsis thaliana (Mouse-ear cress) PE=2 SV=1	PREDICTED: pentatricopeptide repeat-containing protein At2g20710, mitochondrial-like [Cucumis sativus]
Cla019504	[G]	Carbohydrate transport and metabolism	Molecular Function: phosphoglycerate mutase activity (GO:0004619);; Cellular Component: plastid (GO:0009536);;	--	--	PREDICTED: probable phosphoglycerate mutase GpmB-like [Cucumis sativus]
Cla019483	--	--	Molecular Function: copper ion binding (GO:0005507);; Cellular Component: vacuolar lumen (GO:0005775);; Cellular Component: plastid (GO:0009536);; Molecular Function: oxidoreductase activity (GO:0016491);; Molecular Function: aureusidin synthase activity (GO:0033793);; Biological Process: single-organism metabolic process (GO:0044710);; Biological Process: pigment biosynthetic process (GO:0046148…	--	Polyphenol oxidase, chloroplastic (Precursor) OS=Malus domestica (Apple) PE=2 SV=1	PREDICTED: polyphenol oxidase, chloroplastic-like [Cucumis sativus]
Cla019481	--	--	Molecular Function: copper ion binding (GO:0005507);; Cellular Component: vacuolar lumen (GO:0005775);; Biological Process: metabolic process (GO:0008152);; Cellular Component: plastid (GO:0009536);; Molecular Function: oxidoreductase activity (GO:0016491);; Molecular Function: aureusidin synthase activity (GO:0033793);; Biological Process: pigment biosynthetic process (GO:0046148);; Biological P…	--	Polyphenol oxidase, chloroplastic (Precursor) OS=Malus domestica (Apple) PE=2 SV=1	PREDICTED: polyphenol oxidase, chloroplastic-like [Cucumis sativus]
Cla019502	--	--	--	--	Myosin-9 GN=F22O13.20 OS=Arabidopsis thaliana (Mouse-ear cress) PE=2 SV=1	PREDICTED: uncharacterized protein LOC101208976 [Cucumis sativus]
Cla019508	[RTKL]	--	Biological Process: transition metal ion transport (GO:0000041);; Molecular Function: RNA binding (GO:0003723);; Molecular Function: RNA-directed DNA polymerase activity (GO:0003964);; Molecular Function: protein serine/threonine kinase activity (GO:0004674);; Molecular Function: transmembrane receptor protein serine/threonine kinase activity (GO:0004675);; Molecular Function: non-membrane spanni…	--	L-type lectin-domain containing receptor kinase VII.1 (Precursor) GN=LECRK71 OS=Arabidopsis thaliana (Mouse-ear cress) PE=2 SV=1	PREDICTED: L-type lectin-domain containing receptor kinase VII.1-like [Cucumis sativus]
